# Supplementary material for: An enhanced view on the Mediterranean Sea crust from potential fields data
Source: Sci Rep. 2023 May 23;13:8298. doi: 10.1038/s41598-023-35282-6 (PMC10206088; doi:10.1038/s41598-023-35282-6)
Supplement: Supplementary file 1 — Supplementary Information 1. [file 41598_2023_35282_MOESM1_ESM.zip]

Archive with 8 entries (8 files):
- L1.zyc
- L2.zyc
- L3.zyc
- L4.zyc
- L5.zyc
- L6.zyc
- Med_crust.nc
- README.txt
