# Supplementary material for: An enhanced view on the Mediterranean Sea crust from potential fields data
Source: Sci Rep. 2023 May 23;13:8298. doi: 10.1038/s41598-023-35282-6 (PMC10206088; doi:10.1038/s41598-023-35282-6)
Supplement: Supplementary file 1 — Supplementary Information 1. [file 41598_2023_35282_MOESM1_ESM.zip › L1.zyc]

!
! EXPORT FROM MATLAB 
!
!
!
@GRID ZYCOR FILE, GRID, 5
 16, 9999.0000, , 6, 1 
      99,    258,         -6.20833,         36.62500,         29.75834,         46.09167
0.0, 0., 0.
@
     4600.000000     4600.000000     4688.888889     4777.777778     4822.222222
     4733.333333     4644.444444     4688.888889     4688.888889     4688.888889
     4466.666667     4155.555556     2866.666667     1666.666667      444.444444
      200.000000        0.000000        0.000000        0.000000        0.000000
        0.000000        0.000000        0.000000        0.000000        0.000000
        0.000000        0.000000        0.000000        0.000000        0.000000
        0.000000        0.000000        0.000000        0.000000        0.000000
        0.000000        0.000000        0.000000        0.000000        0.000000
        0.000000        0.000000        0.000000        0.000000        0.000000
        0.000000        0.000000        0.000000        0.000000        0.000000
        0.000000        0.000000        0.000000        0.000000        0.000000
        0.000000        0.000000        0.000000        0.000000        0.000000
       66.666667      111.111111      155.555556       88.888889       44.444444
        0.000000        0.000000        0.000000        0.000000        0.000000
        0.000000        0.000000        0.000000        0.000000        0.000000
        0.000000        0.000000        0.000000        0.000000        0.000000
        0.000000        0.000000        0.000000        0.000000        0.000000
        0.000000        0.000000        0.000000        0.000000        0.000000
        0.000000        0.000000        0.000000        0.000000        0.000000
        0.000000        0.000000        0.000000        0.000000
     4733.333333     4688.888889     4688.888889     4688.888889     4733.333333
     4733.333333     4733.333333     4777.777778     4733.333333     4688.888889
     4511.111111     3933.333333     2622.222222     1288.888889      333.333333
      111.111111        0.000000        0.000000        0.000000        0.000000
        0.000000        0.000000        0.000000        0.000000        0.000000
        0.000000        0.000000        0.000000        0.000000        0.000000
        0.000000        0.000000        0.000000        0.000000        0.000000
        0.000000        0.000000        0.000000        0.000000        0.000000
        0.000000        0.000000        0.000000        0.000000        0.000000
        0.000000        0.000000        0.000000        0.000000        0.000000
        0.000000        0.000000        0.000000        0.000000        0.000000
        0.000000        0.000000        0.000000        0.000000        0.000000
       88.888889      111.111111      133.333333       44.444444       22.222222
        0.000000        0.000000        0.000000        0.000000        0.000000
        0.000000        0.000000        0.000000        0.000000        0.000000
        0.000000        0.000000        0.000000        0.000000        0.000000
        0.000000        0.000000        0.000000        0.000000        0.000000
        0.000000        0.000000        0.000000        0.000000        0.000000
        0.000000        0.000000        0.000000        0.000000        0.000000
        0.000000        0.000000        0.000000        0.000000
     4866.666667     4777.777778     4688.888889     4600.000000     4688.888889
     4733.333333     4777.777778     4777.777778     4733.333333     4688.888889
     4555.555556     3755.555556     2400.000000      933.333333      200.000000
       22.222222        0.000000        0.000000        0.000000        0.000000
        0.000000        0.000000        0.000000        0.000000        0.000000
        0.000000        0.000000        0.000000        0.000000        0.000000
        0.000000        0.000000        0.000000        0.000000        0.000000
        0.000000        0.000000        0.000000        0.000000        0.000000
        0.000000        0.000000        0.000000        0.000000        0.000000
        0.000000        0.000000        0.000000        0.000000        0.000000
        0.000000        0.000000        0.000000        0.000000        0.000000
        0.000000        0.000000        0.000000        0.000000        0.000000
      111.111111      111.111111      111.111111        0.000000        0.000000
        0.000000        0.000000        0.000000        0.000000        0.000000
        0.000000        0.000000        0.000000        0.000000        0.000000
        0.000000        0.000000        0.000000        0.000000        0.000000
        0.000000        0.000000        0.000000        0.000000        0.000000
        0.000000        0.000000        0.000000        0.000000        0.000000
        0.000000        0.000000        0.000000        0.000000        0.000000
        0.000000        0.000000        0.000000        0.000000
     4911.111111     4822.222222     4733.333333     4555.555556     4600.000000
     4644.444444     4733.333333     4822.222222     4777.777778     4733.333333
     4644.444444     3800.000000     2444.444444      866.666667      177.777778
        0.000000        0.000000        0.000000        0.000000        0.000000
        0.000000        0.000000        0.000000        0.000000        0.000000
        0.000000        0.000000        0.000000        0.000000        0.000000
        0.000000        0.000000        0.000000        0.000000        0.000000
        0.000000        0.000000        0.000000        0.000000        0.000000
        0.000000        0.000000        0.000000        0.000000        0.000000
        0.000000        0.000000        0.000000        0.000000        0.000000
        0.000000        0.000000        0.000000        0.000000        0.000000
        0.000000        0.000000        0.000000        0.000000        0.000000
      177.777778      177.777778      177.777778        0.000000        0.000000
        0.000000        0.000000        0.000000        0.000000        0.000000
        0.000000        0.000000        0.000000        0.000000        0.000000
        0.000000        0.000000        0.000000        0.000000        0.000000
        0.000000        0.000000        0.000000        0.000000        0.000000
        0.000000        0.000000        0.000000        0.000000        0.000000
        0.000000        0.000000        0.000000        0.000000        0.000000
        0.000000        0.000000        0.000000        0.000000
     4777.777778     4733.333333     4644.444444     4466.666667     4466.666667
     4511.111111     4600.000000     4733.333333     4733.333333     4733.333333
     4644.444444     3800.000000     2422.222222      844.444444      155.555556
        0.000000        0.000000        0.000000        0.000000        0.000000
        0.000000        0.000000        0.000000        0.000000        0.000000
        0.000000        0.000000        0.000000        0.000000        0.000000
        0.000000        0.000000        0.000000        0.000000        0.000000
        0.000000        0.000000        0.000000        0.000000        0.000000
        0.000000        0.000000        0.000000        0.000000        0.000000
        0.000000        0.000000        0.000000        0.000000        0.000000
        0.000000        0.000000        0.000000        0.000000        0.000000
        0.000000        0.000000        0.000000        0.000000       44.444444
      177.777778      177.777778      133.333333        0.000000        0.000000
        0.000000        0.000000        0.000000        0.000000        0.000000
        0.000000        0.000000        0.000000        0.000000        0.000000
        0.000000        0.000000        0.000000        0.000000        0.000000
        0.000000        0.000000        0.000000        0.000000        0.000000
        0.000000        0.000000        0.000000        0.000000        0.000000
        0.000000        0.000000        0.000000        0.000000        0.000000
        0.000000        0.000000        0.000000        0.000000
     4644.444444     4644.444444     4600.000000     4422.222222     4333.333333
     4377.777778     4511.111111     4688.888889     4688.888889     4688.888889
     4600.000000     3600.000000     2266.666667      733.333333      200.000000
        0.000000        0.000000        0.000000        0.000000        0.000000
        0.000000        0.000000        0.000000        0.000000        0.000000
        0.000000        0.000000        0.000000        0.000000        0.000000
        0.000000        0.000000        0.000000        0.000000        0.000000
        0.000000        0.000000        0.000000        0.000000        0.000000
        0.000000        0.000000        0.000000        0.000000        0.000000
        0.000000        0.000000        0.000000        0.000000        0.000000
        0.000000        0.000000        0.000000        0.000000        0.000000
        0.000000        0.000000        0.000000       22.222222      155.555556
      311.111111      311.111111      177.777778       22.222222        0.000000
        0.000000        0.000000        0.000000        0.000000        0.000000
        0.000000        0.000000        0.000000        0.000000        0.000000
        0.000000        0.000000        0.000000        0.000000        0.000000
        0.000000        0.000000        0.000000        0.000000        0.000000
        0.000000        0.000000        0.000000        0.000000        0.000000
        0.000000        0.000000        0.000000        0.000000        0.000000
        0.000000        0.000000        0.000000        0.000000
     4466.666667     4511.111111     4511.111111     4422.222222     4288.888889
     4333.333333     4466.666667     4644.444444     4644.444444     4644.444444
     4511.111111     3311.111111     1977.777778      555.555556      222.222222
       22.222222        0.000000        0.000000        0.000000        0.000000
        0.000000        0.000000        0.000000        0.000000        0.000000
        0.000000        0.000000        0.000000        0.000000        0.000000
        0.000000        0.000000        0.000000        0.000000        0.000000
        0.000000        0.000000        0.000000        0.000000        0.000000
        0.000000        0.000000        0.000000        0.000000        0.000000
        0.000000        0.000000        0.000000        0.000000        0.000000
        0.000000        0.000000        0.000000        0.000000        0.000000
        0.000000        0.000000        0.000000       66.666667      288.888889
      422.222222      422.222222      222.222222       88.888889       22.222222
        0.000000        0.000000        0.000000        0.000000        0.000000
        0.000000        0.000000        0.000000        0.000000        0.000000
        0.000000        0.000000        0.000000        0.000000        0.000000
        0.000000        0.000000        0.000000        0.000000        0.000000
        0.000000        0.000000        0.000000        0.000000        0.000000
        0.000000        0.000000        0.000000        0.000000        0.000000
        0.000000        0.000000        0.000000        0.000000
     4111.111111     4288.888889     4466.666667     4511.111111     4422.222222
     4422.222222     4511.111111     4600.000000     4644.444444     4644.444444
     4511.111111     3111.111111     1844.444444      533.333333      355.555556
       88.888889        0.000000        0.000000        0.000000        0.000000
        0.000000        0.000000        0.000000        0.000000        0.000000
        0.000000        0.000000        0.000000        0.000000        0.000000
        0.000000        0.000000        0.000000        0.000000        0.000000
        0.000000        0.000000        0.000000        0.000000        0.000000
        0.000000        0.000000        0.000000        0.000000        0.000000
        0.000000        0.000000        0.000000        0.000000        0.000000
        0.000000        0.000000        0.000000        0.000000        0.000000
        0.000000        0.000000       22.222222      177.777778      466.666667
      688.888889      666.666667      444.444444      222.222222       88.888889
       22.222222        0.000000        0.000000        0.000000        0.000000
        0.000000        0.000000        0.000000        0.000000        0.000000
        0.000000        0.000000        0.000000        0.000000        0.000000
        0.000000        0.000000        0.000000        0.000000        0.000000
        0.000000        0.000000        0.000000        0.000000        0.000000
        0.000000        0.000000        0.000000        0.000000        0.000000
        0.000000        0.000000        0.000000        0.000000
     3577.777778     3977.777778     4377.777778     4555.555556     4511.111111
     4511.111111     4555.555556     4600.000000     4644.444444     4644.444444
     4511.111111     3088.888889     1888.888889      600.000000      444.444444
      111.111111        0.000000        0.000000        0.000000        0.000000
        0.000000        0.000000        0.000000        0.000000        0.000000
        0.000000        0.000000        0.000000        0.000000        0.000000
        0.000000        0.000000        0.000000        0.000000        0.000000
        0.000000        0.000000        0.000000        0.000000        0.000000
        0.000000        0.000000        0.000000        0.000000        0.000000
        0.000000        0.000000        0.000000        0.000000        0.000000
        0.000000        0.000000        0.000000        0.000000        0.000000
        0.000000        0.000000       44.444444      266.666667      577.777778
      822.222222      822.222222      644.444444      422.222222      222.222222
       88.888889       22.222222        0.000000        0.000000        0.000000
        0.000000        0.000000        0.000000        0.000000        0.000000
        0.000000        0.000000        0.000000        0.000000        0.000000
        0.000000        0.000000        0.000000        0.000000        0.000000
        0.000000        0.000000        0.000000        0.000000        0.000000
        0.000000        0.000000        0.000000        0.000000        0.000000
        0.000000        0.000000        0.000000        0.000000
     3355.555556     3800.000000     4244.444444     4466.666667     4511.111111
     4555.555556     4600.000000     4555.555556     4555.555556     4555.555556
     4422.222222     3111.111111     2044.444444      888.888889      688.888889
      222.222222       22.222222        0.000000        0.000000        0.000000
        0.000000        0.000000        0.000000        0.000000        0.000000
        0.000000        0.000000        0.000000        0.000000        0.000000
        0.000000        0.000000        0.000000        0.000000        0.000000
        0.000000        0.000000        0.000000        0.000000        0.000000
        0.000000        0.000000        0.000000        0.000000        0.000000
        0.000000        0.000000        0.000000        0.000000        0.000000
        0.000000        0.000000        0.000000        0.000000        0.000000
        0.000000        0.000000       88.888889      355.555556      711.111111
      977.777778     1044.444444      911.111111      666.666667      377.777778
      155.555556       44.444444        0.000000        0.000000        0.000000
        0.000000        0.000000        0.000000        0.000000        0.000000
        0.000000        0.000000        0.000000        0.000000        0.000000
        0.000000        0.000000        0.000000        0.000000        0.000000
        0.000000        0.000000        0.000000        0.000000        0.000000
        0.000000        0.000000        0.000000        0.000000        0.000000
        0.000000        0.000000        0.000000        0.000000
     3000.000000     3444.444444     4022.222222     4200.000000     4377.777778
     4422.222222     4511.111111     4466.666667     4422.222222     4422.222222
     4244.444444     3177.777778     2244.444444     1311.111111     1022.222222
      422.222222       88.888889        0.000000        0.000000        0.000000
        0.000000        0.000000        0.000000        0.000000        0.000000
        0.000000        0.000000        0.000000        0.000000        0.000000
        0.000000        0.000000        0.000000        0.000000        0.000000
        0.000000        0.000000        0.000000        0.000000        0.000000
        0.000000        0.000000        0.000000        0.000000        0.000000
        0.000000        0.000000        0.000000        0.000000        0.000000
        0.000000        0.000000        0.000000        0.000000        0.000000
        0.000000       22.222222      155.555556      444.444444      800.000000
     1066.666667     1222.222222     1155.555556      866.666667      488.888889
      177.777778       66.666667        0.000000        0.000000        0.000000
        0.000000        0.000000        0.000000        0.000000        0.000000
        0.000000        0.000000        0.000000        0.000000        0.000000
        0.000000        0.000000        0.000000        0.000000        0.000000
        0.000000        0.000000        0.000000        0.000000        0.000000
        0.000000        0.000000        0.000000        0.000000        0.000000
        0.000000        0.000000        0.000000        0.000000
     2644.444444     2977.777778     3577.777778     3844.444444     4244.444444
     4333.333333     4422.222222     4333.333333     4288.888889     4333.333333
     4111.111111     3266.666667     2466.666667     1933.333333     1511.111111
      777.777778      133.333333        0.000000        0.000000        0.000000
        0.000000        0.000000        0.000000        0.000000        0.000000
        0.000000        0.000000        0.000000        0.000000        0.000000
        0.000000        0.000000        0.000000        0.000000        0.000000
        0.000000        0.000000        0.000000        0.000000        0.000000
        0.000000        0.000000        0.000000        0.000000        0.000000
        0.000000        0.000000        0.000000        0.000000        0.000000
        0.000000        0.000000        0.000000        0.000000        0.000000
        0.000000       66.666667      244.444444      533.333333      888.888889
     1155.555556     1377.777778     1311.111111      955.555556      511.111111
      155.555556       66.666667        0.000000        0.000000        0.000000
        0.000000        0.000000        0.000000        0.000000        0.000000
        0.000000        0.000000        0.000000        0.000000        0.000000
        0.000000        0.000000        0.000000        0.000000        0.000000
        0.000000        0.000000        0.000000        0.000000        0.000000
        0.000000        0.000000        0.000000        0.000000        0.000000
        0.000000        0.000000        0.000000        0.000000
     1711.111111     2266.666667     3044.444444     3533.333333     4022.222222
     4244.444444     4288.888889     4244.444444     4244.444444     4288.888889
     4066.666667     3444.444444     2822.222222     2422.222222     1800.000000
      933.333333      155.555556        0.000000        0.000000        0.000000
        0.000000        0.000000        0.000000        0.000000        0.000000
        0.000000        0.000000        0.000000        0.000000        0.000000
        0.000000        0.000000        0.000000        0.000000        0.000000
        0.000000        0.000000        0.000000        0.000000        0.000000
        0.000000        0.000000        0.000000        0.000000        0.000000
        0.000000        0.000000        0.000000        0.000000        0.000000
        0.000000        0.000000        0.000000        0.000000        0.000000
        0.000000      133.333333      355.555556      666.666667      977.777778
     1222.222222     1377.777778     1266.666667      866.666667      444.444444
      111.111111       44.444444        0.000000        0.000000        0.000000
        0.000000        0.000000        0.000000        0.000000        0.000000
        0.000000        0.000000        0.000000        0.000000        0.000000
        0.000000        0.000000        0.000000        0.000000        0.000000
        0.000000        0.000000        0.000000        0.000000        0.000000
        0.000000        0.000000        0.000000        0.000000        0.000000
        0.000000        0.000000        0.000000        0.000000
     1044.444444     1600.000000     2311.111111     3066.666667     3666.666667
     4111.111111     4200.000000     4155.555556     4155.555556     4200.000000
     3977.777778     3444.444444     2866.666667     2466.666667     1688.888889
      822.222222       88.888889        0.000000        0.000000        0.000000
        0.000000        0.000000        0.000000        0.000000        0.000000
        0.000000        0.000000        0.000000        0.000000        0.000000
        0.000000        0.000000        0.000000        0.000000        0.000000
        0.000000        0.000000        0.000000        0.000000        0.000000
        0.000000        0.000000        0.000000        0.000000        0.000000
        0.000000        0.000000        0.000000        0.000000        0.000000
        0.000000        0.000000        0.000000        0.000000        0.000000
        0.000000      177.777778      422.222222      711.111111      977.777778
     1200.000000     1355.555556     1177.777778      800.000000      377.777778
      111.111111       22.222222        0.000000        0.000000        0.000000
        0.000000        0.000000        0.000000        0.000000        0.000000
        0.000000        0.000000        0.000000        0.000000        0.000000
        0.000000        0.000000        0.000000        0.000000        0.000000
        0.000000        0.000000        0.000000        0.000000        0.000000
        0.000000        0.000000        0.000000        0.000000        0.000000
        0.000000        0.000000        0.000000        0.000000
      466.666667      977.777778     1711.111111     2688.888889     3400.000000
     3933.333333     4022.222222     4022.222222     4022.222222     4022.222222
     3844.444444     3400.000000     2955.555556     2422.222222     1555.555556
      644.444444       44.444444        0.000000        0.000000        0.000000
        0.000000        0.000000        0.000000        0.000000        0.000000
        0.000000        0.000000        0.000000        0.000000        0.000000
        0.000000        0.000000        0.000000        0.000000        0.000000
        0.000000        0.000000        0.000000        0.000000        0.000000
        0.000000        0.000000        0.000000        0.000000        0.000000
        0.000000        0.000000        0.000000        0.000000        0.000000
        0.000000        0.000000        0.000000        0.000000        0.000000
        0.000000      200.000000      488.888889      755.555556      933.333333
     1111.111111     1266.666667     1133.333333      755.555556      333.333333
       88.888889        0.000000        0.000000        0.000000        0.000000
        0.000000        0.000000        0.000000        0.000000        0.000000
        0.000000        0.000000        0.000000        0.000000        0.000000
        0.000000        0.000000        0.000000        0.000000        0.000000
        0.000000        0.000000        0.000000        0.000000        0.000000
        0.000000        0.000000        0.000000        0.000000        0.000000
        0.000000        0.000000        0.000000        0.000000
      288.888889      466.666667     1022.222222     2044.444444     3000.000000
     3577.777778     3755.555556     3800.000000     3888.888889     3888.888889
     3711.111111     3311.111111     2911.111111     2466.666667     1600.000000
      688.888889       44.444444        0.000000        0.000000        0.000000
        0.000000        0.000000        0.000000        0.000000        0.000000
        0.000000        0.000000        0.000000        0.000000        0.000000
        0.000000        0.000000        0.000000        0.000000        0.000000
        0.000000        0.000000        0.000000        0.000000        0.000000
        0.000000        0.000000        0.000000        0.000000        0.000000
        0.000000        0.000000        0.000000        0.000000        0.000000
        0.000000        0.000000        0.000000        0.000000        0.000000
        0.000000      200.000000      511.111111      755.555556      822.222222
     1000.000000     1155.555556     1133.333333      755.555556      355.555556
      111.111111        0.000000        0.000000        0.000000        0.000000
        0.000000        0.000000        0.000000        0.000000        0.000000
        0.000000        0.000000        0.000000        0.000000        0.000000
        0.000000        0.000000        0.000000        0.000000        0.000000
        0.000000        0.000000        0.000000        0.000000        0.000000
        0.000000        0.000000        0.000000        0.000000        0.000000
        0.000000        0.000000        0.000000        0.000000
      200.000000      244.444444      600.000000     1488.888889     2333.333333
     2866.666667     3133.333333     3444.444444     3711.111111     3755.555556
     3622.222222     3311.111111     3000.000000     2644.444444     1800.000000
      844.444444       66.666667        0.000000        0.000000        0.000000
        0.000000        0.000000        0.000000        0.000000        0.000000
        0.000000        0.000000        0.000000        0.000000        0.000000
        0.000000        0.000000        0.000000        0.000000        0.000000
        0.000000        0.000000        0.000000        0.000000        0.000000
        0.000000        0.000000        0.000000        0.000000        0.000000
        0.000000        0.000000        0.000000        0.000000        0.000000
        0.000000        0.000000        0.000000        0.000000        0.000000
        0.000000      222.222222      555.555556      800.000000      800.000000
      955.555556      977.777778     1066.666667      666.666667      400.000000
       88.888889        0.000000        0.000000        0.000000        0.000000
        0.000000        0.000000        0.000000        0.000000        0.000000
        0.000000        0.000000        0.000000        0.000000        0.000000
        0.000000        0.000000        0.000000        0.000000        0.000000
        0.000000        0.000000        0.000000        0.000000        0.000000
        0.000000        0.000000        0.000000        0.000000        0.000000
        0.000000        0.000000        0.000000        0.000000
      200.000000      155.555556      244.444444      733.333333     1333.333333
     1911.111111     2488.888889     3133.333333     3444.444444     3400.000000
     3133.333333     2955.555556     2733.333333     2555.555556     1777.777778
      911.111111       88.888889        0.000000        0.000000        0.000000
        0.000000        0.000000        0.000000        0.000000        0.000000
        0.000000        0.000000        0.000000        0.000000        0.000000
        0.000000        0.000000        0.000000        0.000000        0.000000
        0.000000        0.000000        0.000000        0.000000        0.000000
        0.000000        0.000000        0.000000        0.000000        0.000000
        0.000000        0.000000        0.000000        0.000000        0.000000
        0.000000        0.000000        0.000000        0.000000        0.000000
        0.000000      244.444444      577.777778      844.444444      866.666667
      955.555556      911.111111      977.777778      644.444444      422.222222
       88.888889        0.000000        0.000000        0.000000        0.000000
        0.000000        0.000000        0.000000        0.000000        0.000000
        0.000000        0.000000        0.000000        0.000000        0.000000
        0.000000        0.000000        0.000000        0.000000        0.000000
        0.000000        0.000000        0.000000        0.000000        0.000000
        0.000000        0.000000        0.000000        0.000000        0.000000
        0.000000        0.000000        0.000000        0.000000
      200.000000      155.555556      133.333333      311.111111      555.555556
     1022.222222     1822.222222     2733.333333     3044.444444     2822.222222
     2444.444444     2333.333333     2244.444444     2222.222222     1577.777778
      844.444444       66.666667        0.000000        0.000000        0.000000
        0.000000        0.000000        0.000000        0.000000        0.000000
        0.000000        0.000000        0.000000        0.000000        0.000000
        0.000000        0.000000        0.000000        0.000000        0.000000
        0.000000        0.000000        0.000000        0.000000        0.000000
        0.000000        0.000000        0.000000        0.000000        0.000000
        0.000000        0.000000        0.000000        0.000000        0.000000
        0.000000        0.000000        0.000000        0.000000        0.000000
        0.000000      222.222222      533.333333      800.000000     1000.000000
      933.333333      911.111111      822.222222      622.222222      377.777778
       44.444444        0.000000        0.000000        0.000000        0.000000
        0.000000        0.000000        0.000000        0.000000        0.000000
        0.000000        0.000000        0.000000        0.000000        0.000000
        0.000000        0.000000        0.000000        0.000000        0.000000
        0.000000        0.000000        0.000000        0.000000        0.000000
        0.000000        0.000000        0.000000        0.000000        0.000000
        0.000000        0.000000        0.000000        0.000000
      200.000000      155.555556      133.333333      133.333333      244.444444
      600.000000     1533.333333     2444.444444     2733.333333     2288.888889
     1822.222222     1711.111111     1777.777778     1933.333333     1444.444444
      822.222222       88.888889        0.000000        0.000000        0.000000
        0.000000        0.000000        0.000000        0.000000        0.000000
        0.000000        0.000000        0.000000        0.000000        0.000000
        0.000000        0.000000        0.000000        0.000000        0.000000
        0.000000        0.000000        0.000000        0.000000        0.000000
        0.000000        0.000000        0.000000        0.000000        0.000000
        0.000000        0.000000        0.000000        0.000000        0.000000
        0.000000        0.000000        0.000000        0.000000        0.000000
        0.000000      155.555556      444.444444      755.555556     1133.333333
     1022.222222     1022.222222      711.111111      577.777778      266.666667
       44.444444        0.000000        0.000000        0.000000        0.000000
        0.000000        0.000000        0.000000        0.000000        0.000000
        0.000000        0.000000        0.000000        0.000000        0.000000
        0.000000        0.000000        0.000000        0.000000        0.000000
        0.000000        0.000000        0.000000        0.000000        0.000000
        0.000000        0.000000        0.000000        0.000000        0.000000
        0.000000        0.000000        0.000000        0.000000
      200.000000      177.777778      133.333333      133.333333      155.555556
      400.000000     1288.888889     2133.333333     2555.555556     2066.666667
     1622.222222     1400.000000     1444.444444     1644.444444     1266.666667
      755.555556       88.888889        0.000000        0.000000        0.000000
        0.000000        0.000000        0.000000        0.000000        0.000000
        0.000000        0.000000        0.000000        0.000000        0.000000
        0.000000        0.000000        0.000000        0.000000        0.000000
        0.000000        0.000000        0.000000        0.000000        0.000000
        0.000000        0.000000        0.000000        0.000000        0.000000
        0.000000        0.000000        0.000000        0.000000        0.000000
        0.000000        0.000000        0.000000        0.000000        0.000000
        0.000000       88.888889      377.777778      800.000000     1311.111111
     1244.444444     1088.888889      644.444444      466.666667      222.222222
       66.666667       22.222222        0.000000        0.000000        0.000000
        0.000000        0.000000        0.000000        0.000000        0.000000
        0.000000        0.000000        0.000000        0.000000        0.000000
        0.000000        0.000000        0.000000        0.000000        0.000000
        0.000000        0.000000        0.000000        0.000000        0.000000
        0.000000        0.000000        0.000000        0.000000        0.000000
        0.000000        0.000000        0.000000        0.000000
      155.555556      177.777778      155.555556      155.555556      155.555556
      311.111111     1155.555556     2000.000000     2555.555556     2111.111111
     1622.222222     1288.888889     1244.444444     1400.000000     1111.111111
      688.888889      111.111111        0.000000        0.000000        0.000000
        0.000000        0.000000        0.000000        0.000000        0.000000
        0.000000        0.000000        0.000000        0.000000        0.000000
        0.000000        0.000000        0.000000        0.000000        0.000000
        0.000000        0.000000        0.000000        0.000000        0.000000
        0.000000        0.000000        0.000000        0.000000        0.000000
        0.000000        0.000000        0.000000        0.000000        0.000000
        0.000000        0.000000        0.000000        0.000000        0.000000
        0.000000       88.888889      400.000000      933.333333     1444.444444
     1466.666667     1177.777778      688.888889      422.222222      222.222222
      111.111111       44.444444        0.000000        0.000000        0.000000
        0.000000        0.000000        0.000000        0.000000        0.000000
        0.000000        0.000000        0.000000        0.000000        0.000000
        0.000000        0.000000        0.000000        0.000000        0.000000
        0.000000        0.000000        0.000000        0.000000        0.000000
        0.000000        0.000000        0.000000        0.000000        0.000000
        0.000000        0.000000        0.000000        0.000000
       88.888889      133.333333      133.333333      155.555556      155.555556
      222.222222      888.888889     1688.888889     2266.666667     1977.777778
     1511.111111     1177.777778     1044.444444     1066.666667      866.666667
      555.555556      133.333333        0.000000        0.000000        0.000000
        0.000000        0.000000        0.000000        0.000000        0.000000
        0.000000        0.000000        0.000000        0.000000        0.000000
        0.000000        0.000000        0.000000        0.000000        0.000000
        0.000000        0.000000        0.000000        0.000000        0.000000
        0.000000        0.000000        0.000000        0.000000        0.000000
        0.000000        0.000000        0.000000        0.000000        0.000000
        0.000000        0.000000        0.000000        0.000000        0.000000
       22.222222      155.555556      466.666667     1044.444444     1511.111111
     1577.777778     1222.222222      755.555556      466.666667      288.888889
      155.555556       66.666667        0.000000        0.000000        0.000000
        0.000000        0.000000        0.000000        0.000000        0.000000
        0.000000        0.000000        0.000000        0.000000        0.000000
        0.000000        0.000000        0.000000        0.000000        0.000000
        0.000000        0.000000        0.000000        0.000000        0.000000
        0.000000        0.000000        0.000000        0.000000        0.000000
        0.000000        0.000000        0.000000        0.000000
       22.222222       66.666667      111.111111      133.333333      155.555556
      155.555556      555.555556     1266.666667     1733.333333     1666.666667
     1244.444444     1000.000000      844.444444      800.000000      688.888889
      488.888889      177.777778       22.222222        0.000000        0.000000
        0.000000        0.000000        0.000000        0.000000        0.000000
        0.000000        0.000000        0.000000        0.000000        0.000000
        0.000000        0.000000        0.000000        0.000000        0.000000
        0.000000        0.000000        0.000000        0.000000        0.000000
        0.000000        0.000000        0.000000        0.000000        0.000000
        0.000000        0.000000        0.000000        0.000000        0.000000
        0.000000        0.000000        0.000000        0.000000        0.000000
       22.222222      155.555556      466.666667     1044.444444     1511.111111
     1622.222222     1288.888889      822.222222      511.111111      311.111111
      177.777778       66.666667        0.000000        0.000000        0.000000
        0.000000        0.000000        0.000000        0.000000        0.000000
        0.000000        0.000000        0.000000        0.000000        0.000000
        0.000000        0.000000        0.000000        0.000000        0.000000
        0.000000        0.000000        0.000000        0.000000        0.000000
        0.000000        0.000000        0.000000        0.000000        0.000000
        0.000000        0.000000        0.000000        0.000000
        0.000000       22.222222       66.666667       88.888889      111.111111
       88.888889      222.222222      644.444444      911.111111     1000.000000
      800.000000      688.888889      555.555556      488.888889      466.666667
      400.000000      200.000000       44.444444        0.000000        0.000000
        0.000000        0.000000        0.000000        0.000000        0.000000
        0.000000        0.000000        0.000000        0.000000        0.000000
        0.000000        0.000000        0.000000        0.000000        0.000000
        0.000000        0.000000        0.000000        0.000000        0.000000
        0.000000        0.000000        0.000000        0.000000        0.000000
        0.000000        0.000000        0.000000        0.000000        0.000000
        0.000000        0.000000        0.000000        0.000000        0.000000
       66.666667      244.444444      600.000000     1133.333333     1555.555556
     1755.555556     1444.444444     1022.222222      600.000000      377.777778
      200.000000       66.666667        0.000000        0.000000        0.000000
        0.000000        0.000000        0.000000        0.000000        0.000000
        0.000000        0.000000        0.000000        0.000000        0.000000
        0.000000        0.000000        0.000000        0.000000        0.000000
        0.000000        0.000000        0.000000        0.000000        0.000000
        0.000000        0.000000        0.000000        0.000000        0.000000
        0.000000        0.000000        0.000000        0.000000
        0.000000        0.000000       22.222222       22.222222       44.444444
       44.444444       44.444444      266.666667      355.555556      488.888889
      400.000000      400.000000      333.333333      311.111111      311.111111
      288.888889      155.555556       44.444444        0.000000        0.000000
        0.000000        0.000000        0.000000        0.000000        0.000000
        0.000000        0.000000        0.000000        0.000000        0.000000
        0.000000        0.000000        0.000000        0.000000        0.000000
        0.000000        0.000000        0.000000        0.000000        0.000000
        0.000000        0.000000        0.000000        0.000000        0.000000
        0.000000        0.000000        0.000000        0.000000        0.000000
        0.000000        0.000000        0.000000        0.000000       22.222222
      133.333333      377.777778      800.000000     1288.888889     1644.444444
     1800.000000     1511.111111     1133.333333      666.666667      422.222222
      200.000000       66.666667        0.000000        0.000000        0.000000
        0.000000        0.000000        0.000000        0.000000        0.000000
        0.000000        0.000000        0.000000        0.000000        0.000000
        0.000000        0.000000        0.000000        0.000000        0.000000
        0.000000        0.000000        0.000000        0.000000        0.000000
        0.000000        0.000000        0.000000        0.000000        0.000000
        0.000000        0.000000        0.000000        0.000000
        0.000000        0.000000        0.000000        0.000000        0.000000
        0.000000       22.222222       66.666667       88.888889      133.333333
      177.777778      200.000000      155.555556      155.555556      200.000000
      200.000000      111.111111       22.222222        0.000000        0.000000
        0.000000        0.000000        0.000000        0.000000        0.000000
        0.000000        0.000000        0.000000        0.000000        0.000000
        0.000000        0.000000        0.000000        0.000000        0.000000
        0.000000        0.000000        0.000000        0.000000        0.000000
        0.000000        0.000000        0.000000        0.000000        0.000000
        0.000000        0.000000        0.000000        0.000000        0.000000
        0.000000        0.000000       22.222222      155.555556      288.888889
      466.666667      733.333333     1133.333333     1533.333333     1777.777778
     1866.666667     1555.555556     1133.333333      644.444444      422.222222
      200.000000       66.666667        0.000000        0.000000        0.000000
        0.000000        0.000000        0.000000        0.000000        0.000000
        0.000000        0.000000        0.000000        0.000000        0.000000
        0.000000        0.000000        0.000000        0.000000        0.000000
        0.000000        0.000000        0.000000        0.000000        0.000000
        0.000000        0.000000        0.000000        0.000000        0.000000
        0.000000        0.000000        0.000000        0.000000
        0.000000        0.000000        0.000000        0.000000        0.000000
        0.000000       22.222222       44.444444       44.444444       66.666667
       88.888889      111.111111       88.888889       88.888889      111.111111
       88.888889       44.444444        0.000000        0.000000        0.000000
        0.000000        0.000000        0.000000        0.000000        0.000000
        0.000000        0.000000        0.000000        0.000000        0.000000
        0.000000        0.000000        0.000000        0.000000        0.000000
        0.000000        0.000000        0.000000        0.000000        0.000000
        0.000000        0.000000        0.000000        0.000000        0.000000
        0.000000        0.000000        0.000000        0.000000        0.000000
        0.000000        0.000000      155.555556      488.888889      777.777778
      977.777778     1155.555556     1488.888889     1777.777778     1955.555556
     1955.555556     1533.333333     1022.222222      511.111111      333.333333
      155.555556       44.444444        0.000000        0.000000        0.000000
        0.000000        0.000000        0.000000        0.000000        0.000000
        0.000000        0.000000        0.000000        0.000000        0.000000
        0.000000        0.000000        0.000000        0.000000        0.000000
        0.000000        0.000000        0.000000        0.000000        0.000000
        0.000000        0.000000        0.000000        0.000000        0.000000
        0.000000        0.000000        0.000000        0.000000
        0.000000        0.000000        0.000000        0.000000        0.000000
        0.000000       22.222222       22.222222       22.222222       22.222222
       44.444444       44.444444       22.222222       22.222222       44.444444
       44.444444       22.222222        0.000000        0.000000        0.000000
        0.000000        0.000000        0.000000        0.000000        0.000000
        0.000000        0.000000        0.000000        0.000000        0.000000
        0.000000        0.000000        0.000000        0.000000        0.000000
        0.000000        0.000000        0.000000        0.000000        0.000000
        0.000000        0.000000        0.000000        0.000000        0.000000
        0.000000        0.000000        0.000000        0.000000        0.000000
        0.000000       22.222222      377.777778      955.555556     1444.444444
     1666.666667     1711.111111     1933.333333     2088.888889     2244.444444
     2200.000000     1622.222222      955.555556      333.333333      200.000000
       88.888889       22.222222        0.000000        0.000000        0.000000
        0.000000        0.000000        0.000000        0.000000        0.000000
        0.000000        0.000000        0.000000        0.000000        0.000000
        0.000000        0.000000        0.000000        0.000000        0.000000
        0.000000        0.000000        0.000000        0.000000        0.000000
        0.000000        0.000000        0.000000        0.000000        0.000000
        0.000000        0.000000        0.000000        0.000000
        0.000000        0.000000        0.000000        0.000000        0.000000
        0.000000        0.000000        0.000000        0.000000        0.000000
        0.000000        0.000000        0.000000        0.000000        0.000000
        0.000000        0.000000        0.000000        0.000000        0.000000
        0.000000        0.000000        0.000000        0.000000        0.000000
        0.000000        0.000000        0.000000        0.000000        0.000000
        0.000000        0.000000        0.000000        0.000000        0.000000
        0.000000        0.000000        0.000000        0.000000        0.000000
        0.000000        0.000000        0.000000        0.000000        0.000000
        0.000000        0.000000        0.000000        0.000000        0.000000
        0.000000      200.000000      777.777778     1511.111111     2000.000000
     2200.000000     2200.000000     2333.333333     2377.777778     2466.666667
     2422.222222     1800.000000     1044.444444      288.888889       88.888889
       22.222222        0.000000        0.000000        0.000000        0.000000
        0.000000        0.000000        0.000000        0.000000        0.000000
        0.000000        0.000000        0.000000        0.000000        0.000000
        0.000000        0.000000        0.000000        0.000000        0.000000
        0.000000        0.000000        0.000000        0.000000        0.000000
        0.000000        0.000000        0.000000        0.000000        0.000000
        0.000000        0.000000        0.000000        0.000000
        0.000000        0.000000        0.000000        0.000000        0.000000
        0.000000        0.000000        0.000000        0.000000        0.000000
        0.000000        0.000000        0.000000        0.000000        0.000000
        0.000000        0.000000        0.000000        0.000000        0.000000
        0.000000        0.000000        0.000000        0.000000        0.000000
        0.000000        0.000000        0.000000        0.000000        0.000000
        0.000000        0.000000        0.000000        0.000000        0.000000
        0.000000        0.000000        0.000000        0.000000        0.000000
        0.000000        0.000000        0.000000        0.000000        0.000000
        0.000000        0.000000        0.000000        0.000000        0.000000
        0.000000      377.777778     1111.111111     1933.333333     2377.777778
     2511.111111     2511.111111     2555.555556     2555.555556     2600.000000
     2511.111111     1911.111111     1066.666667      288.888889       22.222222
        0.000000        0.000000        0.000000        0.000000        0.000000
        0.000000        0.000000        0.000000        0.000000        0.000000
        0.000000        0.000000        0.000000        0.000000        0.000000
        0.000000        0.000000        0.000000        0.000000        0.000000
        0.000000        0.000000        0.000000        0.000000        0.000000
        0.000000        0.000000        0.000000        0.000000        0.000000
        0.000000        0.000000        0.000000        0.000000
        0.000000        0.000000        0.000000        0.000000        0.000000
        0.000000        0.000000        0.000000        0.000000        0.000000
        0.000000        0.000000        0.000000        0.000000        0.000000
        0.000000        0.000000        0.000000        0.000000        0.000000
        0.000000        0.000000        0.000000        0.000000        0.000000
        0.000000        0.000000        0.000000        0.000000        0.000000
        0.000000        0.000000        0.000000        0.000000        0.000000
        0.000000        0.000000        0.000000        0.000000        0.000000
        0.000000        0.000000        0.000000        0.000000        0.000000
        0.000000        0.000000        0.000000        0.000000        0.000000
        0.000000      488.888889     1311.111111     2177.777778     2555.555556
     2600.000000     2600.000000     2600.000000     2600.000000     2600.000000
     2511.111111     1866.666667     1000.000000      222.222222        0.000000
        0.000000        0.000000        0.000000        0.000000        0.000000
        0.000000        0.000000        0.000000        0.000000        0.000000
        0.000000        0.000000        0.000000        0.000000        0.000000
        0.000000        0.000000        0.000000        0.000000        0.000000
        0.000000        0.000000        0.000000        0.000000        0.000000
        0.000000        0.000000        0.000000        0.000000        0.000000
        0.000000        0.000000        0.000000        0.000000
        0.000000        0.000000        0.000000        0.000000        0.000000
        0.000000        0.000000        0.000000        0.000000        0.000000
        0.000000        0.000000        0.000000        0.000000        0.000000
        0.000000        0.000000        0.000000        0.000000        0.000000
        0.000000        0.000000        0.000000        0.000000        0.000000
        0.000000        0.000000        0.000000        0.000000        0.000000
        0.000000        0.000000        0.000000        0.000000        0.000000
        0.000000        0.000000        0.000000        0.000000        0.000000
        0.000000        0.000000        0.000000        0.000000        0.000000
        0.000000        0.000000        0.000000        0.000000        0.000000
        0.000000      488.888889     1355.555556     2222.222222     2600.000000
     2600.000000     2600.000000     2600.000000     2600.000000     2600.000000
     2466.666667     1711.111111      844.444444      111.111111        0.000000
        0.000000        0.000000        0.000000        0.000000        0.000000
        0.000000        0.000000        0.000000        0.000000        0.000000
        0.000000        0.000000        0.000000        0.000000        0.000000
        0.000000        0.000000        0.000000        0.000000        0.000000
        0.000000        0.000000        0.000000        0.000000        0.000000
        0.000000        0.000000        0.000000        0.000000        0.000000
        0.000000        0.000000        0.000000        0.000000
        0.000000        0.000000        0.000000        0.000000        0.000000
        0.000000        0.000000        0.000000        0.000000        0.000000
        0.000000        0.000000        0.000000        0.000000        0.000000
        0.000000        0.000000        0.000000        0.000000        0.000000
        0.000000        0.000000        0.000000        0.000000        0.000000
        0.000000        0.000000        0.000000        0.000000        0.000000
        0.000000        0.000000        0.000000        0.000000        0.000000
        0.000000        0.000000        0.000000        0.000000        0.000000
        0.000000        0.000000        0.000000        0.000000        0.000000
        0.000000        0.000000        0.000000        0.000000       22.222222
       44.444444      555.555556     1400.000000     2244.444444     2600.000000
     2600.000000     2600.000000     2600.000000     2600.000000     2600.000000
     2355.555556     1488.888889      622.222222        0.000000        0.000000
        0.000000        0.000000        0.000000        0.000000        0.000000
        0.000000        0.000000        0.000000        0.000000        0.000000
        0.000000        0.000000        0.000000        0.000000        0.000000
        0.000000        0.000000        0.000000        0.000000        0.000000
        0.000000        0.000000        0.000000        0.000000        0.000000
        0.000000        0.000000        0.000000        0.000000        0.000000
        0.000000        0.000000        0.000000        0.000000
        0.000000        0.000000        0.000000        0.000000        0.000000
        0.000000        0.000000        0.000000        0.000000        0.000000
        0.000000        0.000000        0.000000        0.000000        0.000000
        0.000000        0.000000        0.000000        0.000000        0.000000
        0.000000        0.000000        0.000000        0.000000        0.000000
        0.000000        0.000000        0.000000        0.000000        0.000000
        0.000000        0.000000        0.000000        0.000000        0.000000
        0.000000        0.000000        0.000000        0.000000        0.000000
        0.000000        0.000000        0.000000        0.000000        0.000000
        0.000000        0.000000        0.000000       22.222222       66.666667
      155.555556      800.000000     1622.222222     2400.000000     2600.000000
     2600.000000     2600.000000     2600.000000     2600.000000     2600.000000
     2133.333333     1266.666667      400.000000        0.000000        0.000000
        0.000000        0.000000        0.000000        0.000000        0.000000
        0.000000        0.000000        0.000000        0.000000        0.000000
        0.000000        0.000000        0.000000        0.000000        0.000000
        0.000000        0.000000        0.000000        0.000000        0.000000
        0.000000        0.000000        0.000000        0.000000        0.000000
        0.000000        0.000000        0.000000        0.000000        0.000000
        0.000000        0.000000        0.000000        0.000000
        0.000000        0.000000        0.000000        0.000000        0.000000
        0.000000        0.000000        0.000000        0.000000        0.000000
        0.000000        0.000000        0.000000        0.000000        0.000000
        0.000000        0.000000        0.000000        0.000000        0.000000
        0.000000        0.000000        0.000000        0.000000        0.000000
        0.000000        0.000000        0.000000        0.000000        0.000000
        0.000000        0.000000        0.000000        0.000000        0.000000
        0.000000        0.000000        0.000000        0.000000        0.000000
        0.000000        0.000000        0.000000        0.000000        0.000000
        0.000000       22.222222       44.444444      133.333333      200.000000
      355.555556     1044.444444     1822.222222     2511.111111     2600.000000
     2600.000000     2600.000000     2600.000000     2600.000000     2466.666667
     1755.555556      888.888889      155.555556        0.000000        0.000000
        0.000000        0.000000        0.000000        0.000000        0.000000
        0.000000        0.000000        0.000000        0.000000        0.000000
        0.000000        0.000000        0.000000        0.000000        0.000000
        0.000000        0.000000        0.000000        0.000000        0.000000
        0.000000        0.000000        0.000000        0.000000        0.000000
        0.000000        0.000000        0.000000        0.000000        0.000000
        0.000000        0.000000        0.000000        0.000000
        0.000000        0.000000        0.000000        0.000000        0.000000
        0.000000        0.000000        0.000000        0.000000        0.000000
        0.000000        0.000000        0.000000        0.000000        0.000000
        0.000000        0.000000        0.000000        0.000000        0.000000
        0.000000        0.000000        0.000000        0.000000        0.000000
        0.000000        0.000000        0.000000        0.000000        0.000000
        0.000000        0.000000        0.000000        0.000000        0.000000
        0.000000        0.000000        0.000000        0.000000       22.222222
       44.444444       44.444444       22.222222        0.000000        0.000000
        0.000000       44.444444      133.333333      311.111111      400.000000
      555.555556     1244.444444     1977.777778     2600.000000     2600.000000
     2600.000000     2600.000000     2600.000000     2555.555556     2177.777778
     1333.333333      511.111111       22.222222        0.000000        0.000000
        0.000000        0.000000        0.000000        0.000000        0.000000
        0.000000        0.000000        0.000000        0.000000        0.000000
        0.000000        0.000000        0.000000        0.000000        0.000000
        0.000000        0.000000        0.000000        0.000000        0.000000
        0.000000        0.000000        0.000000        0.000000        0.000000
        0.000000        0.000000        0.000000        0.000000        0.000000
        0.000000        0.000000        0.000000        0.000000
        0.000000        0.000000        0.000000        0.000000        0.000000
        0.000000        0.000000        0.000000        0.000000        0.000000
        0.000000        0.000000        0.000000        0.000000        0.000000
        0.000000        0.000000        0.000000        0.000000        0.000000
        0.000000        0.000000        0.000000        0.000000        0.000000
        0.000000        0.000000        0.000000        0.000000        0.000000
        0.000000        0.000000        0.000000        0.000000        0.000000
        0.000000        0.000000        0.000000       22.222222      111.111111
      200.000000      200.000000      111.111111       22.222222       22.222222
       22.222222       88.888889      244.444444      555.555556      733.333333
      866.666667     1422.222222     2044.444444     2600.000000     2600.000000
     2600.000000     2600.000000     2600.000000     2377.777778     1711.111111
      844.444444      200.000000        0.000000        0.000000        0.000000
        0.000000        0.000000        0.000000        0.000000        0.000000
        0.000000        0.000000        0.000000        0.000000        0.000000
        0.000000        0.000000        0.000000        0.000000        0.000000
        0.000000        0.000000        0.000000        0.000000        0.000000
        0.000000        0.000000        0.000000        0.000000        0.000000
        0.000000        0.000000        0.000000        0.000000        0.000000
        0.000000        0.000000        0.000000        0.000000
        0.000000        0.000000        0.000000        0.000000        0.000000
        0.000000        0.000000        0.000000        0.000000        0.000000
        0.000000        0.000000        0.000000        0.000000        0.000000
        0.000000        0.000000        0.000000        0.000000        0.000000
        0.000000        0.000000        0.000000        0.000000        0.000000
        0.000000        0.000000        0.000000        0.000000        0.000000
        0.000000        0.000000        0.000000        0.000000        0.000000
        0.000000        0.000000       22.222222       88.888889      288.888889
      466.666667      466.666667      288.888889       88.888889       44.444444
       44.444444      133.333333      355.555556      755.555556     1066.666667
     1288.888889     1733.333333     2200.000000     2600.000000     2600.000000
     2600.000000     2600.000000     2555.555556     2044.444444     1222.222222
      400.000000       44.444444        0.000000        0.000000        0.000000
        0.000000        0.000000        0.000000        0.000000        0.000000
        0.000000        0.000000        0.000000        0.000000        0.000000
        0.000000        0.000000        0.000000        0.000000        0.000000
        0.000000        0.000000        0.000000        0.000000        0.000000
        0.000000        0.000000        0.000000        0.000000        0.000000
        0.000000        0.000000        0.000000        0.000000        0.000000
        0.000000        0.000000        0.000000        0.000000
        0.000000        0.000000        0.000000        0.000000        0.000000
        0.000000        0.000000        0.000000        0.000000        0.000000
        0.000000        0.000000        0.000000        0.000000        0.000000
        0.000000        0.000000        0.000000        0.000000        0.000000
        0.000000        0.000000        0.000000        0.000000        0.000000
        0.000000        0.000000        0.000000        0.000000        0.000000
        0.000000        0.000000        0.000000        0.000000        0.000000
        0.000000        0.000000       22.222222      155.555556      466.666667
      755.555556      800.000000      577.777778      333.333333      200.000000
      177.777778      266.666667      511.111111      955.555556     1377.777778
     1755.555556     2111.111111     2400.000000     2600.000000     2600.000000
     2600.000000     2600.000000     2466.666667     1711.111111      844.444444
      111.111111        0.000000        0.000000        0.000000        0.000000
        0.000000        0.000000        0.000000        0.000000        0.000000
        0.000000        0.000000        0.000000        0.000000        0.000000
        0.000000        0.000000        0.000000        0.000000        0.000000
        0.000000        0.000000        0.000000        0.000000        0.000000
        0.000000        0.000000        0.000000        0.000000        0.000000
        0.000000        0.000000        0.000000        0.000000        0.000000
        0.000000        0.000000        0.000000        0.000000
        0.000000        0.000000        0.000000        0.000000        0.000000
        0.000000        0.000000        0.000000        0.000000        0.000000
        0.000000        0.000000        0.000000        0.000000        0.000000
        0.000000        0.000000        0.000000        0.000000        0.000000
        0.000000        0.000000        0.000000        0.000000        0.000000
        0.000000        0.000000        0.000000        0.000000        0.000000
        0.000000        0.000000        0.000000        0.000000        0.000000
        0.000000        0.000000       22.222222      222.222222      600.000000
      977.777778     1066.666667      866.666667      622.222222      422.222222
      400.000000      466.666667      755.555556     1244.444444     1755.555556
     2200.000000     2422.222222     2555.555556     2600.000000     2600.000000
     2600.000000     2600.000000     2266.666667     1400.000000      533.333333
        0.000000        0.000000        0.000000        0.000000        0.000000
        0.000000        0.000000        0.000000        0.000000        0.000000
        0.000000        0.000000        0.000000        0.000000        0.000000
        0.000000        0.000000        0.000000        0.000000        0.000000
        0.000000        0.000000        0.000000        0.000000        0.000000
        0.000000        0.000000        0.000000        0.000000        0.000000
        0.000000        0.000000        0.000000        0.000000        0.000000
        0.000000        0.000000        0.000000        0.000000
        0.000000        0.000000        0.000000        0.000000        0.000000
        0.000000        0.000000        0.000000        0.000000        0.000000
        0.000000        0.000000        0.000000        0.000000        0.000000
        0.000000        0.000000        0.000000        0.000000        0.000000
        0.000000        0.000000        0.000000        0.000000        0.000000
        0.000000        0.000000        0.000000        0.000000        0.000000
        0.000000        0.000000        0.000000        0.000000        0.000000
        0.000000        0.000000       44.444444      311.111111      733.333333
     1111.111111     1200.000000     1022.222222      844.444444      666.666667
      666.666667      711.111111     1000.000000     1511.111111     2044.444444
     2444.444444     2555.555556     2644.444444     2644.444444     2644.444444
     2600.000000     2555.555556     2044.444444     1177.777778      355.555556
        0.000000        0.000000        0.000000        0.000000        0.000000
        0.000000        0.000000        0.000000        0.000000        0.000000
        0.000000        0.000000        0.000000        0.000000        0.000000
        0.000000        0.000000        0.000000        0.000000        0.000000
        0.000000        0.000000        0.000000        0.000000        0.000000
        0.000000        0.000000        0.000000        0.000000        0.000000
        0.000000        0.000000        0.000000        0.000000        0.000000
        0.000000        0.000000        0.000000        0.000000
        0.000000        0.000000        0.000000        0.000000        0.000000
        0.000000        0.000000        0.000000        0.000000        0.000000
        0.000000        0.000000        0.000000        0.000000        0.000000
        0.000000        0.000000        0.000000        0.000000        0.000000
        0.000000        0.000000        0.000000        0.000000        0.000000
        0.000000        0.000000        0.000000        0.000000        0.000000
        0.000000        0.000000        0.000000        0.000000        0.000000
        0.000000       66.666667      244.444444      577.777778      955.555556
     1177.777778     1177.777778      955.555556      777.777778      644.444444
      711.111111      822.222222     1177.777778     1755.555556     2288.888889
     2644.444444     2644.444444     2688.888889     2644.444444     2644.444444
     2600.000000     2422.222222     1711.111111      844.444444      155.555556
        0.000000        0.000000        0.000000        0.000000        0.000000
        0.000000        0.000000        0.000000        0.000000        0.000000
        0.000000        0.000000        0.000000        0.000000        0.000000
        0.000000        0.000000        0.000000        0.000000        0.000000
        0.000000        0.000000        0.000000        0.000000        0.000000
        0.000000        0.000000        0.000000        0.000000        0.000000
        0.000000        0.000000        0.000000        0.000000        0.000000
        0.000000        0.000000        0.000000        0.000000
        0.000000        0.000000        0.000000        0.000000        0.000000
        0.000000        0.000000        0.000000        0.000000        0.000000
        0.000000        0.000000        0.000000        0.000000        0.000000
        0.000000        0.000000        0.000000        0.000000        0.000000
        0.000000        0.000000        0.000000        0.000000        0.000000
        0.000000        0.000000        0.000000        0.000000        0.000000
        0.000000        0.000000        0.000000        0.000000       22.222222
       44.444444      222.222222      533.333333      911.111111     1200.000000
     1200.000000     1044.444444      733.333333      555.555556      444.444444
      555.555556      800.000000     1222.222222     1822.222222     2288.888889
     2644.444444     2644.444444     2733.333333     2688.888889     2688.888889
     2600.000000     2266.666667     1466.666667      600.000000       66.666667
        0.000000        0.000000        0.000000        0.000000        0.000000
        0.000000        0.000000        0.000000        0.000000        0.000000
        0.000000        0.000000        0.000000        0.000000        0.000000
        0.000000        0.000000        0.000000        0.000000        0.000000
        0.000000        0.000000        0.000000        0.000000        0.000000
        0.000000        0.000000        0.000000        0.000000        0.000000
        0.000000        0.000000        0.000000        0.000000        0.000000
        0.000000        0.000000        0.000000        0.000000
        0.000000        0.000000        0.000000        0.000000        0.000000
        0.000000        0.000000        0.000000        0.000000        0.000000
        0.000000        0.000000        0.000000        0.000000        0.000000
        0.000000        0.000000        0.000000        0.000000        0.000000
        0.000000        0.000000        0.000000        0.000000        0.000000
        0.000000        0.000000        0.000000        0.000000        0.000000
       22.222222       44.444444       44.444444       44.444444      111.111111
      244.444444      555.555556      911.111111     1222.222222     1355.555556
     1177.777778      866.666667      466.666667      266.666667      177.777778
      355.555556      755.555556     1288.888889     1911.111111     2311.111111
     2644.444444     2688.888889     2777.777778     2733.333333     2688.888889
     2600.000000     2155.555556     1288.888889      422.222222        0.000000
        0.000000        0.000000        0.000000        0.000000        0.000000
        0.000000        0.000000        0.000000        0.000000        0.000000
        0.000000        0.000000        0.000000        0.000000        0.000000
        0.000000        0.000000        0.000000        0.000000        0.000000
        0.000000        0.000000        0.000000        0.000000        0.000000
        0.000000        0.000000        0.000000        0.000000        0.000000
        0.000000        0.000000        0.000000        0.000000        0.000000
        0.000000        0.000000        0.000000        0.000000
        0.000000        0.000000        0.000000        0.000000        0.000000
        0.000000        0.000000        0.000000        0.000000        0.000000
        0.000000        0.000000        0.000000        0.000000        0.000000
        0.000000        0.000000        0.000000        0.000000        0.000000
        0.000000        0.000000        0.000000        0.000000        0.000000
        0.000000        0.000000        0.000000        0.000000        0.000000
       66.666667      177.777778      266.666667      333.333333      444.444444
      644.444444      955.555556     1222.222222     1422.222222     1422.222222
     1155.555556      711.111111      288.888889       88.888889       44.444444
      244.444444      733.333333     1355.555556     2000.000000     2355.555556
     2600.000000     2644.444444     2777.777778     2777.777778     2733.333333
     2600.000000     2133.333333     1266.666667      400.000000        0.000000
        0.000000        0.000000        0.000000        0.000000        0.000000
        0.000000        0.000000        0.000000        0.000000        0.000000
        0.000000        0.000000        0.000000        0.000000        0.000000
        0.000000        0.000000        0.000000        0.000000        0.000000
        0.000000        0.000000        0.000000        0.000000        0.000000
        0.000000        0.000000        0.000000        0.000000        0.000000
        0.000000        0.000000        0.000000        0.000000        0.000000
        0.000000        0.000000        0.000000        0.000000
        0.000000        0.000000        0.000000        0.000000        0.000000
        0.000000        0.000000        0.000000        0.000000        0.000000
        0.000000        0.000000        0.000000        0.000000        0.000000
        0.000000        0.000000        0.000000        0.000000        0.000000
        0.000000        0.000000        0.000000        0.000000        0.000000
        0.000000        0.000000        0.000000        0.000000       22.222222
      155.555556      400.000000      600.000000      755.555556      888.888889
     1111.111111     1333.333333     1466.666667     1533.333333     1444.444444
     1133.333333      622.222222      200.000000       22.222222       66.666667
      333.333333      844.444444     1422.222222     2022.222222     2355.555556
     2600.000000     2644.444444     2733.333333     2733.333333     2688.888889
     2600.000000     2111.111111     1244.444444      377.777778        0.000000
        0.000000        0.000000        0.000000        0.000000        0.000000
        0.000000        0.000000        0.000000        0.000000        0.000000
        0.000000        0.000000        0.000000        0.000000        0.000000
        0.000000        0.000000        0.000000        0.000000        0.000000
        0.000000        0.000000        0.000000        0.000000        0.000000
        0.000000        0.000000        0.000000        0.000000        0.000000
        0.000000        0.000000        0.000000        0.000000        0.000000
        0.000000        0.000000        0.000000        0.000000
        0.000000        0.000000        0.000000        0.000000        0.000000
        0.000000        0.000000        0.000000        0.000000        0.000000
        0.000000        0.000000        0.000000        0.000000        0.000000
        0.000000        0.000000        0.000000        0.000000        0.000000
        0.000000        0.000000        0.000000        0.000000        0.000000
        0.000000        0.000000        0.000000        0.000000       44.444444
      266.666667      644.444444     1000.000000     1222.222222     1355.555556
     1466.666667     1555.555556     1555.555556     1555.555556     1422.222222
     1111.111111      666.666667      311.111111      155.555556      200.000000
      466.666667      933.333333     1444.444444     2000.000000     2355.555556
     2600.000000     2600.000000     2644.444444     2644.444444     2644.444444
     2600.000000     2088.888889     1222.222222      355.555556        0.000000
        0.000000        0.000000        0.000000        0.000000        0.000000
        0.000000        0.000000        0.000000        0.000000        0.000000
        0.000000        0.000000        0.000000        0.000000        0.000000
        0.000000        0.000000        0.000000        0.000000        0.000000
        0.000000        0.000000        0.000000        0.000000        0.000000
        0.000000        0.000000        0.000000        0.000000        0.000000
        0.000000        0.000000        0.000000        0.000000        0.000000
        0.000000        0.000000        0.000000        0.000000
        0.000000        0.000000        0.000000        0.000000        0.000000
        0.000000        0.000000        0.000000        0.000000        0.000000
        0.000000        0.000000        0.000000        0.000000        0.000000
        0.000000        0.000000        0.000000        0.000000        0.000000
        0.000000        0.000000        0.000000        0.000000        0.000000
        0.000000        0.000000        0.000000        0.000000       88.888889
      400.000000      844.444444     1266.666667     1488.888889     1622.222222
     1644.444444     1622.222222     1488.888889     1400.000000     1266.666667
     1022.222222      733.333333      422.222222      333.333333      377.777778
      688.888889     1066.666667     1444.444444     1933.333333     2311.111111
     2600.000000     2600.000000     2600.000000     2600.000000     2600.000000
     2555.555556     1911.111111     1044.444444      222.222222        0.000000
        0.000000        0.000000        0.000000        0.000000        0.000000
        0.000000        0.000000        0.000000        0.000000        0.000000
        0.000000        0.000000        0.000000        0.000000        0.000000
        0.000000        0.000000        0.000000        0.000000        0.000000
        0.000000        0.000000        0.000000        0.000000        0.000000
        0.000000        0.000000        0.000000        0.000000        0.000000
        0.000000        0.000000        0.000000        0.000000        0.000000
        0.000000        0.000000        0.000000        0.000000
        0.000000        0.000000        0.000000        0.000000        0.000000
        0.000000        0.000000        0.000000        0.000000        0.000000
        0.000000        0.000000        0.000000        0.000000        0.000000
        0.000000        0.000000        0.000000        0.000000        0.000000
        0.000000        0.000000        0.000000        0.000000        0.000000
        0.000000        0.000000        0.000000        0.000000      133.333333
      511.111111     1000.000000     1444.444444     1644.444444     1755.555556
     1711.111111     1600.000000     1355.555556     1111.111111      911.111111
      755.555556      733.333333      644.444444      622.222222      600.000000
      822.222222     1133.333333     1533.333333     2000.000000     2377.777778
     2644.444444     2644.444444     2644.444444     2600.000000     2600.000000
     2466.666667     1711.111111      844.444444      111.111111        0.000000
        0.000000        0.000000        0.000000        0.000000        0.000000
        0.000000        0.000000        0.000000        0.000000        0.000000
        0.000000        0.000000        0.000000        0.000000        0.000000
        0.000000        0.000000        0.000000        0.000000        0.000000
        0.000000        0.000000        0.000000        0.000000        0.000000
        0.000000        0.000000        0.000000        0.000000        0.000000
        0.000000        0.000000        0.000000        0.000000        0.000000
        0.000000        0.000000        0.000000        0.000000
        0.000000        0.000000        0.000000        0.000000        0.000000
        0.000000        0.000000        0.000000        0.000000        0.000000
        0.000000        0.000000        0.000000        0.000000        0.000000
        0.000000        0.000000        0.000000        0.000000        0.000000
        0.000000        0.000000        0.000000        0.000000        0.000000
        0.000000        0.000000        0.000000       22.222222      244.444444
      666.666667     1155.555556     1533.333333     1711.111111     1800.000000
     1733.333333     1555.555556     1222.222222      822.222222      555.555556
      488.888889      666.666667      755.555556      822.222222      800.000000
      977.777778     1288.888889     1733.333333     2177.777778     2466.666667
     2644.444444     2644.444444     2644.444444     2600.000000     2555.555556
     2311.111111     1444.444444      622.222222        0.000000        0.000000
        0.000000        0.000000        0.000000        0.000000        0.000000
        0.000000        0.000000        0.000000        0.000000        0.000000
        0.000000        0.000000        0.000000        0.000000        0.000000
        0.000000        0.000000        0.000000        0.000000        0.000000
        0.000000        0.000000        0.000000        0.000000        0.000000
        0.000000        0.000000        0.000000        0.000000        0.000000
        0.000000        0.000000        0.000000        0.000000        0.000000
        0.000000        0.000000        0.000000        0.000000
        0.000000        0.000000        0.000000        0.000000        0.000000
        0.000000        0.000000        0.000000        0.000000        0.000000
        0.000000        0.000000        0.000000        0.000000        0.000000
        0.000000        0.000000        0.000000        0.000000        0.000000
        0.000000        0.000000        0.000000        0.000000        0.000000
        0.000000        0.000000        0.000000       66.666667      377.777778
      844.444444     1333.333333     1622.222222     1755.555556     1800.000000
     1733.333333     1533.333333     1111.111111      600.000000      244.444444
      222.222222      511.111111      777.777778      888.888889      888.888889
     1155.555556     1600.000000     2111.111111     2400.000000     2555.555556
     2644.444444     2644.444444     2644.444444     2600.000000     2444.444444
     2022.222222     1155.555556      444.444444        0.000000        0.000000
        0.000000        0.000000        0.000000        0.000000        0.000000
        0.000000        0.000000        0.000000        0.000000        0.000000
        0.000000        0.000000        0.000000        0.000000        0.000000
        0.000000        0.000000        0.000000        0.000000        0.000000
        0.000000        0.000000        0.000000        0.000000        0.000000
        0.000000        0.000000        0.000000        0.000000        0.000000
        0.000000        0.000000        0.000000        0.000000        0.000000
        0.000000        0.000000        0.000000        0.000000
        0.000000        0.000000        0.000000        0.000000        0.000000
        0.000000        0.000000        0.000000        0.000000        0.000000
        0.000000        0.000000        0.000000        0.000000        0.000000
        0.000000        0.000000        0.000000        0.000000        0.000000
        0.000000        0.000000        0.000000        0.000000        0.000000
        0.000000        0.000000       22.222222      155.555556      555.555556
     1066.666667     1511.111111     1711.111111     1822.222222     1844.444444
     1777.777778     1533.333333     1022.222222      488.888889      111.111111
      133.333333      400.000000      666.666667      822.222222     1022.222222
     1466.666667     2022.222222     2422.222222     2555.555556     2644.444444
     2644.444444     2644.444444     2600.000000     2600.000000     2266.666667
     1666.666667      800.000000      266.666667        0.000000        0.000000
        0.000000        0.000000        0.000000        0.000000        0.000000
        0.000000        0.000000        0.000000        0.000000        0.000000
        0.000000        0.000000        0.000000        0.000000        0.000000
        0.000000        0.000000        0.000000        0.000000        0.000000
        0.000000        0.000000        0.000000        0.000000        0.000000
        0.000000        0.000000        0.000000        0.000000        0.000000
        0.000000        0.000000        0.000000        0.000000        0.000000
        0.000000        0.000000        0.000000        0.000000
        0.000000        0.000000        0.000000        0.000000        0.000000
        0.000000        0.000000        0.000000        0.000000        0.000000
        0.000000        0.000000        0.000000        0.000000        0.000000
        0.000000        0.000000        0.000000        0.000000        0.000000
        0.000000        0.000000        0.000000        0.000000        0.000000
        0.000000       22.222222       88.888889      288.888889      755.555556
     1266.666667     1711.111111     1822.222222     1888.888889     1844.444444
     1777.777778     1422.222222      844.444444      311.111111       22.222222
       44.444444      222.222222      422.222222      777.777778     1244.444444
     1911.111111     2377.777778     2600.000000     2644.444444     2688.888889
     2733.333333     2688.888889     2644.444444     2600.000000     2200.000000
     1422.222222      555.555556       88.888889        0.000000        0.000000
        0.000000        0.000000        0.000000        0.000000        0.000000
        0.000000        0.000000        0.000000        0.000000        0.000000
        0.000000        0.000000        0.000000        0.000000        0.000000
        0.000000        0.000000        0.000000        0.000000        0.000000
        0.000000        0.000000        0.000000        0.000000        0.000000
        0.000000        0.000000        0.000000        0.000000        0.000000
        0.000000        0.000000        0.000000        0.000000        0.000000
        0.000000        0.000000        0.000000        0.000000
        0.000000        0.000000        0.000000        0.000000        0.000000
        0.000000        0.000000        0.000000        0.000000        0.000000
        0.000000        0.000000        0.000000        0.000000        0.000000
        0.000000        0.000000        0.000000        0.000000        0.000000
        0.000000        0.000000        0.000000        0.000000        0.000000
        0.000000       22.222222      200.000000      511.111111     1044.444444
     1511.111111     1888.888889     1977.777778     1977.777778     1888.888889
     1755.555556     1266.666667      666.666667      155.555556        0.000000
       22.222222      133.333333      444.444444     1044.444444     1755.555556
     2311.111111     2555.555556     2600.000000     2644.444444     2733.333333
     2822.222222     2777.777778     2688.888889     2600.000000     2311.111111
     1466.666667      600.000000       22.222222        0.000000        0.000000
        0.000000        0.000000        0.000000        0.000000        0.000000
        0.000000        0.000000        0.000000        0.000000        0.000000
        0.000000        0.000000        0.000000        0.000000        0.000000
        0.000000        0.000000        0.000000        0.000000        0.000000
        0.000000        0.000000        0.000000        0.000000        0.000000
        0.000000        0.000000        0.000000        0.000000        0.000000
        0.000000        0.000000        0.000000        0.000000        0.000000
        0.000000        0.000000        0.000000        0.000000
        0.000000        0.000000        0.000000        0.000000        0.000000
        0.000000        0.000000        0.000000        0.000000        0.000000
        0.000000        0.000000        0.000000        0.000000        0.000000
        0.000000        0.000000        0.000000        0.000000        0.000000
        0.000000        0.000000        0.000000        0.000000        0.000000
       22.222222       66.666667      266.666667      666.666667     1266.666667
     1755.555556     2066.666667     2111.111111     2022.222222     1866.666667
     1666.666667     1088.888889      511.111111       22.222222        0.000000
        0.000000      200.000000      666.666667     1488.888889     2155.555556
     2555.555556     2600.000000     2644.444444     2688.888889     2777.777778
     2866.666667     2822.222222     2733.333333     2600.000000     2444.444444
     1577.777778      711.111111        0.000000        0.000000        0.000000
        0.000000        0.000000        0.000000        0.000000        0.000000
        0.000000        0.000000        0.000000        0.000000        0.000000
        0.000000        0.000000        0.000000        0.000000        0.000000
        0.000000        0.000000        0.000000        0.000000        0.000000
        0.000000        0.000000        0.000000        0.000000        0.000000
        0.000000        0.000000        0.000000        0.000000        0.000000
        0.000000        0.000000        0.000000        0.000000        0.000000
        0.000000        0.000000        0.000000        0.000000
        0.000000        0.000000        0.000000        0.000000        0.000000
        0.000000        0.000000        0.000000        0.000000        0.000000
        0.000000        0.000000        0.000000        0.000000        0.000000
        0.000000        0.000000        0.000000        0.000000        0.000000
        0.000000       22.222222       22.222222       44.444444       44.444444
       88.888889      133.333333      333.333333      822.222222     1444.444444
     1955.555556     2155.555556     2200.000000     2066.666667     1888.888889
     1555.555556      977.777778      422.222222       22.222222        0.000000
       22.222222      400.000000     1088.888889     1933.333333     2422.222222
     2600.000000     2600.000000     2644.444444     2644.444444     2733.333333
     2822.222222     2822.222222     2733.333333     2600.000000     2511.111111
     1644.444444      777.777778        0.000000        0.000000        0.000000
        0.000000        0.000000        0.000000        0.000000        0.000000
        0.000000        0.000000        0.000000        0.000000        0.000000
        0.000000        0.000000        0.000000        0.000000        0.000000
        0.000000        0.000000        0.000000        0.000000        0.000000
        0.000000        0.000000        0.000000        0.000000        0.000000
        0.000000        0.000000        0.000000        0.000000        0.000000
        0.000000        0.000000        0.000000        0.000000        0.000000
        0.000000        0.000000        0.000000        0.000000
        0.000000        0.000000        0.000000        0.000000        0.000000
        0.000000        0.000000        0.000000        0.000000        0.000000
        0.000000        0.000000        0.000000        0.000000        0.000000
        0.000000        0.000000        0.000000        0.000000        0.000000
       22.222222       88.888889       88.888889      111.111111      111.111111
      266.666667      377.777778      555.555556     1022.222222     1600.000000
     2088.888889     2200.000000     2200.000000     2111.111111     1888.888889
     1466.666667      866.666667      355.555556       44.444444        0.000000
      177.777778      777.777778     1511.111111     2200.000000     2466.666667
     2600.000000     2600.000000     2688.888889     2688.888889     2777.777778
     2822.222222     2822.222222     2733.333333     2600.000000     2400.000000
     1533.333333      666.666667        0.000000        0.000000        0.000000
        0.000000        0.000000        0.000000        0.000000        0.000000
        0.000000        0.000000        0.000000        0.000000        0.000000
        0.000000        0.000000        0.000000        0.000000        0.000000
        0.000000        0.000000        0.000000        0.000000        0.000000
        0.000000        0.000000        0.000000        0.000000        0.000000
        0.000000        0.000000        0.000000        0.000000        0.000000
        0.000000        0.000000        0.000000        0.000000        0.000000
        0.000000        0.000000        0.000000        0.000000
        0.000000        0.000000        0.000000        0.000000        0.000000
        0.000000        0.000000        0.000000        0.000000        0.000000
        0.000000        0.000000        0.000000        0.000000        0.000000
        0.000000        0.000000        0.000000        0.000000       22.222222
       66.666667      222.222222      311.111111      400.000000      400.000000
      666.666667      800.000000     1044.444444     1355.555556     1822.222222
     2200.000000     2244.444444     2244.444444     2155.555556     1822.222222
     1288.888889      644.444444      244.444444       66.666667      177.777778
      533.333333     1200.000000     1777.777778     2288.888889     2466.666667
     2600.000000     2600.000000     2644.444444     2688.888889     2777.777778
     2866.666667     2822.222222     2733.333333     2555.555556     2222.222222
     1355.555556      533.333333        0.000000        0.000000        0.000000
        0.000000        0.000000        0.000000        0.000000        0.000000
        0.000000        0.000000        0.000000        0.000000        0.000000
        0.000000        0.000000        0.000000        0.000000        0.000000
        0.000000        0.000000        0.000000        0.000000        0.000000
        0.000000        0.000000        0.000000        0.000000        0.000000
        0.000000        0.000000        0.000000        0.000000        0.000000
        0.000000        0.000000        0.000000        0.000000        0.000000
        0.000000        0.000000        0.000000        0.000000
        0.000000        0.000000        0.000000        0.000000        0.000000
        0.000000        0.000000        0.000000        0.000000        0.000000
        0.000000        0.000000        0.000000        0.000000        0.000000
        0.000000        0.000000        0.000000        0.000000       44.444444
      155.555556      400.000000      577.777778      733.333333      822.222222
     1155.555556     1355.555556     1600.000000     1822.222222     2133.333333
     2377.777778     2377.777778     2333.333333     2244.444444     1711.111111
     1111.111111      400.000000      200.000000      200.000000      511.111111
     1000.000000     1600.000000     2000.000000     2288.888889     2422.222222
     2555.555556     2600.000000     2644.444444     2733.333333     2866.666667
     2955.555556     2866.666667     2733.333333     2511.111111     1933.333333
     1066.666667      288.888889        0.000000        0.000000        0.000000
        0.000000        0.000000        0.000000        0.000000        0.000000
        0.000000        0.000000        0.000000        0.000000        0.000000
        0.000000        0.000000        0.000000        0.000000        0.000000
        0.000000        0.000000        0.000000        0.000000        0.000000
        0.000000        0.000000        0.000000        0.000000        0.000000
        0.000000        0.000000        0.000000        0.000000        0.000000
        0.000000        0.000000        0.000000        0.000000        0.000000
        0.000000        0.000000        0.000000        0.000000
        0.000000        0.000000        0.000000        0.000000        0.000000
        0.000000        0.000000        0.000000        0.000000        0.000000
        0.000000        0.000000        0.000000        0.000000        0.000000
        0.000000        0.000000        0.000000        0.000000       88.888889
      266.666667      622.222222      911.111111     1177.777778     1355.555556
     1666.666667     1844.444444     2000.000000     2133.333333     2333.333333
     2511.111111     2511.111111     2466.666667     2333.333333     1666.666667
      955.555556      222.222222      177.777778      400.000000      911.111111
     1377.777778     1777.777778     2000.000000     2200.000000     2333.333333
     2466.666667     2555.555556     2600.000000     2733.333333     2866.666667
     2955.555556     2822.222222     2688.888889     2466.666667     1733.333333
      866.666667      133.333333        0.000000        0.000000        0.000000
        0.000000        0.000000        0.000000        0.000000        0.000000
        0.000000        0.000000        0.000000        0.000000        0.000000
        0.000000        0.000000        0.000000        0.000000        0.000000
        0.000000        0.000000        0.000000        0.000000        0.000000
        0.000000        0.000000        0.000000        0.000000        0.000000
        0.000000        0.000000        0.000000        0.000000        0.000000
        0.000000        0.000000        0.000000        0.000000        0.000000
        0.000000        0.000000        0.000000        0.000000
        0.000000        0.000000        0.000000        0.000000        0.000000
        0.000000        0.000000        0.000000        0.000000        0.000000
        0.000000        0.000000        0.000000        0.000000        0.000000
        0.000000        0.000000        0.000000       22.222222      133.333333
      400.000000      777.777778     1111.111111     1400.000000     1688.888889
     1977.777778     2200.000000     2288.888889     2422.222222     2511.111111
     2600.000000     2600.000000     2555.555556     2466.666667     1844.444444
     1044.444444      266.666667      200.000000      577.777778     1111.111111
     1533.333333     1822.222222     2022.222222     2155.555556     2244.444444
     2377.777778     2511.111111     2600.000000     2733.333333     2866.666667
     2911.111111     2777.777778     2644.444444     2466.666667     1666.666667
      800.000000       66.666667        0.000000        0.000000        0.000000
        0.000000        0.000000        0.000000        0.000000        0.000000
        0.000000        0.000000        0.000000        0.000000        0.000000
        0.000000        0.000000        0.000000        0.000000        0.000000
        0.000000        0.000000        0.000000        0.000000        0.000000
        0.000000        0.000000        0.000000        0.000000        0.000000
        0.000000        0.000000        0.000000        0.000000        0.000000
        0.000000        0.000000        0.000000        0.000000        0.000000
        0.000000        0.000000        0.000000        0.000000
        0.000000        0.000000        0.000000        0.000000        0.000000
        0.000000        0.000000        0.000000        0.000000        0.000000
        0.000000        0.000000        0.000000        0.000000        0.000000
        0.000000        0.000000        0.000000       22.222222      155.555556
      533.333333     1000.000000     1400.000000     1666.666667     1911.111111
     2200.000000     2377.777778     2466.666667     2511.111111     2555.555556
     2600.000000     2555.555556     2555.555556     2511.111111     2155.555556
     1355.555556      533.333333      222.222222      555.555556     1066.666667
     1488.888889     1777.777778     2000.000000     2155.555556     2200.000000
     2333.333333     2466.666667     2600.000000     2733.333333     2866.666667
     2866.666667     2733.333333     2600.000000     2422.222222     1666.666667
      800.000000      111.111111        0.000000        0.000000        0.000000
        0.000000        0.000000        0.000000        0.000000        0.000000
        0.000000        0.000000        0.000000        0.000000        0.000000
        0.000000        0.000000        0.000000        0.000000        0.000000
        0.000000        0.000000        0.000000        0.000000        0.000000
        0.000000        0.000000        0.000000        0.000000        0.000000
        0.000000        0.000000        0.000000        0.000000        0.000000
        0.000000        0.000000        0.000000        0.000000        0.000000
        0.000000        0.000000        0.000000        0.000000
        0.000000        0.000000        0.000000        0.000000        0.000000
        0.000000        0.000000        0.000000        0.000000        0.000000
        0.000000        0.000000        0.000000        0.000000        0.000000
        0.000000        0.000000        0.000000       44.444444      244.444444
      688.888889     1177.777778     1600.000000     1844.444444     2088.888889
     2333.333333     2511.111111     2600.000000     2600.000000     2600.000000
     2600.000000     2555.555556     2555.555556     2555.555556     2422.222222
     1822.222222      977.777778      400.000000      466.666667      933.333333
     1377.777778     1777.777778     2022.222222     2200.000000     2244.444444
     2377.777778     2511.111111     2600.000000     2733.333333     2866.666667
     2866.666667     2733.333333     2600.000000     2422.222222     1688.888889
      822.222222      133.333333        0.000000        0.000000        0.000000
        0.000000        0.000000        0.000000        0.000000        0.000000
        0.000000        0.000000        0.000000        0.000000        0.000000
        0.000000        0.000000        0.000000        0.000000        0.000000
        0.000000        0.000000        0.000000        0.000000        0.000000
        0.000000        0.000000        0.000000        0.000000        0.000000
        0.000000        0.000000        0.000000        0.000000        0.000000
        0.000000        0.000000        0.000000        0.000000        0.000000
        0.000000        0.000000        0.000000        0.000000
        0.000000        0.000000        0.000000        0.000000        0.000000
        0.000000        0.000000        0.000000        0.000000        0.000000
        0.000000        0.000000        0.000000        0.000000        0.000000
        0.000000        0.000000        0.000000       44.444444      333.333333
      822.222222     1377.777778     1777.777778     2022.222222     2244.444444
     2422.222222     2555.555556     2600.000000     2600.000000     2600.000000
     2600.000000     2555.555556     2555.555556     2555.555556     2555.555556
     2244.444444     1600.000000     1000.000000      888.888889     1222.222222
     1600.000000     1933.333333     2155.555556     2333.333333     2377.777778
     2466.666667     2555.555556     2644.444444     2777.777778     2911.111111
     2866.666667     2733.333333     2600.000000     2422.222222     1711.111111
      844.444444      155.555556        0.000000        0.000000        0.000000
        0.000000        0.000000        0.000000        0.000000        0.000000
        0.000000        0.000000        0.000000        0.000000        0.000000
        0.000000        0.000000        0.000000        0.000000        0.000000
        0.000000        0.000000        0.000000        0.000000        0.000000
        0.000000        0.000000        0.000000        0.000000        0.000000
        0.000000        0.000000        0.000000        0.000000        0.000000
        0.000000        0.000000        0.000000        0.000000        0.000000
        0.000000        0.000000        0.000000        0.000000
        0.000000        0.000000        0.000000        0.000000        0.000000
        0.000000        0.000000        0.000000        0.000000        0.000000
        0.000000        0.000000        0.000000        0.000000        0.000000
        0.000000        0.000000       22.222222      133.333333      488.888889
      933.333333     1422.222222     1800.000000     2066.666667     2288.888889
     2422.222222     2555.555556     2600.000000     2600.000000     2600.000000
     2600.000000     2600.000000     2600.000000     2600.000000     2600.000000
     2511.111111     2155.555556     1777.777778     1622.222222     1800.000000
     2022.222222     2177.777778     2311.111111     2422.222222     2511.111111
     2555.555556     2600.000000     2688.888889     2822.222222     2955.555556
     2911.111111     2777.777778     2644.444444     2466.666667     1800.000000
      933.333333      200.000000        0.000000        0.000000        0.000000
        0.000000        0.000000        0.000000        0.000000        0.000000
        0.000000        0.000000        0.000000        0.000000        0.000000
        0.000000        0.000000        0.000000        0.000000        0.000000
        0.000000        0.000000        0.000000        0.000000        0.000000
        0.000000        0.000000        0.000000        0.000000        0.000000
        0.000000        0.000000        0.000000        0.000000        0.000000
        0.000000        0.000000        0.000000        0.000000        0.000000
        0.000000        0.000000        0.000000        0.000000
        0.000000        0.000000        0.000000        0.000000        0.000000
        0.000000        0.000000        0.000000        0.000000        0.000000
        0.000000        0.000000        0.000000        0.000000        0.000000
        0.000000        0.000000       44.444444      177.777778      600.000000
     1066.666667     1533.333333     1800.000000     2022.222222     2200.000000
     2377.777778     2511.111111     2600.000000     2600.000000     2600.000000
     2600.000000     2600.000000     2600.000000     2600.000000     2600.000000
     2600.000000     2511.111111     2444.444444     2400.000000     2444.444444
     2466.666667     2466.666667     2511.111111     2555.555556     2600.000000
     2600.000000     2600.000000     2733.333333     2866.666667     3000.000000
     2955.555556     2822.222222     2688.888889     2511.111111     1955.555556
     1088.888889      311.111111        0.000000        0.000000        0.000000
        0.000000        0.000000        0.000000        0.000000        0.000000
        0.000000        0.000000        0.000000        0.000000        0.000000
        0.000000        0.000000        0.000000        0.000000        0.000000
        0.000000        0.000000        0.000000        0.000000        0.000000
        0.000000        0.000000        0.000000        0.000000        0.000000
        0.000000        0.000000        0.000000        0.000000        0.000000
        0.000000        0.000000        0.000000        0.000000        0.000000
        0.000000        0.000000        0.000000        0.000000
        0.000000        0.000000        0.000000        0.000000        0.000000
        0.000000        0.000000        0.000000        0.000000        0.000000
        0.000000        0.000000        0.000000        0.000000        0.000000
        0.000000        0.000000       66.666667      333.333333      822.222222
     1311.111111     1688.888889     1888.888889     2066.666667     2155.555556
     2288.888889     2422.222222     2555.555556     2600.000000     2600.000000
     2600.000000     2600.000000     2600.000000     2600.000000     2600.000000
     2600.000000     2600.000000     2688.888889     2688.888889     2688.888889
     2600.000000     2600.000000     2600.000000     2600.000000     2644.444444
     2688.888889     2733.333333     2822.222222     2911.111111     3000.000000
     3000.000000     2866.666667     2733.333333     2555.555556     2133.333333
     1266.666667      444.444444        0.000000        0.000000        0.000000
        0.000000        0.000000        0.000000        0.000000        0.000000
        0.000000        0.000000        0.000000        0.000000        0.000000
        0.000000        0.000000        0.000000        0.000000        0.000000
        0.000000        0.000000        0.000000        0.000000        0.000000
        0.000000        0.000000        0.000000        0.000000        0.000000
        0.000000        0.000000        0.000000        0.000000        0.000000
        0.000000        0.000000        0.000000        0.000000        0.000000
        0.000000        0.000000        0.000000        0.000000
        0.000000        0.000000        0.000000        0.000000        0.000000
        0.000000        0.000000        0.000000        0.000000        0.000000
        0.000000        0.000000        0.000000        0.000000        0.000000
        0.000000        0.000000       66.666667      422.222222      977.777778
     1555.555556     1888.888889     2022.222222     2111.111111     2155.555556
     2244.444444     2377.777778     2511.111111     2600.000000     2600.000000
     2600.000000     2600.000000     2600.000000     2600.000000     2600.000000
     2600.000000     2644.444444     2777.777778     2822.222222     2777.777778
     2644.444444     2644.444444     2644.444444     2644.444444     2688.888889
     2777.777778     2866.666667     2911.111111     2955.555556     3000.000000
     2955.555556     2822.222222     2688.888889     2555.555556     2244.444444
     1511.111111      688.888889      133.333333        0.000000        0.000000
        0.000000        0.000000        0.000000        0.000000        0.000000
        0.000000        0.000000        0.000000        0.000000        0.000000
        0.000000        0.000000        0.000000        0.000000        0.000000
        0.000000        0.000000        0.000000        0.000000        0.000000
        0.000000        0.000000        0.000000        0.000000        0.000000
        0.000000        0.000000        0.000000        0.000000        0.000000
        0.000000        0.000000        0.000000        0.000000        0.000000
        0.000000        0.000000        0.000000        0.000000
        0.000000        0.000000        0.000000        0.000000        0.000000
        0.000000        0.000000        0.000000        0.000000        0.000000
        0.000000        0.000000        0.000000        0.000000        0.000000
        0.000000        0.000000      111.111111      622.222222     1244.444444
     1822.222222     2044.444444     2155.555556     2200.000000     2200.000000
     2244.444444     2377.777778     2511.111111     2600.000000     2600.000000
     2600.000000     2600.000000     2600.000000     2600.000000     2644.444444
     2688.888889     2777.777778     2866.666667     2911.111111     2866.666667
     2777.777778     2733.333333     2733.333333     2688.888889     2733.333333
     2777.777778     2911.111111     2955.555556     3000.000000     3000.000000
     2911.111111     2777.777778     2644.444444     2555.555556     2333.333333
     1622.222222      800.000000      155.555556        0.000000        0.000000
        0.000000        0.000000        0.000000        0.000000        0.000000
        0.000000        0.000000        0.000000        0.000000        0.000000
        0.000000        0.000000        0.000000        0.000000        0.000000
        0.000000        0.000000        0.000000        0.000000        0.000000
        0.000000        0.000000        0.000000        0.000000        0.000000
        0.000000        0.000000        0.000000        0.000000        0.000000
        0.000000        0.000000        0.000000        0.000000        0.000000
        0.000000        0.000000        0.000000        0.000000
        0.000000        0.000000        0.000000        0.000000        0.000000
        0.000000        0.000000        0.000000        0.000000        0.000000
        0.000000        0.000000        0.000000        0.000000        0.000000
        0.000000        0.000000      111.111111      600.000000     1266.666667
     1888.888889     2133.333333     2244.444444     2288.888889     2333.333333
     2377.777778     2466.666667     2555.555556     2600.000000     2600.000000
     2600.000000     2600.000000     2600.000000     2600.000000     2688.888889
     2777.777778     2911.111111     2955.555556     3000.000000     2955.555556
     2911.111111     2822.222222     2822.222222     2777.777778     2822.222222
     2822.222222     2911.111111     2955.555556     3000.000000     3000.000000
     2911.111111     2777.777778     2644.444444     2555.555556     2311.111111
     1600.000000      777.777778      155.555556        0.000000        0.000000
        0.000000        0.000000        0.000000        0.000000        0.000000
        0.000000        0.000000        0.000000        0.000000        0.000000
        0.000000        0.000000        0.000000        0.000000        0.000000
        0.000000        0.000000        0.000000        0.000000        0.000000
        0.000000        0.000000        0.000000        0.000000        0.000000
        0.000000        0.000000        0.000000        0.000000        0.000000
        0.000000        0.000000        0.000000        0.000000        0.000000
        0.000000        0.000000        0.000000        0.000000
        0.000000        0.000000        0.000000        0.000000        0.000000
        0.000000        0.000000        0.000000        0.000000        0.000000
        0.000000        0.000000        0.000000        0.000000        0.000000
        0.000000        0.000000       88.888889      622.222222     1355.555556
     2000.000000     2244.444444     2333.333333     2422.222222     2466.666667
     2511.111111     2555.555556     2600.000000     2600.000000     2600.000000
     2600.000000     2600.000000     2600.000000     2600.000000     2733.333333
     2866.666667     2955.555556     2911.111111     2911.111111     2955.555556
     3000.000000     2955.555556     2955.555556     2911.111111     2911.111111
     2866.666667     2911.111111     2955.555556     3000.000000     3000.000000
     2955.555556     2822.222222     2688.888889     2600.000000     2200.000000
     1355.555556      488.888889       22.222222        0.000000        0.000000
        0.000000        0.000000        0.000000        0.000000        0.000000
        0.000000        0.000000        0.000000        0.000000        0.000000
        0.000000        0.000000        0.000000        0.000000        0.000000
        0.000000        0.000000        0.000000        0.000000        0.000000
        0.000000        0.000000        0.000000        0.000000        0.000000
        0.000000        0.000000        0.000000        0.000000        0.000000
        0.000000        0.000000        0.000000        0.000000        0.000000
        0.000000        0.000000        0.000000        0.000000
        0.000000        0.000000        0.000000        0.000000        0.000000
        0.000000        0.000000        0.000000        0.000000        0.000000
        0.000000        0.000000        0.000000        0.000000        0.000000
        0.000000        0.000000       22.222222      555.555556     1333.333333
     2088.888889     2377.777778     2466.666667     2555.555556     2600.000000
     2600.000000     2600.000000     2600.000000     2600.000000     2600.000000
     2600.000000     2600.000000     2600.000000     2600.000000     2733.333333
     2866.666667     2955.555556     2866.666667     2866.666667     2911.111111
     3000.000000     2955.555556     2955.555556     2955.555556     3000.000000
     3000.000000     3000.000000     3000.000000     3000.000000     3000.000000
     3000.000000     2866.666667     2733.333333     2555.555556     2022.222222
     1155.555556      333.333333        0.000000        0.000000        0.000000
        0.000000        0.000000        0.000000        0.000000        0.000000
        0.000000        0.000000        0.000000        0.000000        0.000000
        0.000000        0.000000        0.000000        0.000000        0.000000
        0.000000        0.000000        0.000000        0.000000        0.000000
        0.000000        0.000000        0.000000        0.000000        0.000000
        0.000000        0.000000        0.000000        0.000000        0.000000
        0.000000        0.000000        0.000000        0.000000        0.000000
        0.000000        0.000000        0.000000        0.000000
        0.000000        0.000000        0.000000        0.000000        0.000000
        0.000000        0.000000        0.000000        0.000000        0.000000
        0.000000        0.000000        0.000000        0.000000        0.000000
        0.000000        0.000000        0.000000      466.666667     1288.888889
     2111.111111     2511.111111     2555.555556     2600.000000     2600.000000
     2600.000000     2600.000000     2600.000000     2600.000000     2600.000000
     2600.000000     2600.000000     2600.000000     2600.000000     2733.333333
     2866.666667     2955.555556     2866.666667     2866.666667     2911.111111
     3000.000000     2955.555556     2911.111111     2911.111111     2955.555556
     3000.000000     3000.000000     3000.000000     3000.000000     3000.000000
     3000.000000     2866.666667     2733.333333     2466.666667     1755.555556
      888.888889      155.555556        0.000000        0.000000        0.000000
        0.000000        0.000000        0.000000        0.000000        0.000000
        0.000000        0.000000        0.000000        0.000000        0.000000
        0.000000        0.000000        0.000000        0.000000        0.000000
        0.000000        0.000000        0.000000        0.000000        0.000000
        0.000000        0.000000        0.000000        0.000000        0.000000
        0.000000        0.000000        0.000000        0.000000        0.000000
        0.000000        0.000000        0.000000        0.000000        0.000000
        0.000000        0.000000        0.000000        0.000000
        0.000000        0.000000        0.000000        0.000000        0.000000
        0.000000        0.000000        0.000000        0.000000        0.000000
        0.000000        0.000000        0.000000        0.000000        0.000000
        0.000000        0.000000        0.000000      355.555556     1222.222222
     2088.888889     2600.000000     2600.000000     2600.000000     2600.000000
     2600.000000     2600.000000     2600.000000     2600.000000     2600.000000
     2600.000000     2600.000000     2600.000000     2644.444444     2733.333333
     2866.666667     2911.111111     2911.111111     2911.111111     2955.555556
     3000.000000     2955.555556     2911.111111     2911.111111     2955.555556
     3000.000000     3000.000000     3000.000000     3000.000000     3000.000000
     3000.000000     2866.666667     2733.333333     2377.777778     1622.222222
      755.555556      111.111111        0.000000        0.000000        0.000000
        0.000000        0.000000        0.000000        0.000000        0.000000
        0.000000        0.000000        0.000000        0.000000        0.000000
        0.000000        0.000000        0.000000        0.000000        0.000000
        0.000000        0.000000        0.000000        0.000000        0.000000
        0.000000        0.000000        0.000000        0.000000        0.000000
        0.000000        0.000000        0.000000        0.000000        0.000000
        0.000000        0.000000        0.000000        0.000000        0.000000
        0.000000        0.000000        0.000000        0.000000
        0.000000        0.000000        0.000000        0.000000        0.000000
        0.000000        0.000000        0.000000        0.000000        0.000000
        0.000000        0.000000        0.000000        0.000000        0.000000
        0.000000        0.000000       44.444444      355.555556     1222.222222
     2044.444444     2600.000000     2600.000000     2600.000000     2600.000000
     2600.000000     2600.000000     2600.000000     2600.000000     2600.000000
     2600.000000     2600.000000     2644.444444     2733.333333     2822.222222
     2911.111111     2911.111111     2955.555556     2911.111111     2955.555556
     2955.555556     2955.555556     2911.111111     2911.111111     2955.555556
     3000.000000     3000.000000     3000.000000     3000.000000     3000.000000
     3000.000000     2866.666667     2733.333333     2133.333333     1266.666667
      400.000000        0.000000        0.000000        0.000000        0.000000
        0.000000        0.000000        0.000000        0.000000        0.000000
        0.000000        0.000000        0.000000        0.000000        0.000000
        0.000000        0.000000        0.000000        0.000000        0.000000
        0.000000        0.000000        0.000000        0.000000        0.000000
        0.000000        0.000000        0.000000        0.000000        0.000000
        0.000000        0.000000        0.000000        0.000000        0.000000
        0.000000        0.000000        0.000000        0.000000        0.000000
        0.000000        0.000000        0.000000        0.000000
        0.000000        0.000000        0.000000        0.000000        0.000000
        0.000000        0.000000        0.000000        0.000000        0.000000
        0.000000        0.000000        0.000000        0.000000        0.000000
        0.000000        0.000000      200.000000      688.888889     1555.555556
     2222.222222     2600.000000     2600.000000     2600.000000     2600.000000
     2600.000000     2600.000000     2600.000000     2600.000000     2600.000000
     2600.000000     2600.000000     2688.888889     2822.222222     2911.111111
     2955.555556     2866.666667     2911.111111     2822.222222     2866.666667
     2866.666667     2866.666667     2911.111111     2911.111111     2955.555556
     2955.555556     2955.555556     3000.000000     3000.000000     3000.000000
     3000.000000     2866.666667     2733.333333     2066.666667     1200.000000
      333.333333        0.000000        0.000000        0.000000        0.000000
        0.000000        0.000000        0.000000        0.000000        0.000000
        0.000000        0.000000        0.000000        0.000000        0.000000
        0.000000        0.000000        0.000000        0.000000        0.000000
        0.000000        0.000000        0.000000        0.000000        0.000000
        0.000000        0.000000        0.000000        0.000000        0.000000
        0.000000        0.000000        0.000000        0.000000        0.000000
        0.000000        0.000000        0.000000        0.000000        0.000000
        0.000000        0.000000        0.000000        0.000000
        0.000000        0.000000        0.000000        0.000000        0.000000
        0.000000        0.000000        0.000000        0.000000        0.000000
        0.000000        0.000000        0.000000        0.000000        0.000000
        0.000000       22.222222      422.222222     1111.111111     1955.555556
     2422.222222     2600.000000     2600.000000     2600.000000     2600.000000
     2600.000000     2600.000000     2600.000000     2644.444444     2644.444444
     2644.444444     2644.444444     2777.777778     2866.666667     2911.111111
     2911.111111     2866.666667     2911.111111     2777.777778     2777.777778
     2777.777778     2777.777778     2822.222222     2822.222222     2911.111111
     2955.555556     2955.555556     3000.000000     3000.000000     3000.000000
     3000.000000     2866.666667     2733.333333     1955.555556     1088.888889
      222.222222        0.000000        0.000000        0.000000        0.000000
        0.000000        0.000000        0.000000        0.000000        0.000000
        0.000000        0.000000        0.000000        0.000000        0.000000
        0.000000        0.000000        0.000000        0.000000        0.000000
        0.000000        0.000000        0.000000        0.000000        0.000000
        0.000000        0.000000        0.000000        0.000000        0.000000
        0.000000        0.000000        0.000000        0.000000        0.000000
        0.000000        0.000000        0.000000        0.000000        0.000000
        0.000000        0.000000        0.000000        0.000000
        0.000000        0.000000        0.000000        0.000000        0.000000
        0.000000        0.000000        0.000000        0.000000        0.000000
        0.000000        0.000000        0.000000        0.000000        0.000000
       88.888889      311.111111      911.111111     1644.444444     2288.888889
     2555.555556     2600.000000     2600.000000     2600.000000     2600.000000
     2600.000000     2600.000000     2600.000000     2688.888889     2688.888889
     2688.888889     2688.888889     2822.222222     2911.111111     2866.666667
     2866.666667     2777.777778     2822.222222     2733.333333     2777.777778
     2822.222222     2822.222222     2866.666667     2866.666667     2911.111111
     2955.555556     2955.555556     2955.555556     2955.555556     2955.555556
     3000.000000     2866.666667     2733.333333     2044.444444     1177.777778
      311.111111        0.000000        0.000000        0.000000        0.000000
        0.000000        0.000000        0.000000        0.000000        0.000000
        0.000000        0.000000        0.000000        0.000000        0.000000
        0.000000        0.000000        0.000000        0.000000        0.000000
        0.000000        0.000000        0.000000        0.000000        0.000000
        0.000000        0.000000        0.000000        0.000000        0.000000
        0.000000        0.000000        0.000000        0.000000        0.000000
        0.000000        0.000000        0.000000        0.000000        0.000000
        0.000000        0.000000        0.000000        0.000000
        0.000000        0.000000        0.000000        0.000000        0.000000
        0.000000        0.000000        0.000000        0.000000        0.000000
        0.000000        0.000000        0.000000        0.000000        0.000000
      244.444444      711.111111     1444.444444     2066.666667     2466.666667
     2600.000000     2600.000000     2600.000000     2600.000000     2600.000000
     2600.000000     2600.000000     2644.444444     2777.777778     2777.777778
     2733.333333     2733.333333     2866.666667     2955.555556     2866.666667
     2866.666667     2777.777778     2822.222222     2733.333333     2822.222222
     2866.666667     2911.111111     2911.111111     2911.111111     2955.555556
     3000.000000     3000.000000     2955.555556     2955.555556     2955.555556
     3000.000000     2866.666667     2733.333333     1977.777778     1111.111111
      244.444444        0.000000        0.000000        0.000000        0.000000
        0.000000        0.000000        0.000000        0.000000        0.000000
        0.000000        0.000000        0.000000        0.000000        0.000000
        0.000000        0.000000        0.000000        0.000000        0.000000
        0.000000        0.000000        0.000000        0.000000        0.000000
        0.000000        0.000000        0.000000        0.000000        0.000000
        0.000000        0.000000        0.000000        0.000000        0.000000
        0.000000        0.000000        0.000000        0.000000        0.000000
        0.000000        0.000000        0.000000        0.000000
        0.000000        0.000000        0.000000        0.000000        0.000000
        0.000000        0.000000        0.000000        0.000000        0.000000
        0.000000        0.000000        0.000000        0.000000      133.333333
      577.777778     1266.666667     1955.555556     2377.777778     2555.555556
     2600.000000     2600.000000     2600.000000     2600.000000     2600.000000
     2644.444444     2688.888889     2777.777778     2866.666667     2866.666667
     2822.222222     2822.222222     2911.111111     3000.000000     2955.555556
     2955.555556     2822.222222     2822.222222     2733.333333     2866.666667
     2911.111111     3000.000000     2955.555556     2911.111111     2911.111111
     2955.555556     3000.000000     2911.111111     2911.111111     2911.111111
     3000.000000     2911.111111     2733.333333     1888.888889      977.777778
      155.555556        0.000000        0.000000        0.000000        0.000000
        0.000000        0.000000        0.000000        0.000000        0.000000
        0.000000        0.000000        0.000000        0.000000        0.000000
        0.000000        0.000000        0.000000        0.000000        0.000000
        0.000000        0.000000        0.000000        0.000000        0.000000
        0.000000        0.000000        0.000000        0.000000        0.000000
        0.000000        0.000000        0.000000        0.000000        0.000000
        0.000000        0.000000        0.000000        0.000000        0.000000
        0.000000        0.000000        0.000000        0.000000
        0.000000        0.000000        0.000000        0.000000        0.000000
        0.000000        0.000000        0.000000        0.000000        0.000000
        0.000000        0.000000        0.000000        0.000000      311.111111
      911.111111     1644.444444     2200.000000     2466.666667     2600.000000
     2600.000000     2600.000000     2600.000000     2600.000000     2600.000000
     2644.444444     2733.333333     2866.666667     2911.111111     2911.111111
     2866.666667     2911.111111     2955.555556     2955.555556     2911.111111
     2866.666667     2777.777778     2777.777778     2688.888889     2733.333333
     2688.888889     2777.777778     2822.222222     2866.666667     2911.111111
     2955.555556     3000.000000     2955.555556     2955.555556     2955.555556
     3000.000000     2955.555556     2777.777778     1844.444444      888.888889
       66.666667        0.000000        0.000000        0.000000        0.000000
        0.000000        0.000000        0.000000        0.000000        0.000000
        0.000000        0.000000        0.000000        0.000000        0.000000
        0.000000        0.000000        0.000000        0.000000        0.000000
        0.000000        0.000000        0.000000        0.000000        0.000000
        0.000000        0.000000        0.000000        0.000000        0.000000
        0.000000        0.000000        0.000000        0.000000        0.000000
        0.000000        0.000000        0.000000        0.000000        0.000000
        0.000000        0.000000        0.000000        0.000000
        0.000000        0.000000        0.000000        0.000000        0.000000
        0.000000        0.000000        0.000000        0.000000        0.000000
        0.000000        0.000000        0.000000       44.444444      533.333333
     1222.222222     1911.111111     2288.888889     2466.666667     2600.000000
     2600.000000     2600.000000     2600.000000     2600.000000     2600.000000
     2644.444444     2777.777778     2911.111111     2955.555556     2911.111111
     2911.111111     2955.555556     2955.555556     2777.777778     2644.444444
     2555.555556     2555.555556     2555.555556     2511.111111     2444.444444
     2311.111111     2288.888889     2400.000000     2622.222222     2822.222222
     2955.555556     3000.000000     2955.555556     2955.555556     2955.555556
     2955.555556     2911.111111     2733.333333     1933.333333      977.777778
      155.555556        0.000000        0.000000        0.000000        0.000000
        0.000000        0.000000        0.000000        0.000000        0.000000
        0.000000        0.000000        0.000000        0.000000        0.000000
        0.000000        0.000000        0.000000        0.000000        0.000000
        0.000000        0.000000        0.000000        0.000000        0.000000
        0.000000        0.000000        0.000000        0.000000        0.000000
        0.000000        0.000000        0.000000        0.000000        0.000000
        0.000000        0.000000        0.000000        0.000000        0.000000
        0.000000        0.000000        0.000000        0.000000
        0.000000        0.000000        0.000000        0.000000        0.000000
        0.000000        0.000000        0.000000        0.000000        0.000000
        0.000000        0.000000        0.000000       66.666667      666.666667
     1400.000000     2111.111111     2377.777778     2511.111111     2600.000000
     2600.000000     2600.000000     2600.000000     2600.000000     2600.000000
     2600.000000     2688.888889     2777.777778     2866.666667     2866.666667
     2866.666667     2866.666667     2622.222222     2266.666667     2000.000000
     1977.777778     2111.111111     2155.555556     2155.555556     1933.333333
     1644.444444     1533.333333     1733.333333     2200.000000     2622.222222
     2911.111111     3000.000000     3000.000000     2955.555556     2955.555556
     2866.666667     2822.222222     2644.444444     1933.333333     1022.222222
      200.000000        0.000000        0.000000        0.000000        0.000000
        0.000000        0.000000        0.000000        0.000000        0.000000
        0.000000        0.000000        0.000000        0.000000        0.000000
        0.000000        0.000000        0.000000        0.000000        0.000000
        0.000000        0.000000        0.000000        0.000000        0.000000
        0.000000        0.000000        0.000000        0.000000        0.000000
        0.000000        0.000000        0.000000        0.000000        0.000000
        0.000000        0.000000        0.000000        0.000000        0.000000
        0.000000        0.000000        0.000000        0.000000
        0.000000        0.000000        0.000000        0.000000        0.000000
        0.000000        0.000000        0.000000        0.000000        0.000000
        0.000000        0.000000        0.000000      133.333333      800.000000
     1577.777778     2266.666667     2466.666667     2555.555556     2600.000000
     2600.000000     2600.000000     2600.000000     2600.000000     2600.000000
     2600.000000     2644.444444     2688.888889     2777.777778     2688.888889
     2600.000000     2311.111111     1888.888889     1422.222222     1200.000000
     1266.666667     1511.111111     1644.444444     1644.444444     1355.555556
     1000.000000      844.444444      955.555556     1466.666667     2066.666667
     2600.000000     2822.222222     2866.666667     2822.222222     2822.222222
     2733.333333     2688.888889     2422.222222     1800.000000      933.333333
      244.444444        0.000000        0.000000        0.000000        0.000000
        0.000000        0.000000        0.000000        0.000000        0.000000
        0.000000        0.000000        0.000000        0.000000        0.000000
        0.000000        0.000000        0.000000        0.000000        0.000000
        0.000000        0.000000        0.000000        0.000000        0.000000
        0.000000        0.000000        0.000000        0.000000        0.000000
        0.000000        0.000000        0.000000        0.000000        0.000000
        0.000000        0.000000        0.000000        0.000000        0.000000
        0.000000        0.000000        0.000000        0.000000
        0.000000        0.000000        0.000000        0.000000        0.000000
        0.000000        0.000000        0.000000        0.000000        0.000000
        0.000000        0.000000        0.000000      200.000000      977.777778
     1800.000000     2466.666667     2555.555556     2600.000000     2600.000000
     2600.000000     2600.000000     2600.000000     2600.000000     2600.000000
     2600.000000     2600.000000     2600.000000     2644.444444     2400.000000
     2044.444444     1466.666667      955.555556      622.222222      511.111111
      644.444444      844.444444     1022.222222     1066.666667      844.444444
      533.333333      400.000000      444.444444      844.444444     1466.666667
     2177.777778     2600.000000     2688.888889     2644.444444     2644.444444
     2644.444444     2644.444444     2266.666667     1511.111111      644.444444
      111.111111        0.000000        0.000000        0.000000        0.000000
        0.000000        0.000000        0.000000        0.000000        0.000000
        0.000000        0.000000        0.000000        0.000000        0.000000
        0.000000        0.000000        0.000000        0.000000        0.000000
        0.000000        0.000000        0.000000        0.000000        0.000000
        0.000000        0.000000        0.000000        0.000000        0.000000
        0.000000        0.000000        0.000000        0.000000        0.000000
        0.000000        0.000000        0.000000        0.000000        0.000000
        0.000000        0.000000        0.000000        0.000000
        0.000000        0.000000        0.000000        0.000000        0.000000
        0.000000        0.000000        0.000000        0.000000        0.000000
        0.000000       22.222222       88.888889      466.666667     1266.666667
     2066.666667     2555.555556     2600.000000     2600.000000     2600.000000
     2600.000000     2600.000000     2600.000000     2555.555556     2511.111111
     2422.222222     2377.777778     2377.777778     2377.777778     1888.888889
     1288.888889      555.555556      288.888889      133.333333      177.777778
      244.444444      355.555556      466.666667      533.333333      444.444444
      288.888889      177.777778      177.777778      400.000000      911.111111
     1644.444444     2244.444444     2466.666667     2511.111111     2511.111111
     2600.000000     2600.000000     2088.888889     1288.888889      422.222222
       66.666667        0.000000        0.000000        0.000000        0.000000
        0.000000        0.000000        0.000000        0.000000        0.000000
        0.000000        0.000000        0.000000        0.000000        0.000000
        0.000000        0.000000        0.000000        0.000000        0.000000
        0.000000        0.000000        0.000000        0.000000        0.000000
        0.000000        0.000000        0.000000        0.000000        0.000000
        0.000000        0.000000        0.000000        0.000000        0.000000
        0.000000        0.000000        0.000000        0.000000        0.000000
        0.000000        0.000000        0.000000        0.000000
        0.000000        0.000000        0.000000        0.000000        0.000000
        0.000000        0.000000        0.000000        0.000000        0.000000
        0.000000      155.555556      355.555556      955.555556     1666.666667
     2333.333333     2600.000000     2600.000000     2600.000000     2600.000000
     2555.555556     2377.777778     2288.888889     2133.333333     2066.666667
     1911.111111     1911.111111     2000.000000     2022.222222     1444.444444
      755.555556      111.111111       22.222222       22.222222       66.666667
       88.888889       88.888889      111.111111      177.777778      200.000000
      155.555556       88.888889       88.888889      200.000000      555.555556
     1133.333333     1866.666667     2266.666667     2466.666667     2422.222222
     2466.666667     2377.777778     1800.000000     1022.222222      288.888889
       44.444444        0.000000        0.000000        0.000000        0.000000
        0.000000        0.000000        0.000000        0.000000        0.000000
        0.000000        0.000000        0.000000        0.000000        0.000000
        0.000000        0.000000        0.000000        0.000000        0.000000
        0.000000        0.000000        0.000000        0.000000        0.000000
        0.000000        0.000000        0.000000        0.000000        0.000000
        0.000000        0.000000        0.000000        0.000000        0.000000
        0.000000        0.000000        0.000000        0.000000        0.000000
        0.000000        0.000000        0.000000        0.000000
        0.000000        0.000000        0.000000        0.000000        0.000000
        0.000000        0.000000        0.000000        0.000000        0.000000
       66.666667      377.777778      777.777778     1488.888889     2044.444444
     2511.111111     2600.000000     2600.000000     2600.000000     2555.555556
     2266.666667     1800.000000     1511.111111     1311.111111     1244.444444
     1111.111111     1200.000000     1400.000000     1400.000000      955.555556
      422.222222       22.222222        0.000000        0.000000       22.222222
       22.222222       22.222222        0.000000       22.222222       44.444444
       44.444444       22.222222       22.222222       88.888889      355.555556
      844.444444     1600.000000     2111.111111     2377.777778     2288.888889
     2244.444444     1911.111111     1333.333333      644.444444      200.000000
       44.444444        0.000000        0.000000        0.000000        0.000000
        0.000000        0.000000        0.000000        0.000000        0.000000
        0.000000        0.000000        0.000000        0.000000        0.000000
        0.000000        0.000000        0.000000        0.000000        0.000000
        0.000000        0.000000        0.000000        0.000000        0.000000
        0.000000        0.000000        0.000000        0.000000        0.000000
        0.000000        0.000000        0.000000        0.000000        0.000000
        0.000000        0.000000        0.000000        0.000000        0.000000
        0.000000        0.000000        0.000000        0.000000
        0.000000        0.000000        0.000000        0.000000        0.000000
        0.000000        0.000000        0.000000        0.000000        0.000000
      177.777778      644.444444     1177.777778     1688.888889     2044.444444
     2333.333333     2466.666667     2511.111111     2511.111111     2377.777778
     1800.000000     1088.888889      644.444444      488.888889      466.666667
      422.222222      555.555556      777.777778      800.000000      577.777778
      266.666667       44.444444        0.000000        0.000000        0.000000
        0.000000        0.000000        0.000000        0.000000        0.000000
        0.000000        0.000000        0.000000       66.666667      311.111111
      711.111111     1422.222222     1955.555556     2244.444444     2044.444444
     1733.333333     1222.222222      755.555556      355.555556      177.777778
       66.666667        0.000000        0.000000        0.000000        0.000000
        0.000000        0.000000        0.000000        0.000000        0.000000
        0.000000        0.000000        0.000000        0.000000        0.000000
        0.000000        0.000000        0.000000        0.000000        0.000000
        0.000000        0.000000        0.000000        0.000000        0.000000
        0.000000        0.000000        0.000000        0.000000        0.000000
        0.000000        0.000000        0.000000        0.000000        0.000000
        0.000000        0.000000        0.000000        0.000000        0.000000
        0.000000        0.000000        0.000000        0.000000
        0.000000        0.000000        0.000000        0.000000        0.000000
        0.000000        0.000000        0.000000        0.000000        0.000000
      244.444444      688.888889     1177.777778     1488.888889     1822.222222
     2111.111111     2288.888889     2333.333333     2288.888889     2022.222222
     1244.444444      511.111111       88.888889       44.444444       44.444444
       66.666667      155.555556      288.888889      288.888889      244.444444
      111.111111       44.444444        0.000000        0.000000        0.000000
        0.000000        0.000000        0.000000        0.000000        0.000000
        0.000000        0.000000        0.000000       66.666667      377.777778
      888.888889     1555.555556     1911.111111     1977.777778     1600.000000
     1155.555556      622.222222      355.555556      177.777778      133.333333
       44.444444        0.000000        0.000000        0.000000        0.000000
        0.000000        0.000000        0.000000        0.000000        0.000000
        0.000000        0.000000        0.000000        0.000000        0.000000
        0.000000        0.000000        0.000000        0.000000        0.000000
        0.000000        0.000000        0.000000        0.000000        0.000000
        0.000000        0.000000        0.000000        0.000000        0.000000
        0.000000        0.000000        0.000000        0.000000        0.000000
        0.000000        0.000000        0.000000        0.000000        0.000000
        0.000000        0.000000        0.000000        0.000000
        0.000000        0.000000        0.000000        0.000000        0.000000
        0.000000        0.000000        0.000000        0.000000        0.000000
      244.444444      644.444444     1022.222222     1200.000000     1466.666667
     1755.555556     1955.555556     1955.555556     1911.111111     1511.111111
      844.444444      222.222222        0.000000        0.000000        0.000000
        0.000000        0.000000       22.222222       44.444444       66.666667
       44.444444       22.222222        0.000000        0.000000        0.000000
        0.000000        0.000000        0.000000        0.000000        0.000000
        0.000000        0.000000       22.222222       88.888889      444.444444
      933.333333     1555.555556     1777.777778     1666.666667     1200.000000
      666.666667      311.111111      133.333333      111.111111       66.666667
       22.222222        0.000000        0.000000        0.000000        0.000000
        0.000000        0.000000        0.000000        0.000000        0.000000
        0.000000        0.000000        0.000000        0.000000        0.000000
        0.000000        0.000000        0.000000        0.000000        0.000000
        0.000000        0.000000        0.000000        0.000000        0.000000
        0.000000        0.000000        0.000000        0.000000        0.000000
        0.000000        0.000000        0.000000        0.000000        0.000000
        0.000000        0.000000        0.000000        0.000000        0.000000
        0.000000        0.000000        0.000000        0.000000
        0.000000        0.000000        0.000000        0.000000        0.000000
        0.000000        0.000000        0.000000        0.000000        0.000000
      155.555556      444.444444      688.888889      955.555556     1222.222222
     1488.888889     1555.555556     1488.888889     1377.777778     1000.000000
      511.111111      111.111111        0.000000        0.000000        0.000000
        0.000000        0.000000        0.000000        0.000000        0.000000
        0.000000        0.000000        0.000000        0.000000        0.000000
        0.000000        0.000000        0.000000        0.000000        0.000000
        0.000000       44.444444      111.111111      266.666667      644.444444
     1155.555556     1644.444444     1644.444444     1311.111111      800.000000
      444.444444      244.444444      133.333333       66.666667       22.222222
        0.000000        0.000000        0.000000        0.000000        0.000000
        0.000000        0.000000        0.000000        0.000000        0.000000
        0.000000        0.000000        0.000000        0.000000        0.000000
        0.000000        0.000000        0.000000        0.000000        0.000000
        0.000000        0.000000        0.000000        0.000000        0.000000
        0.000000        0.000000        0.000000        0.000000        0.000000
        0.000000        0.000000        0.000000        0.000000        0.000000
        0.000000        0.000000        0.000000        0.000000        0.000000
        0.000000        0.000000        0.000000        0.000000
        0.000000        0.000000        0.000000        0.000000        0.000000
        0.000000        0.000000        0.000000        0.000000        0.000000
       88.888889      333.333333      533.333333      777.777778      888.888889
     1022.222222     1000.000000      888.888889      755.555556      488.888889
      244.444444       44.444444        0.000000        0.000000        0.000000
       44.444444       66.666667       66.666667       22.222222        0.000000
        0.000000        0.000000        0.000000        0.000000        0.000000
        0.000000        0.000000        0.000000        0.000000        0.000000
        0.000000       88.888889      266.666667      533.333333      800.000000
     1200.000000     1488.888889     1444.444444     1022.222222      622.222222
      422.222222      311.111111      155.555556       44.444444        0.000000
        0.000000        0.000000        0.000000        0.000000        0.000000
        0.000000        0.000000        0.000000        0.000000        0.000000
        0.000000        0.000000        0.000000        0.000000        0.000000
        0.000000        0.000000        0.000000        0.000000        0.000000
        0.000000        0.000000        0.000000        0.000000        0.000000
        0.000000        0.000000        0.000000        0.000000        0.000000
        0.000000        0.000000        0.000000        0.000000        0.000000
        0.000000        0.000000        0.000000        0.000000        0.000000
        0.000000        0.000000        0.000000        0.000000
        0.000000        0.000000        0.000000        0.000000        0.000000
        0.000000        0.000000        0.000000        0.000000        0.000000
       22.222222      177.777778      333.333333      533.333333      622.222222
      666.666667      600.000000      511.111111      377.777778      311.111111
      177.777778      133.333333       66.666667       66.666667      111.111111
      222.222222      288.888889      266.666667      155.555556       66.666667
       22.222222        0.000000        0.000000        0.000000        0.000000
        0.000000        0.000000        0.000000        0.000000        0.000000
        0.000000      155.555556      400.000000      711.111111      955.555556
     1355.555556     1511.111111     1311.111111      777.777778      444.444444
      355.555556      311.111111      177.777778       66.666667        0.000000
        0.000000        0.000000        0.000000        0.000000        0.000000
        0.000000        0.000000        0.000000        0.000000        0.000000
        0.000000        0.000000        0.000000        0.000000        0.000000
        0.000000        0.000000        0.000000        0.000000        0.000000
        0.000000        0.000000        0.000000        0.000000        0.000000
        0.000000        0.000000        0.000000        0.000000        0.000000
        0.000000        0.000000        0.000000        0.000000        0.000000
        0.000000        0.000000        0.000000        0.000000        0.000000
        0.000000        0.000000        0.000000        0.000000
        0.000000        0.000000        0.000000        0.000000        0.000000
        0.000000        0.000000        0.000000        0.000000        0.000000
        0.000000       88.888889      200.000000      333.333333      400.000000
      422.222222      377.777778      266.666667      222.222222      244.444444
      288.888889      311.111111      311.111111      311.111111      355.555556
      488.888889      577.777778      555.555556      400.000000      244.444444
      111.111111       22.222222        0.000000        0.000000       66.666667
      111.111111      133.333333      133.333333      177.777778      222.222222
      288.888889      466.666667      688.888889      911.111111     1133.333333
     1444.444444     1444.444444     1111.111111      644.444444      444.444444
      400.000000      311.111111      155.555556       44.444444        0.000000
        0.000000        0.000000        0.000000        0.000000        0.000000
        0.000000        0.000000        0.000000        0.000000        0.000000
        0.000000        0.000000        0.000000        0.000000        0.000000
        0.000000        0.000000        0.000000        0.000000        0.000000
        0.000000        0.000000        0.000000        0.000000        0.000000
        0.000000        0.000000        0.000000        0.000000        0.000000
        0.000000        0.000000        0.000000        0.000000        0.000000
        0.000000        0.000000        0.000000        0.000000        0.000000
        0.000000        0.000000        0.000000        0.000000
        0.000000        0.000000        0.000000        0.000000        0.000000
        0.000000        0.000000        0.000000        0.000000        0.000000
        0.000000       22.222222       88.888889      155.555556      266.666667
      288.888889      311.111111      244.444444      266.666667      311.111111
      377.777778      444.444444      488.888889      511.111111      577.777778
      688.888889      755.555556      733.333333      600.000000      466.666667
      288.888889      177.777778      111.111111      111.111111      244.444444
      444.444444      577.777778      644.444444      688.888889      755.555556
      800.000000      911.111111     1000.000000     1111.111111     1355.555556
     1577.777778     1488.888889     1022.222222      600.000000      444.444444
      400.000000      288.888889      133.333333       22.222222        0.000000
        0.000000        0.000000        0.000000        0.000000        0.000000
        0.000000        0.000000        0.000000        0.000000        0.000000
        0.000000        0.000000        0.000000        0.000000        0.000000
        0.000000        0.000000        0.000000        0.000000        0.000000
        0.000000        0.000000        0.000000        0.000000        0.000000
        0.000000        0.000000        0.000000        0.000000        0.000000
        0.000000        0.000000        0.000000        0.000000        0.000000
        0.000000        0.000000        0.000000        0.000000        0.000000
        0.000000        0.000000        0.000000        0.000000
        0.000000        0.000000        0.000000        0.000000        0.000000
        0.000000        0.000000        0.000000        0.000000        0.000000
        0.000000        0.000000       22.222222       44.444444      111.111111
      155.555556      222.222222      200.000000      222.222222      222.222222
      288.888889      355.555556      444.444444      488.888889      600.000000
      711.111111      800.000000      822.222222      822.222222      800.000000
      711.111111      622.222222      577.777778      600.000000      777.777778
     1000.000000     1133.333333     1200.000000     1244.444444     1311.111111
     1333.333333     1400.000000     1466.666667     1577.777778     1711.111111
     1688.888889     1377.777778      888.888889      577.777778      466.666667
      444.444444      288.888889      133.333333        0.000000        0.000000
        0.000000        0.000000        0.000000        0.000000        0.000000
        0.000000        0.000000        0.000000        0.000000        0.000000
        0.000000        0.000000        0.000000        0.000000        0.000000
        0.000000        0.000000        0.000000        0.000000        0.000000
        0.000000        0.000000        0.000000        0.000000        0.000000
        0.000000        0.000000        0.000000        0.000000        0.000000
        0.000000        0.000000        0.000000        0.000000        0.000000
        0.000000        0.000000        0.000000        0.000000        0.000000
        0.000000        0.000000        0.000000        0.000000
        0.000000        0.000000        0.000000        0.000000        0.000000
        0.000000        0.000000        0.000000        0.000000        0.000000
        0.000000        0.000000        0.000000        0.000000       22.222222
       66.666667      111.111111      155.555556      177.777778      155.555556
      155.555556      177.777778      266.666667      355.555556      555.555556
      755.555556      911.111111      977.777778     1044.444444     1111.111111
     1133.333333     1022.222222     1022.222222      911.111111     1155.555556
     1377.777778     1688.888889     1755.555556     1711.111111     1644.444444
     1577.777778     1622.222222     1800.000000     1888.888889     1933.333333
     1666.666667     1288.888889      800.000000      511.111111      422.222222
      377.777778      244.444444      111.111111        0.000000        0.000000
        0.000000        0.000000        0.000000        0.000000        0.000000
        0.000000        0.000000        0.000000        0.000000        0.000000
        0.000000        0.000000        0.000000        0.000000        0.000000
        0.000000        0.000000        0.000000        0.000000        0.000000
        0.000000        0.000000        0.000000        0.000000        0.000000
        0.000000        0.000000        0.000000        0.000000        0.000000
        0.000000        0.000000        0.000000        0.000000        0.000000
        0.000000        0.000000        0.000000        0.000000        0.000000
        0.000000        0.000000        0.000000        0.000000
        0.000000        0.000000        0.000000        0.000000        0.000000
        0.000000        0.000000        0.000000        0.000000        0.000000
        0.000000        0.000000        0.000000        0.000000        0.000000
       22.222222       44.444444       88.888889      111.111111      111.111111
      111.111111      133.333333      222.222222      333.333333      600.000000
      866.666667     1111.111111     1222.222222     1355.555556     1444.444444
     1444.444444     1400.000000     1422.222222     1444.444444     1488.888889
     1600.000000     1800.000000     1977.777778     2022.222222     1977.777778
     1933.333333     2000.000000     2200.000000     2266.666667     2222.222222
     1733.333333     1200.000000      666.666667      466.666667      400.000000
      333.333333      222.222222      133.333333       44.444444       22.222222
        0.000000        0.000000        0.000000        0.000000        0.000000
        0.000000        0.000000        0.000000        0.000000        0.000000
        0.000000        0.000000        0.000000        0.000000        0.000000
        0.000000        0.000000        0.000000        0.000000        0.000000
        0.000000        0.000000        0.000000        0.000000        0.000000
        0.000000        0.000000        0.000000        0.000000        0.000000
        0.000000        0.000000        0.000000        0.000000        0.000000
        0.000000        0.000000        0.000000        0.000000        0.000000
        0.000000        0.000000        0.000000        0.000000
        0.000000        0.000000        0.000000        0.000000        0.000000
        0.000000        0.000000        0.000000        0.000000        0.000000
        0.000000        0.000000        0.000000        0.000000        0.000000
        0.000000        0.000000       22.222222       44.444444       88.888889
      133.333333      222.222222      333.333333      555.555556      844.444444
     1155.555556     1288.888889     1377.777778     1377.777778     1511.111111
     1555.555556     1644.444444     1688.888889     1644.444444     1600.000000
     1688.888889     1977.777778     2200.000000     2288.888889     2244.444444
     2266.666667     2311.111111     2444.444444     2444.444444     2288.888889
     1666.666667     1088.888889      600.000000      488.888889      400.000000
      288.888889      200.000000      155.555556      111.111111       66.666667
       22.222222        0.000000        0.000000        0.000000        0.000000
        0.000000        0.000000        0.000000        0.000000        0.000000
        0.000000        0.000000        0.000000        0.000000        0.000000
        0.000000        0.000000        0.000000        0.000000        0.000000
        0.000000        0.000000        0.000000        0.000000        0.000000
        0.000000        0.000000        0.000000        0.000000        0.000000
        0.000000        0.000000        0.000000        0.000000        0.000000
        0.000000        0.000000        0.000000        0.000000        0.000000
        0.000000        0.000000        0.000000        0.000000
        0.000000        0.000000        0.000000        0.000000        0.000000
        0.000000        0.000000        0.000000        0.000000        0.000000
        0.000000        0.000000        0.000000        0.000000        0.000000
        0.000000        0.000000        0.000000        0.000000       44.444444
      111.111111      222.222222      355.555556      577.777778      911.111111
     1200.000000     1288.888889     1333.333333     1377.777778     1511.111111
     1533.333333     1755.555556     1933.333333     2155.555556     2022.222222
     2066.666667     2155.555556     2377.777778     2555.555556     2600.000000
     2644.444444     2600.000000     2600.000000     2555.555556     2177.777778
     1511.111111      888.888889      600.000000      555.555556      400.000000
      266.666667      177.777778      200.000000      155.555556       88.888889
       22.222222        0.000000        0.000000        0.000000        0.000000
        0.000000        0.000000        0.000000        0.000000        0.000000
        0.000000        0.000000        0.000000        0.000000        0.000000
        0.000000        0.000000        0.000000        0.000000        0.000000
        0.000000        0.000000        0.000000        0.000000        0.000000
        0.000000        0.000000        0.000000        0.000000        0.000000
        0.000000        0.000000        0.000000        0.000000        0.000000
        0.000000        0.000000        0.000000        0.000000        0.000000
        0.000000        0.000000        0.000000        0.000000
        0.000000        0.000000        0.000000        0.000000        0.000000
        0.000000        0.000000        0.000000        0.000000        0.000000
        0.000000        0.000000        0.000000        0.000000        0.000000
        0.000000        0.000000        0.000000        0.000000       22.222222
       66.666667      155.555556      266.666667      488.888889      822.222222
     1155.555556     1266.666667     1288.888889     1244.444444     1333.333333
     1488.888889     1755.555556     2111.111111     2333.333333     2422.222222
     2422.222222     2466.666667     2511.111111     2644.444444     2644.444444
     2688.888889     2600.000000     2511.111111     2311.111111     1777.777778
     1200.000000      733.333333      577.777778      511.111111      355.555556
      266.666667      200.000000      222.222222      155.555556       88.888889
       22.222222        0.000000        0.000000        0.000000        0.000000
        0.000000        0.000000        0.000000        0.000000        0.000000
        0.000000        0.000000        0.000000        0.000000        0.000000
        0.000000        0.000000        0.000000        0.000000        0.000000
        0.000000        0.000000        0.000000        0.000000        0.000000
        0.000000        0.000000        0.000000        0.000000        0.000000
        0.000000        0.000000        0.000000        0.000000        0.000000
        0.000000        0.000000        0.000000        0.000000        0.000000
        0.000000        0.000000        0.000000        0.000000
        0.000000        0.000000        0.000000        0.000000        0.000000
        0.000000        0.000000        0.000000        0.000000        0.000000
        0.000000        0.000000        0.000000        0.000000        0.000000
        0.000000        0.000000        0.000000        0.000000        0.000000
       22.222222       66.666667      133.333333      266.666667      577.777778
      911.111111     1088.888889     1133.333333     1222.222222     1333.333333
     1444.444444     1688.888889     2155.555556     2600.000000     2733.333333
     2733.333333     2688.888889     2733.333333     2822.222222     2777.777778
     2777.777778     2644.444444     2511.111111     2133.333333     1555.555556
     1044.444444      733.333333      600.000000      511.111111      355.555556
      311.111111      266.666667      266.666667      155.555556       66.666667
        0.000000        0.000000        0.000000        0.000000        0.000000
        0.000000        0.000000        0.000000        0.000000        0.000000
        0.000000        0.000000        0.000000        0.000000        0.000000
        0.000000        0.000000        0.000000        0.000000        0.000000
        0.000000        0.000000        0.000000        0.000000        0.000000
        0.000000        0.000000        0.000000        0.000000        0.000000
        0.000000        0.000000        0.000000        0.000000        0.000000
        0.000000        0.000000        0.000000        0.000000        0.000000
        0.000000        0.000000        0.000000        0.000000
        0.000000        0.000000        0.000000        0.000000        0.000000
        0.000000        0.000000        0.000000        0.000000        0.000000
        0.000000        0.000000        0.000000        0.000000        0.000000
        0.000000        0.000000        0.000000        0.000000        0.000000
        0.000000       22.222222       66.666667      200.000000      444.444444
      777.777778      977.777778     1022.222222     1066.666667     1222.222222
     1511.111111     1866.666667     2288.888889     2688.888889     2822.222222
     2866.666667     2822.222222     2866.666667     2911.111111     2866.666667
     2866.666667     2622.222222     2333.333333     1822.222222     1488.888889
     1088.888889      933.333333      644.444444      577.777778      422.222222
      400.000000      355.555556      311.111111      200.000000      111.111111
       44.444444       44.444444       22.222222        0.000000       22.222222
       22.222222       22.222222        0.000000        0.000000        0.000000
        0.000000        0.000000        0.000000        0.000000        0.000000
        0.000000        0.000000        0.000000        0.000000        0.000000
        0.000000        0.000000        0.000000        0.000000        0.000000
        0.000000        0.000000        0.000000        0.000000        0.000000
        0.000000        0.000000        0.000000        0.000000        0.000000
        0.000000        0.000000        0.000000        0.000000        0.000000
        0.000000        0.000000        0.000000        0.000000
        0.000000        0.000000        0.000000        0.000000        0.000000
        0.000000        0.000000        0.000000        0.000000        0.000000
        0.000000        0.000000        0.000000        0.000000        0.000000
        0.000000        0.000000        0.000000        0.000000        0.000000
        0.000000        0.000000       22.222222      133.333333      355.555556
      622.222222      800.000000      888.888889     1066.666667     1333.333333
     1666.666667     2022.222222     2377.777778     2688.888889     2777.777778
     2866.666667     2911.111111     3000.000000     3000.000000     2955.555556
     2911.111111     2622.222222     2288.888889     1844.444444     1622.222222
     1200.000000      933.333333      622.222222      600.000000      533.333333
      511.111111      444.444444      377.777778      266.666667      222.222222
      155.555556      133.333333       88.888889       66.666667       88.888889
       88.888889       66.666667       22.222222        0.000000        0.000000
        0.000000        0.000000        0.000000        0.000000        0.000000
        0.000000        0.000000        0.000000        0.000000        0.000000
        0.000000        0.000000        0.000000        0.000000        0.000000
        0.000000        0.000000        0.000000        0.000000        0.000000
        0.000000        0.000000        0.000000        0.000000        0.000000
        0.000000        0.000000        0.000000        0.000000        0.000000
        0.000000        0.000000        0.000000        0.000000
        0.000000        0.000000        0.000000        0.000000        0.000000
        0.000000        0.000000        0.000000        0.000000        0.000000
        0.000000        0.000000        0.000000        0.000000        0.000000
        0.000000        0.000000        0.000000        0.000000        0.000000
        0.000000        0.000000       22.222222      111.111111      288.888889
      555.555556      800.000000      955.555556     1088.888889     1377.777778
     1777.777778     2133.333333     2377.777778     2511.111111     2644.444444
     2777.777778     2955.555556     3044.444444     3088.888889     3088.888889
     3088.888889     2755.555556     2333.333333     1888.888889     1688.888889
     1222.222222      866.666667      600.000000      622.222222      622.222222
      533.333333      444.444444      377.777778      333.333333      400.000000
      355.555556      288.888889      177.777778      133.333333      155.555556
      155.555556      111.111111       44.444444        0.000000        0.000000
        0.000000        0.000000        0.000000        0.000000        0.000000
        0.000000        0.000000        0.000000        0.000000        0.000000
        0.000000        0.000000        0.000000        0.000000        0.000000
        0.000000        0.000000        0.000000        0.000000        0.000000
        0.000000        0.000000        0.000000        0.000000        0.000000
        0.000000        0.000000        0.000000        0.000000        0.000000
        0.000000        0.000000        0.000000        0.000000
        0.000000        0.000000        0.000000        0.000000        0.000000
        0.000000        0.000000        0.000000        0.000000        0.000000
        0.000000        0.000000        0.000000        0.000000        0.000000
        0.000000        0.000000        0.000000        0.000000        0.000000
        0.000000        0.000000        0.000000       44.444444      177.777778
      422.222222      711.111111     1000.000000     1222.222222     1533.333333
     1844.444444     2111.111111     2333.333333     2377.777778     2511.111111
     2688.888889     2866.666667     3044.444444     3088.888889     3222.222222
     3222.222222     2955.555556     2555.555556     2111.111111     1755.555556
     1222.222222      800.000000      644.444444      644.444444      622.222222
      444.444444      333.333333      288.888889      311.111111      466.666667
      488.888889      400.000000      266.666667      200.000000      200.000000
      200.000000      155.555556       88.888889       22.222222        0.000000
        0.000000        0.000000        0.000000        0.000000        0.000000
        0.000000        0.000000        0.000000        0.000000        0.000000
        0.000000        0.000000        0.000000        0.000000        0.000000
        0.000000        0.000000        0.000000        0.000000        0.000000
        0.000000        0.000000        0.000000        0.000000        0.000000
        0.000000        0.000000        0.000000        0.000000        0.000000
        0.000000        0.000000        0.000000        0.000000
        0.000000        0.000000        0.000000        0.000000        0.000000
        0.000000        0.000000        0.000000        0.000000        0.000000
        0.000000        0.000000        0.000000        0.000000        0.000000
        0.000000        0.000000        0.000000        0.000000        0.000000
        0.000000        0.000000        0.000000       22.222222       88.888889
      311.111111      600.000000      888.888889     1111.111111     1444.444444
     1777.777778     2066.666667     2288.888889     2422.222222     2644.444444
     2866.666667     3044.444444     3177.777778     3222.222222     3355.555556
     3311.111111     3044.444444     2644.444444     2244.444444     1822.222222
     1288.888889      911.111111      733.333333      733.333333      600.000000
      400.000000      222.222222      177.777778      244.444444      422.222222
      444.444444      444.444444      333.333333      288.888889      222.222222
      200.000000      177.777778      111.111111       44.444444        0.000000
        0.000000        0.000000        0.000000        0.000000        0.000000
        0.000000        0.000000        0.000000        0.000000        0.000000
        0.000000        0.000000        0.000000        0.000000        0.000000
        0.000000        0.000000        0.000000        0.000000        0.000000
        0.000000        0.000000        0.000000        0.000000        0.000000
        0.000000        0.000000        0.000000        0.000000        0.000000
        0.000000        0.000000        0.000000        0.000000
        0.000000        0.000000        0.000000        0.000000        0.000000
        0.000000        0.000000        0.000000        0.000000        0.000000
        0.000000        0.000000        0.000000        0.000000        0.000000
        0.000000        0.000000        0.000000        0.000000        0.000000
        0.000000        0.000000        0.000000        0.000000       22.222222
      133.333333      355.555556      600.000000      933.333333     1311.111111
     1733.333333     2066.666667     2422.222222     2688.888889     2955.555556
     3177.777778     3177.777778     3266.666667     3222.222222     3400.000000
     3311.111111     3088.888889     2733.333333     2333.333333     1777.777778
     1355.555556     1066.666667      933.333333      733.333333      466.666667
      266.666667      111.111111       66.666667      111.111111      288.888889
      377.777778      511.111111      444.444444      400.000000      266.666667
      222.222222      200.000000      133.333333       66.666667        0.000000
        0.000000        0.000000        0.000000        0.000000        0.000000
        0.000000        0.000000       22.222222       22.222222       22.222222
        0.000000        0.000000        0.000000        0.000000        0.000000
        0.000000        0.000000        0.000000        0.000000        0.000000
        0.000000        0.000000        0.000000        0.000000        0.000000
        0.000000        0.000000        0.000000        0.000000        0.000000
        0.000000        0.000000        0.000000        0.000000
        0.000000        0.000000        0.000000        0.000000        0.000000
        0.000000        0.000000        0.000000        0.000000        0.000000
        0.000000        0.000000        0.000000        0.000000        0.000000
        0.000000        0.000000        0.000000        0.000000        0.000000
        0.000000        0.000000        0.000000        0.000000        0.000000
       44.444444      155.555556      288.888889      577.777778     1044.444444
     1600.000000     2044.444444     2466.666667     2822.222222     3222.222222
     3444.444444     3533.333333     3488.888889     3400.000000     3400.000000
     3266.666667     3088.888889     2733.333333     2355.555556     1688.888889
     1377.777778     1111.111111      955.555556      577.777778      311.111111
      200.000000      111.111111       44.444444       66.666667      200.000000
      400.000000      688.888889      688.888889      600.000000      333.333333
      266.666667      200.000000      133.333333       66.666667        0.000000
        0.000000        0.000000        0.000000        0.000000        0.000000
       22.222222       44.444444       88.888889       88.888889       88.888889
       66.666667       44.444444       22.222222        0.000000        0.000000
        0.000000        0.000000        0.000000        0.000000        0.000000
        0.000000        0.000000        0.000000        0.000000        0.000000
        0.000000        0.000000        0.000000        0.000000        0.000000
        0.000000        0.000000        0.000000        0.000000
        0.000000        0.000000        0.000000        0.000000        0.000000
        0.000000        0.000000        0.000000        0.000000        0.000000
        0.000000        0.000000        0.000000        0.000000        0.000000
        0.000000        0.000000        0.000000        0.000000        0.000000
        0.000000        0.000000        0.000000        0.000000        0.000000
        0.000000       22.222222      111.111111      355.555556      844.444444
     1444.444444     2066.666667     2600.000000     2911.111111     3177.777778
     3355.555556     3488.888889     3444.444444     3400.000000     3355.555556
     3311.111111     3088.888889     2777.777778     2266.666667     1555.555556
     1333.333333     1088.888889      933.333333      377.777778      133.333333
       44.444444       66.666667       44.444444       88.888889      177.777778
      466.666667      822.222222      888.888889      777.777778      488.888889
      355.555556      222.222222      133.333333       88.888889       22.222222
        0.000000        0.000000        0.000000        0.000000        0.000000
       44.444444       88.888889      155.555556      155.555556      155.555556
      133.333333      111.111111       66.666667       22.222222        0.000000
        0.000000        0.000000        0.000000        0.000000        0.000000
        0.000000        0.000000        0.000000        0.000000        0.000000
        0.000000        0.000000        0.000000        0.000000        0.000000
        0.000000        0.000000        0.000000        0.000000
        0.000000        0.000000        0.000000        0.000000        0.000000
        0.000000        0.000000        0.000000        0.000000        0.000000
        0.000000        0.000000        0.000000        0.000000        0.000000
        0.000000        0.000000        0.000000        0.000000        0.000000
        0.000000        0.000000        0.000000        0.000000        0.000000
        0.000000        0.000000       44.444444      177.777778      533.333333
     1088.888889     1822.222222     2511.111111     2955.555556     3222.222222
     3355.555556     3311.111111     3266.666667     3311.111111     3400.000000
     3355.555556     3044.444444     2777.777778     2266.666667     1666.666667
     1400.000000     1133.333333      844.444444      288.888889       44.444444
       22.222222       66.666667       88.888889      155.555556      177.777778
      444.444444      822.222222     1044.444444     1000.000000      711.111111
      511.111111      333.333333      222.222222      133.333333       44.444444
        0.000000        0.000000        0.000000        0.000000        0.000000
       66.666667      133.333333      200.000000      200.000000      200.000000
      200.000000      177.777778      133.333333       66.666667       22.222222
        0.000000        0.000000        0.000000        0.000000        0.000000
        0.000000        0.000000        0.000000        0.000000        0.000000
        0.000000        0.000000        0.000000        0.000000        0.000000
        0.000000        0.000000        0.000000        0.000000
        0.000000        0.000000        0.000000        0.000000        0.000000
        0.000000        0.000000        0.000000        0.000000        0.000000
        0.000000        0.000000        0.000000        0.000000        0.000000
        0.000000        0.000000        0.000000        0.000000        0.000000
        0.000000        0.000000        0.000000        0.000000        0.000000
        0.000000        0.000000       22.222222      111.111111      355.555556
      688.888889     1511.111111     2355.555556     3088.888889     3311.111111
     3400.000000     3311.111111     3266.666667     3311.111111     3400.000000
     3400.000000     3044.444444     2866.666667     2377.777778     1933.333333
     1533.333333     1177.777778      755.555556      244.444444        0.000000
        0.000000       66.666667      133.333333      200.000000      200.000000
      355.555556      688.888889      977.777778     1044.444444      888.888889
      644.444444      466.666667      288.888889      177.777778       66.666667
        0.000000       22.222222       44.444444       44.444444       22.222222
       66.666667      133.333333      200.000000      200.000000      200.000000
      200.000000      200.000000      177.777778      111.111111       44.444444
        0.000000        0.000000        0.000000        0.000000        0.000000
        0.000000        0.000000        0.000000        0.000000        0.000000
        0.000000        0.000000        0.000000        0.000000        0.000000
        0.000000        0.000000        0.000000        0.000000
        0.000000        0.000000        0.000000        0.000000        0.000000
        0.000000        0.000000        0.000000        0.000000        0.000000
        0.000000        0.000000        0.000000        0.000000        0.000000
        0.000000        0.000000        0.000000        0.000000        0.000000
        0.000000        0.000000        0.000000        0.000000        0.000000
        0.000000        0.000000        0.000000       44.444444      177.777778
      333.333333     1022.222222     1933.333333     2955.555556     3400.000000
     3577.777778     3400.000000     3355.555556     3355.555556     3488.888889
     3488.888889     3222.222222     3088.888889     2600.000000     2222.222222
     1688.888889     1333.333333      755.555556      288.888889        0.000000
        0.000000       44.444444      111.111111      177.777778      177.777778
      311.111111      622.222222      955.555556     1066.666667      933.333333
      777.777778      577.777778      400.000000      200.000000       88.888889
       22.222222       44.444444       88.888889       88.888889       44.444444
       66.666667      133.333333      200.000000      200.000000      200.000000
      200.000000      200.000000      200.000000      133.333333       66.666667
        0.000000        0.000000        0.000000        0.000000        0.000000
        0.000000        0.000000        0.000000        0.000000        0.000000
        0.000000        0.000000        0.000000        0.000000        0.000000
        0.000000        0.000000        0.000000        0.000000
        0.000000        0.000000        0.000000        0.000000        0.000000
        0.000000        0.000000        0.000000        0.000000        0.000000
        0.000000        0.000000        0.000000        0.000000        0.000000
        0.000000        0.000000        0.000000        0.000000        0.000000
        0.000000        0.000000        0.000000        0.000000        0.000000
        0.000000        0.000000        0.000000       22.222222      133.333333
      177.777778      666.666667     1511.111111     2511.111111     3133.333333
     3355.555556     3488.888889     3488.888889     3488.888889     3444.444444
     3444.444444     3311.111111     3222.222222     2644.444444     2288.888889
     1688.888889     1333.333333      644.444444      200.000000        0.000000
        0.000000       22.222222      111.111111      200.000000      266.666667
      400.000000      666.666667      911.111111      977.777778      866.666667
      777.777778      711.111111      555.555556      355.555556      155.555556
       88.888889       88.888889      133.333333      133.333333       88.888889
       88.888889      133.333333      200.000000      200.000000      200.000000
      200.000000      200.000000      200.000000      133.333333       66.666667
        0.000000        0.000000        0.000000        0.000000        0.000000
        0.000000        0.000000        0.000000        0.000000        0.000000
        0.000000        0.000000        0.000000        0.000000        0.000000
        0.000000        0.000000        0.000000        0.000000
        0.000000        0.000000        0.000000        0.000000        0.000000
        0.000000        0.000000        0.000000        0.000000        0.000000
        0.000000        0.000000        0.000000        0.000000        0.000000
        0.000000        0.000000        0.000000        0.000000        0.000000
        0.000000        0.000000        0.000000        0.000000        0.000000
        0.000000        0.000000        0.000000        0.000000       66.666667
      177.777778      488.888889     1200.000000     2044.444444     2733.333333
     3044.444444     3177.777778     3311.111111     3400.000000     3444.444444
     3444.444444     3400.000000     3355.555556     2733.333333     2333.333333
     1688.888889     1311.111111      577.777778      133.333333        0.000000
        0.000000        0.000000       88.888889      222.222222      355.555556
      488.888889      688.888889      977.777778     1022.222222      888.888889
      733.333333      800.000000      733.333333      533.333333      244.444444
      133.333333      111.111111      155.555556      155.555556      133.333333
      111.111111      155.555556      222.222222      222.222222      222.222222
      222.222222      222.222222      222.222222      133.333333       66.666667
        0.000000        0.000000        0.000000        0.000000        0.000000
        0.000000        0.000000        0.000000        0.000000        0.000000
        0.000000        0.000000        0.000000        0.000000        0.000000
        0.000000        0.000000        0.000000        0.000000
        0.000000        0.000000        0.000000        0.000000        0.000000
        0.000000        0.000000        0.000000        0.000000        0.000000
        0.000000        0.000000        0.000000        0.000000        0.000000
        0.000000        0.000000        0.000000        0.000000        0.000000
        0.000000        0.000000        0.000000        0.000000        0.000000
        0.000000        0.000000        0.000000        0.000000       66.666667
      244.444444      422.222222     1000.000000     1644.444444     2288.888889
     2511.111111     2688.888889     2955.555556     3222.222222     3355.555556
     3400.000000     3400.000000     3400.000000     2866.666667     2466.666667
     1777.777778     1377.777778      644.444444      200.000000        0.000000
        0.000000        0.000000       66.666667      222.222222      422.222222
      533.333333      644.444444      933.333333      955.555556      888.888889
      622.222222      822.222222      800.000000      644.444444      333.333333
      200.000000      177.777778      200.000000      222.222222      222.222222
      177.777778      177.777778      222.222222      244.444444      244.444444
      266.666667      244.444444      244.444444      133.333333       66.666667
        0.000000        0.000000        0.000000        0.000000        0.000000
        0.000000        0.000000        0.000000        0.000000        0.000000
        0.000000        0.000000        0.000000        0.000000        0.000000
        0.000000        0.000000        0.000000        0.000000
        0.000000        0.000000        0.000000        0.000000        0.000000
        0.000000        0.000000        0.000000        0.000000        0.000000
        0.000000        0.000000        0.000000        0.000000        0.000000
        0.000000        0.000000        0.000000        0.000000        0.000000
        0.000000        0.000000        0.000000        0.000000        0.000000
        0.000000        0.000000        0.000000        0.000000       66.666667
      266.666667      466.666667      866.666667     1355.555556     1800.000000
     2066.666667     2288.888889     2644.444444     3000.000000     3222.222222
     3355.555556     3355.555556     3266.666667     2911.111111     2488.888889
     1866.666667     1422.222222      777.777778      355.555556       22.222222
        0.000000        0.000000       22.222222      133.333333      333.333333
      444.444444      555.555556      800.000000      933.333333      911.111111
      688.888889      733.333333      733.333333      622.222222      444.444444
      311.111111      266.666667      266.666667      288.888889      311.111111
      244.444444      222.222222      244.444444      288.888889      311.111111
      333.333333      288.888889      266.666667      133.333333       66.666667
        0.000000        0.000000        0.000000        0.000000        0.000000
        0.000000        0.000000        0.000000        0.000000        0.000000
        0.000000        0.000000        0.000000        0.000000        0.000000
        0.000000        0.000000        0.000000        0.000000
        0.000000        0.000000        0.000000        0.000000        0.000000
        0.000000        0.000000        0.000000        0.000000        0.000000
        0.000000        0.000000        0.000000        0.000000        0.000000
        0.000000        0.000000        0.000000        0.000000        0.000000
        0.000000        0.000000        0.000000        0.000000        0.000000
        0.000000        0.000000        0.000000        0.000000       44.444444
      200.000000      333.333333      666.666667     1022.222222     1400.000000
     1600.000000     1955.555556     2311.111111     2777.777778     3044.444444
     3311.111111     3266.666667     3088.888889     2733.333333     2333.333333
     1777.777778     1466.666667      911.111111      511.111111       44.444444
        0.000000        0.000000        0.000000       44.444444      244.444444
      400.000000      533.333333      622.222222      711.111111      800.000000
      755.555556      733.333333      666.666667      577.777778      533.333333
      444.444444      377.777778      333.333333      355.555556      377.777778
      333.333333      288.888889      288.888889      333.333333      355.555556
      377.777778      311.111111      266.666667      133.333333       66.666667
        0.000000        0.000000        0.000000        0.000000        0.000000
        0.000000        0.000000        0.000000        0.000000        0.000000
        0.000000        0.000000        0.000000        0.000000        0.000000
        0.000000        0.000000        0.000000        0.000000
        0.000000        0.000000        0.000000        0.000000        0.000000
        0.000000        0.000000        0.000000        0.000000        0.000000
        0.000000        0.000000        0.000000        0.000000        0.000000
        0.000000        0.000000        0.000000        0.000000        0.000000
        0.000000        0.000000        0.000000        0.000000        0.000000
        0.000000        0.000000        0.000000        0.000000       22.222222
      111.111111      222.222222      488.888889      800.000000     1133.333333
     1422.222222     1844.444444     2177.777778     2600.000000     2911.111111
     3266.666667     3266.666667     3088.888889     2688.888889     2244.444444
     1733.333333     1444.444444      955.555556      511.111111       66.666667
        0.000000        0.000000        0.000000        0.000000      177.777778
      400.000000      600.000000      577.777778      577.777778      644.444444
      777.777778      755.555556      688.888889      600.000000      600.000000
      533.333333      422.222222      355.555556      355.555556      400.000000
      377.777778      355.555556      355.555556      377.777778      400.000000
      400.000000      355.555556      288.888889      177.777778       88.888889
       22.222222        0.000000        0.000000        0.000000        0.000000
        0.000000        0.000000        0.000000        0.000000        0.000000
        0.000000        0.000000        0.000000        0.000000        0.000000
        0.000000        0.000000        0.000000        0.000000
        0.000000        0.000000        0.000000        0.000000        0.000000
        0.000000        0.000000        0.000000        0.000000        0.000000
        0.000000        0.000000        0.000000        0.000000        0.000000
        0.000000        0.000000        0.000000        0.000000        0.000000
        0.000000        0.000000        0.000000        0.000000        0.000000
        0.000000        0.000000        0.000000        0.000000        0.000000
       22.222222       66.666667      333.333333      666.666667     1000.000000
     1244.444444     1622.222222     2022.222222     2555.555556     2955.555556
     3311.111111     3311.111111     3222.222222     2822.222222     2244.444444
     1644.444444     1355.555556      977.777778      533.333333       88.888889
        0.000000        0.000000        0.000000        0.000000      133.333333
      400.000000      622.222222      644.444444      488.888889      488.888889
      577.777778      711.111111      666.666667      600.000000      555.555556
      533.333333      466.666667      400.000000      377.777778      377.777778
      377.777778      377.777778      400.000000      400.000000      400.000000
      400.000000      377.777778      333.333333      244.444444      133.333333
       44.444444        0.000000        0.000000        0.000000        0.000000
        0.000000        0.000000        0.000000        0.000000        0.000000
        0.000000        0.000000        0.000000        0.000000        0.000000
        0.000000        0.000000        0.000000        0.000000
        0.000000        0.000000        0.000000        0.000000        0.000000
        0.000000        0.000000        0.000000        0.000000        0.000000
        0.000000        0.000000        0.000000        0.000000        0.000000
        0.000000        0.000000        0.000000        0.000000        0.000000
        0.000000        0.000000        0.000000        0.000000        0.000000
        0.000000        0.000000        0.000000        0.000000        0.000000
        0.000000       44.444444      200.000000      511.111111      777.777778
     1088.888889     1355.555556     1733.333333     2266.666667     2822.222222
     3133.333333     3133.333333     3133.333333     2955.555556     2422.222222
     1800.000000     1444.444444     1066.666667      555.555556       88.888889
        0.000000        0.000000        0.000000        0.000000       66.666667
      288.888889      511.111111      622.222222      533.333333      422.222222
      422.222222      555.555556      600.000000      577.777778      511.111111
      533.333333      488.888889      422.222222      355.555556      333.333333
      333.333333      355.555556      422.222222      444.444444      444.444444
      444.444444      422.222222      400.000000      311.111111      177.777778
       66.666667        0.000000        0.000000        0.000000        0.000000
        0.000000        0.000000        0.000000        0.000000        0.000000
        0.000000        0.000000        0.000000        0.000000        0.000000
        0.000000        0.000000        0.000000        0.000000
        0.000000        0.000000        0.000000        0.000000        0.000000
        0.000000        0.000000        0.000000        0.000000        0.000000
        0.000000        0.000000        0.000000        0.000000        0.000000
        0.000000        0.000000        0.000000       22.222222       44.444444
       44.444444       22.222222        0.000000        0.000000        0.000000
        0.000000        0.000000        0.000000        0.000000        0.000000
        0.000000       44.444444      177.777778      444.444444      688.888889
      911.111111     1088.888889     1400.000000     1955.555556     2600.000000
     2911.111111     3000.000000     3044.444444     2955.555556     2288.888889
     1666.666667     1333.333333     1066.666667      555.555556       66.666667
        0.000000        0.000000        0.000000        0.000000       22.222222
      155.555556      311.111111      444.444444      466.666667      377.777778
      288.888889      355.555556      422.222222      511.111111      488.888889
      555.555556      555.555556      488.888889      400.000000      311.111111
      311.111111      311.111111      400.000000      444.444444      466.666667
      466.666667      444.444444      444.444444      355.555556      222.222222
       88.888889       22.222222        0.000000        0.000000        0.000000
        0.000000        0.000000        0.000000        0.000000        0.000000
        0.000000        0.000000        0.000000        0.000000        0.000000
        0.000000        0.000000        0.000000        0.000000
        0.000000        0.000000        0.000000        0.000000        0.000000
        0.000000        0.000000        0.000000        0.000000        0.000000
        0.000000        0.000000        0.000000        0.000000        0.000000
        0.000000        0.000000       22.222222       66.666667      111.111111
      111.111111       66.666667       22.222222        0.000000        0.000000
        0.000000        0.000000        0.000000        0.000000        0.000000
        0.000000       22.222222      133.333333      333.333333      533.333333
      688.888889      866.666667     1133.333333     1600.000000     2266.666667
     2688.888889     2955.555556     3000.000000     2911.111111     2311.111111
     1755.555556     1400.000000     1022.222222      488.888889       22.222222
        0.000000        0.000000        0.000000        0.000000        0.000000
       44.444444      111.111111      222.222222      311.111111      311.111111
      244.444444      244.444444      288.888889      400.000000      466.666667
      555.555556      555.555556      488.888889      400.000000      333.333333
      311.111111      311.111111      377.777778      466.666667      511.111111
      511.111111      488.888889      488.888889      400.000000      266.666667
      111.111111       44.444444        0.000000        0.000000        0.000000
        0.000000        0.000000        0.000000        0.000000        0.000000
        0.000000        0.000000        0.000000        0.000000        0.000000
        0.000000        0.000000        0.000000        0.000000
        0.000000        0.000000        0.000000        0.000000        0.000000
        0.000000        0.000000        0.000000        0.000000        0.000000
        0.000000        0.000000        0.000000        0.000000        0.000000
       22.222222       44.444444       88.888889      133.333333      177.777778
      177.777778      133.333333       66.666667       22.222222        0.000000
        0.000000        0.000000        0.000000        0.000000        0.000000
        0.000000        0.000000      111.111111      266.666667      400.000000
      466.666667      577.777778      955.555556     1422.222222     2022.222222
     2555.555556     3044.444444     3222.222222     3000.000000     2133.333333
     1577.777778     1177.777778      911.111111      422.222222        0.000000
        0.000000        0.000000        0.000000        0.000000        0.000000
        0.000000       22.222222       88.888889      177.777778      222.222222
      177.777778      155.555556      177.777778      311.111111      422.222222
      533.333333      533.333333      488.888889      422.222222      377.777778
      355.555556      333.333333      355.555556      422.222222      488.888889
      511.111111      533.333333      533.333333      466.666667      333.333333
      177.777778       88.888889       22.222222        0.000000        0.000000
        0.000000        0.000000        0.000000        0.000000        0.000000
        0.000000        0.000000        0.000000        0.000000        0.000000
        0.000000        0.000000        0.000000        0.000000
        0.000000        0.000000        0.000000        0.000000        0.000000
        0.000000        0.000000        0.000000        0.000000        0.000000
        0.000000        0.000000        0.000000        0.000000       22.222222
       66.666667      111.111111      155.555556      177.777778      200.000000
      200.000000      177.777778      111.111111       44.444444        0.000000
        0.000000        0.000000        0.000000        0.000000        0.000000
        0.000000        0.000000       66.666667      133.333333      155.555556
      200.000000      377.777778      911.111111     1377.777778     1911.111111
     2488.888889     3000.000000     3222.222222     2911.111111     2111.111111
     1444.444444     1000.000000      711.111111      377.777778        0.000000
        0.000000        0.000000        0.000000        0.000000        0.000000
        0.000000        0.000000       44.444444       88.888889      133.333333
      111.111111      133.333333      155.555556      266.666667      333.333333
      466.666667      444.444444      422.222222      333.333333      355.555556
      355.555556      377.777778      377.777778      444.444444      511.111111
      555.555556      577.777778      577.777778      533.333333      422.222222
      266.666667      133.333333       44.444444        0.000000        0.000000
        0.000000        0.000000        0.000000        0.000000        0.000000
        0.000000        0.000000        0.000000        0.000000        0.000000
        0.000000        0.000000        0.000000        0.000000
        0.000000        0.000000        0.000000        0.000000        0.000000
        0.000000        0.000000        0.000000        0.000000        0.000000
        0.000000        0.000000        0.000000       22.222222       66.666667
      133.333333      177.777778      200.000000      200.000000      200.000000
      200.000000      200.000000      155.555556       88.888889       22.222222
        0.000000        0.000000        0.000000        0.000000        0.000000
        0.000000        0.000000        0.000000       22.222222       22.222222
      111.111111      266.666667      777.777778     1177.777778     1644.444444
     2177.777778     2688.888889     3000.000000     2666.666667     1822.222222
     1155.555556      755.555556      600.000000      311.111111        0.000000
        0.000000        0.000000        0.000000        0.000000        0.000000
        0.000000        0.000000       22.222222       66.666667       88.888889
       88.888889      111.111111      155.555556      244.444444      288.888889
      400.000000      377.777778      355.555556      266.666667      288.888889
      333.333333      377.777778      422.222222      488.888889      555.555556
      577.777778      577.777778      600.000000      600.000000      511.111111
      355.555556      177.777778       66.666667        0.000000        0.000000
        0.000000        0.000000        0.000000        0.000000        0.000000
        0.000000        0.000000        0.000000        0.000000        0.000000
        0.000000        0.000000        0.000000        0.000000
        0.000000        0.000000        0.000000        0.000000        0.000000
        0.000000        0.000000        0.000000        0.000000        0.000000
        0.000000        0.000000        0.000000       22.222222       88.888889
      155.555556      200.000000      200.000000      200.000000      200.000000
      200.000000      200.000000      177.777778      111.111111       44.444444
        0.000000        0.000000        0.000000        0.000000        0.000000
        0.000000        0.000000        0.000000        0.000000        0.000000
       44.444444      244.444444      644.444444     1000.000000     1422.222222
     1822.222222     2288.888889     2577.777778     2377.777778     1800.000000
     1177.777778      777.777778      488.888889      200.000000       66.666667
      200.000000      377.777778      400.000000      266.666667      133.333333
       66.666667       66.666667       44.444444       66.666667       88.888889
      111.111111      133.333333      177.777778      244.444444      288.888889
      377.777778      333.333333      288.888889      200.000000      222.222222
      288.888889      355.555556      444.444444      577.777778      666.666667
      688.888889      644.444444      644.444444      666.666667      600.000000
      444.444444      222.222222       66.666667        0.000000        0.000000
        0.000000        0.000000        0.000000        0.000000        0.000000
        0.000000        0.000000        0.000000        0.000000        0.000000
        0.000000        0.000000        0.000000        0.000000
        0.000000        0.000000        0.000000        0.000000        0.000000
        0.000000        0.000000        0.000000        0.000000        0.000000
        0.000000        0.000000        0.000000       22.222222       88.888889
      155.555556      200.000000      177.777778      177.777778      177.777778
      200.000000      200.000000      200.000000      133.333333       66.666667
        0.000000        0.000000        0.000000        0.000000        0.000000
        0.000000        0.000000        0.000000        0.000000        0.000000
       22.222222      200.000000      466.666667      733.333333     1000.000000
     1288.888889     1733.333333     2111.111111     2111.111111     1688.888889
     1222.222222      755.555556      444.444444      222.222222      377.777778
      755.555556     1044.444444     1133.333333     1000.000000      911.111111
      888.888889      844.444444      600.000000      466.666667      444.444444
      466.666667      377.777778      288.888889      288.888889      333.333333
      355.555556      311.111111      266.666667      244.444444      266.666667
      311.111111      333.333333      444.444444      622.222222      777.777778
      822.222222      777.777778      755.555556      755.555556      666.666667
      511.111111      266.666667       88.888889        0.000000        0.000000
        0.000000        0.000000        0.000000        0.000000        0.000000
        0.000000        0.000000        0.000000        0.000000        0.000000
        0.000000        0.000000        0.000000        0.000000
        0.000000        0.000000        0.000000        0.000000        0.000000
        0.000000        0.000000        0.000000        0.000000        0.000000
        0.000000        0.000000        0.000000        0.000000       66.666667
      133.333333      200.000000      177.777778      177.777778      177.777778
      200.000000      200.000000      200.000000      133.333333       66.666667
        0.000000        0.000000        0.000000        0.000000        0.000000
        0.000000        0.000000        0.000000        0.000000        0.000000
        0.000000      200.000000      377.777778      600.000000      711.111111
      911.111111     1244.444444     1600.000000     1733.333333     1555.555556
     1177.777778      688.888889      311.111111      288.888889      688.888889
     1311.111111     1711.111111     1866.666667     1733.333333     1688.888889
     1755.555556     1844.444444     1644.444444     1400.000000     1333.333333
     1088.888889      800.000000      422.222222      377.777778      400.000000
      355.555556      288.888889      266.666667      288.888889      311.111111
      311.111111      311.111111      488.888889      755.555556      977.777778
     1022.222222      955.555556      888.888889      844.444444      755.555556
      622.222222      377.777778      155.555556       22.222222        0.000000
        0.000000        0.000000        0.000000        0.000000        0.000000
        0.000000        0.000000        0.000000        0.000000        0.000000
        0.000000        0.000000        0.000000        0.000000
        0.000000        0.000000        0.000000        0.000000        0.000000
        0.000000        0.000000        0.000000        0.000000        0.000000
        0.000000        0.000000        0.000000        0.000000       44.444444
      111.111111      177.777778      177.777778      177.777778      177.777778
      200.000000      200.000000      200.000000      133.333333       66.666667
        0.000000        0.000000        0.000000        0.000000        0.000000
        0.000000        0.000000        0.000000        0.000000        0.000000
        0.000000      155.555556      266.666667      400.000000      444.444444
      644.444444      911.111111     1177.777778     1266.666667     1111.111111
      844.444444      444.444444      200.000000      266.666667      800.000000
     1533.333333     2000.000000     2244.444444     2288.888889     2422.222222
     2600.000000     2777.777778     2688.888889     2533.333333     2488.888889
     2155.555556     1688.888889      977.777778      666.666667      466.666667
      377.777778      311.111111      311.111111      311.111111      333.333333
      333.333333      422.222222      688.888889      977.777778     1133.333333
     1111.111111     1000.000000      977.777778      933.333333      888.888889
      755.555556      511.111111      244.444444       44.444444        0.000000
        0.000000        0.000000        0.000000        0.000000        0.000000
        0.000000        0.000000        0.000000        0.000000        0.000000
        0.000000        0.000000        0.000000        0.000000
        0.000000        0.000000        0.000000        0.000000        0.000000
        0.000000        0.000000        0.000000        0.000000        0.000000
        0.000000        0.000000        0.000000        0.000000       22.222222
       88.888889      155.555556      200.000000      200.000000      200.000000
      200.000000      200.000000      200.000000      133.333333       66.666667
        0.000000        0.000000        0.000000        0.000000        0.000000
        0.000000        0.000000        0.000000        0.000000        0.000000
        0.000000       88.888889      133.333333      200.000000      244.444444
      422.222222      622.222222      755.555556      755.555556      622.222222
      466.666667      244.444444      111.111111      133.333333      666.666667
     1355.555556     2000.000000     2288.888889     2466.666667     2600.000000
     2822.222222     3088.888889     3266.666667     3266.666667     3311.111111
     3022.222222     2644.444444     1955.555556     1422.222222      911.111111
      577.777778      400.000000      377.777778      333.333333      355.555556
      422.222222      644.444444     1000.000000     1288.888889     1355.555556
     1244.444444     1044.444444     1044.444444     1022.222222     1044.444444
      911.111111      688.888889      400.000000      155.555556       66.666667
       44.444444       22.222222        0.000000        0.000000        0.000000
        0.000000        0.000000        0.000000        0.000000        0.000000
        0.000000        0.000000        0.000000        0.000000
        0.000000        0.000000        0.000000        0.000000        0.000000
        0.000000        0.000000        0.000000        0.000000        0.000000
        0.000000        0.000000        0.000000        0.000000        0.000000
       44.444444       88.888889      133.333333      133.333333      155.555556
      177.777778      200.000000      200.000000      155.555556       88.888889
       22.222222        0.000000        0.000000        0.000000        0.000000
        0.000000        0.000000        0.000000        0.000000        0.000000
        0.000000        0.000000        0.000000       22.222222       88.888889
      200.000000      333.333333      400.000000      377.777778      266.666667
      177.777778       88.888889       44.444444       22.222222      533.333333
     1222.222222     2022.222222     2422.222222     2688.888889     2822.222222
     2955.555556     3133.333333     3311.111111     3444.444444     3533.333333
     3533.333333     3400.000000     2933.333333     2266.666667     1511.111111
     1044.444444      688.888889      555.555556      444.444444      533.333333
      711.111111      977.777778     1288.888889     1466.666667     1466.666667
     1355.555556     1155.555556     1177.777778     1177.777778     1222.222222
     1066.666667      844.444444      555.555556      288.888889      155.555556
       88.888889       44.444444        0.000000        0.000000        0.000000
        0.000000        0.000000        0.000000        0.000000        0.000000
        0.000000        0.000000        0.000000        0.000000
        0.000000        0.000000        0.000000        0.000000        0.000000
        0.000000        0.000000        0.000000        0.000000        0.000000
        0.000000        0.000000        0.000000        0.000000        0.000000
       22.222222       44.444444       66.666667       88.888889      133.333333
      177.777778      177.777778      177.777778      155.555556      111.111111
       44.444444        0.000000        0.000000        0.000000        0.000000
        0.000000        0.000000        0.000000        0.000000        0.000000
        0.000000        0.000000        0.000000        0.000000        0.000000
       44.444444      111.111111      155.555556      133.333333       66.666667
       22.222222        0.000000      111.111111      266.666667      800.000000
     1377.777778     2088.888889     2511.111111     2822.222222     2955.555556
     3088.888889     3222.222222     3355.555556     3400.000000     3444.444444
     3577.777778     3666.666667     3533.333333     2977.777778     2200.000000
     1622.222222     1088.888889      866.666667      711.111111      844.444444
     1022.222222     1200.000000     1422.222222     1555.555556     1577.777778
     1511.111111     1400.000000     1422.222222     1400.000000     1377.777778
     1200.000000     1000.000000      733.333333      488.888889      311.111111
      200.000000       88.888889       22.222222        0.000000        0.000000
        0.000000        0.000000        0.000000        0.000000        0.000000
        0.000000        0.000000        0.000000        0.000000
        0.000000        0.000000        0.000000        0.000000        0.000000
        0.000000        0.000000        0.000000        0.000000        0.000000
        0.000000        0.000000        0.000000        0.000000        0.000000
        0.000000        0.000000        0.000000       44.444444       88.888889
      155.555556      155.555556      177.777778      177.777778      133.333333
       66.666667        0.000000        0.000000        0.000000        0.000000
        0.000000        0.000000        0.000000        0.000000        0.000000
        0.000000        0.000000        0.000000        0.000000        0.000000
        0.000000        0.000000        0.000000        0.000000        0.000000
        0.000000       44.444444      311.111111      644.444444     1155.555556
     1622.222222     2155.555556     2600.000000     2866.666667     3000.000000
     3088.888889     3222.222222     3355.555556     3400.000000     3400.000000
     3533.333333     3666.666667     3666.666667     3222.222222     2577.777778
     2022.222222     1577.777778     1333.333333     1200.000000     1244.444444
     1311.111111     1377.777778     1488.888889     1600.000000     1622.222222
     1622.222222     1600.000000     1644.444444     1622.222222     1555.555556
     1355.555556     1111.111111      844.444444      644.444444      488.888889
      333.333333      177.777778       66.666667       22.222222        0.000000
        0.000000        0.000000        0.000000        0.000000        0.000000
        0.000000        0.000000        0.000000        0.000000
        0.000000        0.000000        0.000000        0.000000        0.000000
        0.000000        0.000000        0.000000        0.000000        0.000000
        0.000000        0.000000        0.000000        0.000000        0.000000
        0.000000        0.000000        0.000000       44.444444       66.666667
      133.333333      133.333333      177.777778      177.777778      155.555556
      111.111111       44.444444       22.222222        0.000000        0.000000
        0.000000        0.000000        0.000000        0.000000        0.000000
        0.000000        0.000000       44.444444       44.444444       44.444444
        0.000000        0.000000        0.000000       44.444444       66.666667
       88.888889      200.000000      622.222222     1111.111111     1600.000000
     1933.333333     2288.888889     2600.000000     2822.222222     3000.000000
     3177.777778     3311.111111     3400.000000     3400.000000     3400.000000
     3533.333333     3666.666667     3755.555556     3444.444444     2777.777778
     2222.222222     1844.444444     1755.555556     1622.222222     1555.555556
     1466.666667     1533.333333     1577.777778     1711.111111     1644.444444
     1666.666667     1755.555556     1822.222222     1800.000000     1666.666667
     1488.888889     1222.222222      977.777778      822.222222      733.333333
      555.555556      333.333333      155.555556       66.666667       22.222222
        0.000000        0.000000        0.000000        0.000000        0.000000
        0.000000        0.000000        0.000000        0.000000
        0.000000        0.000000        0.000000        0.000000        0.000000
        0.000000        0.000000        0.000000        0.000000        0.000000
        0.000000        0.000000        0.000000        0.000000        0.000000
        0.000000        0.000000        0.000000       22.222222       22.222222
       88.888889      133.333333      200.000000      200.000000      177.777778
      155.555556      111.111111       88.888889       44.444444       22.222222
        0.000000        0.000000        0.000000        0.000000        0.000000
       22.222222       66.666667      155.555556      133.333333       88.888889
        0.000000        0.000000        0.000000      133.333333      244.444444
      333.333333      466.666667      888.888889     1377.777778     1800.000000
     2044.444444     2333.333333     2555.555556     2777.777778     3000.000000
     3222.222222     3355.555556     3400.000000     3400.000000     3444.444444
     3577.777778     3711.111111     3800.000000     3622.222222     3088.888889
     2533.333333     2177.777778     2133.333333     2000.000000     1888.888889
     1688.888889     1777.777778     1733.333333     1822.222222     1711.111111
     1733.333333     1844.444444     1888.888889     1888.888889     1755.555556
     1622.222222     1377.777778     1177.777778     1022.222222      933.333333
      711.111111      466.666667      244.444444      111.111111       44.444444
        0.000000        0.000000        0.000000        0.000000        0.000000
        0.000000        0.000000        0.000000        0.000000
        0.000000        0.000000        0.000000        0.000000        0.000000
        0.000000        0.000000        0.000000        0.000000        0.000000
        0.000000        0.000000        0.000000        0.000000        0.000000
        0.000000        0.000000        0.000000        0.000000        0.000000
       66.666667      155.555556      266.666667      288.888889      288.888889
      288.888889      244.444444      200.000000      111.111111       66.666667
       22.222222        0.000000        0.000000       22.222222      111.111111
      200.000000      311.111111      377.777778      355.555556      222.222222
       66.666667        0.000000        0.000000      244.444444      488.888889
      688.888889      844.444444     1177.777778     1577.777778     1911.111111
     2111.111111     2377.777778     2511.111111     2777.777778     3044.444444
     3311.111111     3400.000000     3400.000000     3400.000000     3444.444444
     3577.777778     3711.111111     3800.000000     3755.555556     3355.555556
     2955.555556     2422.222222     2333.333333     2111.111111     2155.555556
     1955.555556     2044.444444     1955.555556     1955.555556     1800.000000
     1800.000000     1955.555556     2022.222222     2022.222222     1866.666667
     1755.555556     1555.555556     1422.222222     1266.666667     1111.111111
      866.666667      577.777778      355.555556      155.555556       66.666667
        0.000000        0.000000        0.000000        0.000000        0.000000
        0.000000        0.000000        0.000000        0.000000
        0.000000        0.000000        0.000000        0.000000        0.000000
        0.000000        0.000000        0.000000        0.000000        0.000000
        0.000000        0.000000        0.000000        0.000000        0.000000
        0.000000        0.000000        0.000000        0.000000        0.000000
       66.666667      200.000000      377.777778      466.666667      488.888889
      511.111111      466.666667      400.000000      244.444444      133.333333
       44.444444        0.000000        0.000000       22.222222      244.444444
      488.888889      711.111111      711.111111      622.222222      377.777778
      155.555556        0.000000        0.000000      355.555556      755.555556
     1111.111111     1222.222222     1400.000000     1644.444444     1911.111111
     2066.666667     2333.333333     2511.111111     2866.666667     3133.333333
     3355.555556     3400.000000     3400.000000     3400.000000     3444.444444
     3577.777778     3711.111111     3844.444444     3844.444444     3711.111111
     3400.000000     2777.777778     2511.111111     2200.000000     2377.777778
     2200.000000     2244.444444     2111.111111     2022.222222     1888.888889
     1888.888889     2022.222222     2111.111111     2111.111111     1977.777778
     1866.666667     1688.888889     1600.000000     1444.444444     1244.444444
      977.777778      666.666667      422.222222      177.777778       66.666667
        0.000000        0.000000        0.000000        0.000000        0.000000
        0.000000        0.000000        0.000000        0.000000
        0.000000        0.000000        0.000000        0.000000        0.000000
        0.000000        0.000000        0.000000        0.000000        0.000000
        0.000000        0.000000        0.000000        0.000000        0.000000
        0.000000        0.000000        0.000000        0.000000        0.000000
       66.666667      266.666667      533.333333      711.111111      755.555556
      777.777778      733.333333      644.444444      422.222222      244.444444
       88.888889       22.222222        0.000000       22.222222      311.111111
      688.888889     1044.444444     1066.666667      955.555556      666.666667
      466.666667      244.444444      266.666667      600.000000     1044.444444
     1400.000000     1511.111111     1577.777778     1755.555556     1933.333333
     2111.111111     2333.333333     2555.555556     2955.555556     3222.222222
     3400.000000     3400.000000     3400.000000     3400.000000     3444.444444
     3577.777778     3711.111111     3888.888889     3888.888889     3844.444444
     3577.777778     3000.000000     2688.888889     2377.777778     2555.555556
     2422.222222     2377.777778     2288.888889     2155.555556     2066.666667
     2066.666667     2155.555556     2244.444444     2200.000000     2066.666667
     1911.111111     1711.111111     1644.444444     1533.333333     1355.555556
     1088.888889      755.555556      466.666667      200.000000       66.666667
        0.000000        0.000000        0.000000        0.000000        0.000000
        0.000000        0.000000        0.000000        0.000000
        0.000000        0.000000        0.000000        0.000000        0.000000
        0.000000        0.000000        0.000000        0.000000        0.000000
        0.000000        0.000000        0.000000        0.000000        0.000000
        0.000000        0.000000        0.000000        0.000000        0.000000
       66.666667      288.888889      622.222222      866.666667      955.555556
      977.777778      977.777778      911.111111      688.888889      444.444444
      200.000000       66.666667        0.000000        0.000000      222.222222
      666.666667     1111.111111     1311.111111     1200.000000      977.777778
      800.000000      622.222222      644.444444      933.333333     1333.333333
     1644.444444     1688.888889     1688.888889     1822.222222     2022.222222
     2244.444444     2422.222222     2644.444444     3000.000000     3266.666667
     3400.000000     3400.000000     3400.000000     3400.000000     3488.888889
     3622.222222     3800.000000     3977.777778     3977.777778     3888.888889
     3577.777778     3133.333333     2866.666667     2644.444444     2777.777778
     2688.888889     2600.000000     2466.666667     2333.333333     2244.444444
     2200.000000     2200.000000     2244.444444     2200.000000     2111.111111
     1955.555556     1777.777778     1666.666667     1555.555556     1400.000000
     1155.555556      822.222222      488.888889      200.000000       66.666667
        0.000000        0.000000        0.000000        0.000000        0.000000
        0.000000        0.000000        0.000000        0.000000
        0.000000        0.000000        0.000000        0.000000        0.000000
        0.000000        0.000000        0.000000        0.000000        0.000000
        0.000000        0.000000        0.000000        0.000000        0.000000
        0.000000        0.000000        0.000000        0.000000        0.000000
       66.666667      288.888889      644.444444      911.111111     1022.222222
     1022.222222     1066.666667     1066.666667      933.333333      711.111111
      400.000000      177.777778       22.222222        0.000000       88.888889
      422.222222      822.222222     1222.222222     1333.333333     1333.333333
     1244.444444     1111.111111     1133.333333     1311.111111     1577.777778
     1733.333333     1755.555556     1800.000000     2000.000000     2266.666667
     2511.111111     2600.000000     2733.333333     3000.000000     3266.666667
     3400.000000     3400.000000     3400.000000     3444.444444     3577.777778
     3755.555556     3933.333333     4066.666667     4022.222222     3844.444444
     3400.000000     3044.444444     2911.111111     2911.111111     3044.444444
     2955.555556     2822.222222     2644.444444     2511.111111     2466.666667
     2377.777778     2288.888889     2244.444444     2200.000000     2111.111111
     1955.555556     1800.000000     1711.111111     1622.222222     1444.444444
     1222.222222      911.111111      577.777778      244.444444       66.666667
        0.000000        0.000000        0.000000        0.000000        0.000000
        0.000000        0.000000        0.000000        0.000000
        0.000000        0.000000        0.000000        0.000000        0.000000
        0.000000        0.000000        0.000000        0.000000        0.000000
        0.000000        0.000000        0.000000        0.000000        0.000000
        0.000000        0.000000        0.000000        0.000000        0.000000
       66.666667      266.666667      644.444444      911.111111     1066.666667
     1066.666667     1133.333333     1155.555556     1088.888889      911.111111
      577.777778      266.666667       44.444444        0.000000       22.222222
      222.222222      488.888889      911.111111     1222.222222     1511.111111
     1555.555556     1511.111111     1466.666667     1577.777778     1711.111111
     1844.444444     1933.333333     2066.666667     2244.444444     2511.111111
     2688.888889     2733.333333     2777.777778     3000.000000     3266.666667
     3400.000000     3400.000000     3444.444444     3533.333333     3666.666667
     3844.444444     4022.222222     4155.555556     4066.666667     3844.444444
     3444.444444     3000.000000     2911.111111     2955.555556     3266.666667
     3177.777778     3000.000000     2733.333333     2600.000000     2555.555556
     2422.222222     2288.888889     2200.000000     2200.000000     2111.111111
     1977.777778     1844.444444     1755.555556     1666.666667     1488.888889
     1311.111111     1044.444444      688.888889      311.111111       66.666667
        0.000000        0.000000        0.000000        0.000000        0.000000
        0.000000        0.000000        0.000000        0.000000
        0.000000        0.000000        0.000000        0.000000        0.000000
        0.000000        0.000000        0.000000        0.000000        0.000000
        0.000000        0.000000        0.000000        0.000000        0.000000
        0.000000        0.000000        0.000000        0.000000        0.000000
       66.666667      266.666667      622.222222      911.111111     1066.666667
     1066.666667     1111.111111     1155.555556     1155.555556     1022.222222
      688.888889      355.555556       88.888889       22.222222        0.000000
       66.666667      200.000000      488.888889      933.333333     1422.222222
     1733.333333     1822.222222     1822.222222     1866.666667     1911.111111
     2022.222222     2200.000000     2377.777778     2511.111111     2688.888889
     2777.777778     2822.222222     2822.222222     3044.444444     3311.111111
     3444.444444     3488.888889     3533.333333     3666.666667     3755.555556
     3933.333333     4066.666667     4200.000000     4066.666667     3888.888889
     3533.333333     3133.333333     3044.444444     3088.888889     3266.666667
     3133.333333     2911.111111     2733.333333     2600.000000     2600.000000
     2511.111111     2377.777778     2244.444444     2200.000000     2066.666667
     1933.333333     1800.000000     1755.555556     1688.888889     1555.555556
     1422.222222     1200.000000      822.222222      422.222222      111.111111
       22.222222        0.000000        0.000000        0.000000        0.000000
        0.000000        0.000000        0.000000        0.000000
        0.000000        0.000000        0.000000        0.000000        0.000000
        0.000000        0.000000        0.000000        0.000000        0.000000
        0.000000        0.000000        0.000000        0.000000        0.000000
        0.000000        0.000000        0.000000        0.000000        0.000000
       44.444444      222.222222      555.555556      866.666667     1044.444444
     1044.444444     1088.888889     1133.333333     1177.777778     1066.666667
      733.333333      400.000000      111.111111       44.444444        0.000000
       22.222222       88.888889      200.000000      577.777778     1088.888889
     1622.222222     1955.555556     2066.666667     2155.555556     2155.555556
     2244.444444     2422.222222     2555.555556     2644.444444     2688.888889
     2733.333333     2822.222222     2911.111111     3133.333333     3400.000000
     3488.888889     3577.777778     3622.222222     3755.555556     3844.444444
     3977.777778     4111.111111     4200.000000     4066.666667     3933.333333
     3711.111111     3444.444444     3355.555556     3311.111111     3355.555556
     3177.777778     2955.555556     2822.222222     2688.888889     2644.444444
     2555.555556     2422.222222     2288.888889     2200.000000     2111.111111
     2022.222222     1888.888889     1800.000000     1688.888889     1577.777778
     1466.666667     1288.888889      955.555556      555.555556      200.000000
       44.444444        0.000000        0.000000        0.000000        0.000000
        0.000000        0.000000        0.000000        0.000000
        0.000000        0.000000        0.000000        0.000000        0.000000
        0.000000        0.000000        0.000000        0.000000        0.000000
        0.000000        0.000000        0.000000        0.000000        0.000000
        0.000000        0.000000        0.000000        0.000000        0.000000
       22.222222      155.555556      422.222222      733.333333      911.111111
      933.333333      977.777778     1066.666667     1155.555556     1088.888889
      822.222222      511.111111      222.222222       88.888889       22.222222
        0.000000       22.222222       66.666667      355.555556      800.000000
     1377.777778     1866.666667     2177.777778     2377.777778     2422.222222
     2511.111111     2600.000000     2644.444444     2644.444444     2688.888889
     2777.777778     2911.111111     3044.444444     3222.222222     3488.888889
     3577.777778     3711.111111     3711.111111     3844.444444     3933.333333
     4066.666667     4155.555556     4200.000000     4066.666667     3933.333333
     3711.111111     3666.666667     3622.222222     3577.777778     3400.000000
     3177.777778     3000.000000     2911.111111     2822.222222     2733.333333
     2600.000000     2422.222222     2288.888889     2200.000000     2155.555556
     2066.666667     1933.333333     1800.000000     1688.888889     1600.000000
     1511.111111     1355.555556     1088.888889      733.333333      355.555556
      111.111111        0.000000        0.000000        0.000000        0.000000
        0.000000        0.000000        0.000000        0.000000
        0.000000        0.000000        0.000000        0.000000        0.000000
        0.000000        0.000000        0.000000        0.000000        0.000000
        0.000000        0.000000        0.000000        0.000000        0.000000
        0.000000        0.000000        0.000000        0.000000        0.000000
        0.000000       66.666667      244.444444      488.888889      666.666667
      733.333333      822.222222      933.333333     1044.444444     1044.444444
      888.888889      622.222222      333.333333      133.333333       44.444444
        0.000000       22.222222       66.666667      288.888889      644.444444
     1111.111111     1622.222222     2022.222222     2422.222222     2555.555556
     2688.888889     2688.888889     2733.333333     2733.333333     2777.777778
     2866.666667     2955.555556     3133.333333     3311.111111     3577.777778
     3666.666667     3755.555556     3755.555556     3888.888889     4022.222222
     4155.555556     4155.555556     4155.555556     4022.222222     3933.333333
     3755.555556     3755.555556     3755.555556     3666.666667     3533.333333
     3266.666667     3133.333333     3000.000000     2955.555556     2822.222222
     2644.444444     2422.222222     2288.888889     2200.000000     2200.000000
     2111.111111     1977.777778     1800.000000     1688.888889     1577.777778
     1466.666667     1333.333333     1177.777778      911.111111      533.333333
      200.000000       22.222222        0.000000        0.000000        0.000000
        0.000000        0.000000        0.000000        0.000000
        0.000000        0.000000        0.000000        0.000000        0.000000
        0.000000        0.000000        0.000000        0.000000        0.000000
        0.000000        0.000000        0.000000        0.000000        0.000000
        0.000000        0.000000        0.000000        0.000000        0.000000
        0.000000       22.222222      133.333333      288.888889      422.222222
      488.888889      600.000000      733.333333      866.666667      911.111111
      888.888889      733.333333      533.333333      333.333333      200.000000
       88.888889       66.666667      111.111111      333.333333      644.444444
     1000.000000     1377.777778     1755.555556     2288.888889     2600.000000
     2911.111111     2955.555556     3044.444444     3000.000000     3044.444444
     3088.888889     3133.333333     3222.222222     3355.555556     3533.333333
     3666.666667     3755.555556     3800.000000     3933.333333     4066.666667
     4200.000000     4155.555556     4155.555556     4066.666667     3977.777778
     3844.444444     3800.000000     3800.000000     3666.666667     3533.333333
     3311.111111     3222.222222     3088.888889     3044.444444     2911.111111
     2733.333333     2466.666667     2288.888889     2155.555556     2111.111111
     1977.777778     1888.888889     1755.555556     1688.888889     1577.777778
     1466.666667     1333.333333     1222.222222     1044.444444      733.333333
      377.777778      111.111111       22.222222        0.000000        0.000000
        0.000000        0.000000        0.000000        0.000000
        0.000000        0.000000        0.000000        0.000000        0.000000
        0.000000        0.000000        0.000000        0.000000        0.000000
        0.000000        0.000000        0.000000        0.000000        0.000000
        0.000000        0.000000        0.000000        0.000000        0.000000
        0.000000        0.000000       44.444444      111.111111      200.000000
      266.666667      400.000000      511.111111      622.222222      666.666667
      688.888889      666.666667      600.000000      533.333333      422.222222
      311.111111      266.666667      288.888889      444.444444      644.444444
      888.888889     1155.555556     1466.666667     2111.111111     2577.777778
     3044.444444     3133.333333     3266.666667     3266.666667     3266.666667
     3266.666667     3266.666667     3311.111111     3400.000000     3533.333333
     3666.666667     3755.555556     3800.000000     3888.888889     3977.777778
     4066.666667     4022.222222     4022.222222     3977.777778     3933.333333
     3844.444444     3800.000000     3800.000000     3711.111111     3577.777778
     3400.000000     3311.111111     3222.222222     3177.777778     3044.444444
     2911.111111     2600.000000     2377.777778     2111.111111     2022.222222
     1888.888889     1844.444444     1755.555556     1644.444444     1488.888889
     1355.555556     1266.666667     1200.000000     1088.888889      866.666667
      555.555556      244.444444       66.666667        0.000000        0.000000
        0.000000        0.000000        0.000000        0.000000
        0.000000        0.000000        0.000000        0.000000        0.000000
        0.000000        0.000000        0.000000        0.000000        0.000000
        0.000000        0.000000        0.000000        0.000000        0.000000
        0.000000        0.000000        0.000000        0.000000        0.000000
        0.000000        0.000000       22.222222       44.444444       88.888889
      133.333333      244.444444      333.333333      400.000000      422.222222
      444.444444      511.111111      577.777778      666.666667      666.666667
      600.000000      533.333333      511.111111      600.000000      711.111111
      844.444444     1044.444444     1288.888889     1844.444444     2444.444444
     3044.444444     3311.111111     3400.000000     3400.000000     3400.000000
     3400.000000     3400.000000     3400.000000     3400.000000     3444.444444
     3533.333333     3622.222222     3666.666667     3755.555556     3844.444444
     3933.333333     3933.333333     3933.333333     3933.333333     3888.888889
     3844.444444     3800.000000     3800.000000     3755.555556     3666.666667
     3577.777778     3488.888889     3400.000000     3311.111111     3177.777778
     3044.444444     2644.444444     2377.777778     2022.222222     1933.333333
     1800.000000     1800.000000     1733.333333     1577.777778     1400.000000
     1288.888889     1244.444444     1177.777778     1066.666667      911.111111
      688.888889      400.000000      155.555556       22.222222        0.000000
        0.000000        0.000000        0.000000        0.000000
        0.000000        0.000000        0.000000        0.000000        0.000000
        0.000000        0.000000        0.000000        0.000000        0.000000
        0.000000        0.000000        0.000000        0.000000        0.000000
        0.000000        0.000000        0.000000        0.000000        0.000000
        0.000000        0.000000        0.000000        0.000000       22.222222
       66.666667      155.555556      222.222222      222.222222      200.000000
      200.000000      288.888889      400.000000      533.333333      688.888889
      800.000000      844.444444      822.222222      800.000000      822.222222
      822.222222      955.555556     1155.555556     1600.000000     2111.111111
     2711.111111     3177.777778     3400.000000     3444.444444     3400.000000
     3400.000000     3400.000000     3400.000000     3400.000000     3444.444444
     3488.888889     3533.333333     3533.333333     3577.777778     3622.222222
     3666.666667     3666.666667     3666.666667     3666.666667     3711.111111
     3755.555556     3800.000000     3800.000000     3800.000000     3755.555556
     3711.111111     3622.222222     3577.777778     3488.888889     3355.555556
     3177.777778     2777.777778     2466.666667     2044.444444     1888.888889
     1733.333333     1755.555556     1644.444444     1444.444444     1222.222222
     1111.111111     1111.111111     1066.666667     1000.000000      888.888889
      733.333333      533.333333      288.888889      111.111111       22.222222
        0.000000        0.000000        0.000000        0.000000
        0.000000        0.000000        0.000000        0.000000        0.000000
        0.000000        0.000000        0.000000        0.000000        0.000000
        0.000000        0.000000        0.000000        0.000000        0.000000
        0.000000        0.000000        0.000000        0.000000        0.000000
        0.000000        0.000000        0.000000        0.000000        0.000000
       22.222222       66.666667      111.111111      111.111111       88.888889
       88.888889      133.333333      200.000000      288.888889      511.111111
      777.777778      933.333333     1000.000000      977.777778     1000.000000
      888.888889      911.111111     1044.444444     1333.333333     1800.000000
     2488.888889     3133.333333     3444.444444     3444.444444     3400.000000
     3400.000000     3400.000000     3400.000000     3400.000000     3400.000000
     3400.000000     3400.000000     3400.000000     3444.444444     3488.888889
     3533.333333     3533.333333     3533.333333     3533.333333     3577.777778
     3622.222222     3666.666667     3666.666667     3711.111111     3755.555556
     3800.000000     3755.555556     3711.111111     3622.222222     3488.888889
     3266.666667     2866.666667     2511.111111     2088.888889     1844.444444
     1622.222222     1600.000000     1466.666667     1288.888889     1044.444444
      933.333333      933.333333      933.333333      911.111111      844.444444
      733.333333      622.222222      400.000000      200.000000       44.444444
        0.000000        0.000000        0.000000        0.000000
        0.000000        0.000000        0.000000        0.000000        0.000000
        0.000000        0.000000        0.000000        0.000000        0.000000
        0.000000        0.000000        0.000000        0.000000        0.000000
        0.000000        0.000000        0.000000        0.000000        0.000000
        0.000000        0.000000        0.000000        0.000000        0.000000
        0.000000       22.222222       44.444444       44.444444       22.222222
       22.222222       44.444444       66.666667       88.888889      244.444444
      533.333333      711.111111      800.000000      844.444444      955.555556
      955.555556      911.111111     1000.000000     1222.222222     1555.555556
     2266.666667     3000.000000     3488.888889     3488.888889     3400.000000
     3400.000000     3400.000000     3400.000000     3400.000000     3400.000000
     3400.000000     3400.000000     3400.000000     3400.000000     3355.555556
     3355.555556     3311.111111     3355.555556     3355.555556     3444.444444
     3488.888889     3533.333333     3533.333333     3577.777778     3622.222222
     3711.111111     3755.555556     3844.444444     3800.000000     3666.666667
     3355.555556     3000.000000     2555.555556     2088.888889     1711.111111
     1466.666667     1400.000000     1244.444444     1066.666667      800.000000
      644.444444      622.222222      688.888889      777.777778      777.777778
      711.111111      622.222222      444.444444      244.444444       66.666667
        0.000000        0.000000        0.000000        0.000000
        0.000000        0.000000        0.000000        0.000000        0.000000
        0.000000        0.000000        0.000000        0.000000        0.000000
        0.000000        0.000000        0.000000        0.000000        0.000000
        0.000000        0.000000        0.000000        0.000000        0.000000
        0.000000        0.000000        0.000000        0.000000        0.000000
        0.000000        0.000000        0.000000        0.000000        0.000000
        0.000000        0.000000        0.000000        0.000000       66.666667
      266.666667      377.777778      466.666667      555.555556      800.000000
     1000.000000     1044.444444     1088.888889     1200.000000     1511.111111
     2155.555556     2866.666667     3355.555556     3444.444444     3400.000000
     3400.000000     3400.000000     3400.000000     3400.000000     3400.000000
     3400.000000     3400.000000     3400.000000     3400.000000     3311.111111
     3266.666667     3177.777778     3222.222222     3222.222222     3266.666667
     3266.666667     3266.666667     3311.111111     3400.000000     3488.888889
     3577.777778     3666.666667     3800.000000     3844.444444     3711.111111
     3355.555556     2911.111111     2422.222222     1933.333333     1533.333333
     1266.666667     1177.777778     1022.222222      822.222222      555.555556
      377.777778      355.555556      422.222222      533.333333      577.777778
      577.777778      511.111111      355.555556      177.777778       44.444444
        0.000000        0.000000        0.000000        0.000000
        0.000000        0.000000        0.000000        0.000000        0.000000
        0.000000        0.000000        0.000000        0.000000        0.000000
        0.000000        0.000000        0.000000        0.000000        0.000000
        0.000000        0.000000        0.000000        0.000000        0.000000
        0.000000        0.000000        0.000000        0.000000        0.000000
        0.000000        0.000000        0.000000        0.000000        0.000000
        0.000000        0.000000        0.000000        0.000000        0.000000
       66.666667       88.888889       88.888889      177.777778      422.222222
      822.222222     1088.888889     1266.666667     1355.555556     1533.333333
     1955.555556     2555.555556     3133.333333     3400.000000     3444.444444
     3400.000000     3400.000000     3400.000000     3400.000000     3444.444444
     3444.444444     3444.444444     3400.000000     3400.000000     3266.666667
     3177.777778     3044.444444     3088.888889     3088.888889     3133.333333
     3133.333333     3133.333333     3177.777778     3222.222222     3266.666667
     3355.555556     3533.333333     3755.555556     3622.222222     3266.666667
     2711.111111     2444.444444     2133.333333     1755.555556     1311.111111
     1022.222222      933.333333      800.000000      600.000000      355.555556
      177.777778      133.333333      177.777778      266.666667      333.333333
      355.555556      311.111111      200.000000       88.888889       22.222222
        0.000000        0.000000        0.000000        0.000000
        0.000000        0.000000        0.000000        0.000000        0.000000
        0.000000        0.000000        0.000000        0.000000        0.000000
        0.000000        0.000000        0.000000        0.000000        0.000000
        0.000000        0.000000        0.000000        0.000000        0.000000
        0.000000        0.000000        0.000000        0.000000        0.000000
        0.000000        0.000000        0.000000        0.000000        0.000000
        0.000000        0.000000        0.000000        0.000000        0.000000
       22.222222       22.222222       22.222222       44.444444      200.000000
      577.777778     1000.000000     1355.555556     1511.111111     1688.888889
     1911.111111     2333.333333     2866.666667     3266.666667     3488.888889
     3444.444444     3444.444444     3400.000000     3400.000000     3444.444444
     3444.444444     3400.000000     3311.111111     3266.666667     3177.777778
     3088.888889     3000.000000     3000.000000     3000.000000     3000.000000
     3000.000000     3000.000000     3044.444444     3088.888889     3133.333333
     3222.222222     3400.000000     3577.777778     3488.888889     2933.333333
     2288.888889     2022.222222     1955.555556     1711.111111     1177.777778
      800.000000      666.666667      555.555556      377.777778      200.000000
       66.666667       44.444444       44.444444       66.666667      111.111111
      133.333333      133.333333       66.666667       22.222222        0.000000
        0.000000        0.000000        0.000000        0.000000
        0.000000        0.000000        0.000000        0.000000        0.000000
        0.000000        0.000000        0.000000        0.000000        0.000000
        0.000000        0.000000        0.000000        0.000000        0.000000
        0.000000        0.000000        0.000000        0.000000        0.000000
        0.000000        0.000000        0.000000        0.000000        0.000000
        0.000000        0.000000        0.000000        0.000000        0.000000
        0.000000        0.000000        0.000000        0.000000        0.000000
        0.000000        0.000000        0.000000        0.000000       22.222222
      244.444444      688.888889     1200.000000     1600.000000     1888.888889
     2133.333333     2422.222222     2688.888889     2955.555556     3044.444444
     3133.333333     3177.777778     3266.666667     3266.666667     3355.555556
     3355.555556     3311.111111     3177.777778     3177.777778     3177.777778
     3133.333333     3044.444444     3000.000000     3000.000000     3000.000000
     3000.000000     3000.000000     3000.000000     3000.000000     3000.000000
     3088.888889     3222.222222     3355.555556     3266.666667     2800.000000
     2244.444444     2111.111111     2044.444444     1800.000000     1111.111111
      644.444444      400.000000      288.888889      177.777778       88.888889
       22.222222        0.000000        0.000000        0.000000       22.222222
       22.222222       22.222222        0.000000        0.000000        0.000000
        0.000000        0.000000        0.000000        0.000000
        0.000000        0.000000        0.000000        0.000000        0.000000
        0.000000        0.000000        0.000000        0.000000        0.000000
        0.000000        0.000000        0.000000        0.000000        0.000000
        0.000000        0.000000        0.000000        0.000000        0.000000
        0.000000        0.000000        0.000000        0.000000        0.000000
        0.000000        0.000000        0.000000        0.000000        0.000000
        0.000000        0.000000        0.000000        0.000000        0.000000
        0.000000        0.000000        0.000000        0.000000        0.000000
      111.111111      400.000000      866.666667     1333.333333     1866.666667
     2266.666667     2444.444444     2244.444444     2133.333333     2288.888889
     2755.555556     3133.333333     3311.111111     3311.111111     3311.111111
     3266.666667     3177.777778     3044.444444     3088.888889     3133.333333
     3133.333333     3044.444444     3000.000000     3000.000000     3000.000000
     3000.000000     3000.000000     3000.000000     2955.555556     2911.111111
     2911.111111     3000.000000     3088.888889     3222.222222     3111.111111
     2844.444444     2711.111111     2466.666667     2044.444444     1177.777778
      555.555556      222.222222      111.111111       44.444444       22.222222
        0.000000        0.000000        0.000000        0.000000        0.000000
        0.000000        0.000000        0.000000        0.000000        0.000000
        0.000000        0.000000        0.000000        0.000000
        0.000000        0.000000        0.000000        0.000000        0.000000
        0.000000        0.000000        0.000000        0.000000        0.000000
        0.000000        0.000000        0.000000        0.000000        0.000000
        0.000000        0.000000        0.000000        0.000000        0.000000
        0.000000        0.000000        0.000000        0.000000        0.000000
        0.000000        0.000000        0.000000        0.000000        0.000000
        0.000000        0.000000        0.000000        0.000000        0.000000
        0.000000        0.000000        0.000000        0.000000        0.000000
       22.222222      177.777778      488.888889      933.333333     1466.666667
     1822.222222     1822.222222     1377.777778     1222.222222     1444.444444
     2288.888889     2911.111111     3355.555556     3311.111111     3311.111111
     3177.777778     3088.888889     2911.111111     2955.555556     3044.444444
     3088.888889     3044.444444     3000.000000     3000.000000     3000.000000
     3000.000000     3000.000000     3000.000000     2911.111111     2822.222222
     2733.333333     2777.777778     2822.222222     2955.555556     3133.333333
     3177.777778     3222.222222     2911.111111     2311.111111     1333.333333
      533.333333      133.333333       22.222222        0.000000        0.000000
        0.000000        0.000000        0.000000        0.000000        0.000000
        0.000000        0.000000        0.000000        0.000000        0.000000
        0.000000        0.000000        0.000000        0.000000
        0.000000        0.000000        0.000000        0.000000        0.000000
        0.000000        0.000000        0.000000        0.000000        0.000000
        0.000000        0.000000        0.000000        0.000000        0.000000
        0.000000        0.000000        0.000000        0.000000        0.000000
        0.000000        0.000000        0.000000        0.000000        0.000000
        0.000000        0.000000        0.000000        0.000000        0.000000
        0.000000        0.000000        0.000000        0.000000        0.000000
        0.000000        0.000000        0.000000        0.000000        0.000000
       22.222222       66.666667      222.222222      422.222222      777.777778
     1000.000000      911.111111      555.555556      422.222222      822.222222
     1711.111111     2688.888889     3244.444444     3311.111111     3177.777778
     3088.888889     3044.444444     2911.111111     2911.111111     2955.555556
     3000.000000     3000.000000     3000.000000     3000.000000     3000.000000
     3000.000000     3000.000000     2955.555556     2822.222222     2688.888889
     2600.000000     2644.444444     2688.888889     2777.777778     2955.555556
     3133.333333     3311.111111     3177.777778     2577.777778     1555.555556
      600.000000      111.111111        0.000000        0.000000        0.000000
        0.000000        0.000000        0.000000        0.000000        0.000000
        0.000000        0.000000        0.000000        0.000000        0.000000
        0.000000        0.000000        0.000000        0.000000
        0.000000        0.000000        0.000000        0.000000        0.000000
        0.000000        0.000000        0.000000        0.000000        0.000000
        0.000000        0.000000        0.000000        0.000000        0.000000
        0.000000        0.000000        0.000000        0.000000        0.000000
        0.000000        0.000000        0.000000        0.000000        0.000000
        0.000000        0.000000        0.000000        0.000000        0.000000
        0.000000        0.000000        0.000000        0.000000        0.000000
        0.000000        0.000000        0.000000        0.000000        0.000000
        0.000000       22.222222       66.666667      155.555556      244.444444
      266.666667      200.000000       88.888889      177.777778      400.000000
     1044.444444     2022.222222     2733.333333     2911.111111     2822.222222
     2955.555556     3088.888889     3000.000000     2866.666667     2866.666667
     2911.111111     2955.555556     3000.000000     3000.000000     3000.000000
     2955.555556     2911.111111     2822.222222     2733.333333     2644.444444
     2600.000000     2600.000000     2600.000000     2644.444444     2733.333333
     2955.555556     3133.333333     3022.222222     2466.666667     1511.111111
      666.666667      133.333333        0.000000        0.000000        0.000000
        0.000000        0.000000        0.000000        0.000000        0.000000
        0.000000        0.000000        0.000000        0.000000        0.000000
        0.000000        0.000000        0.000000        0.000000
        0.000000        0.000000        0.000000        0.000000        0.000000
        0.000000        0.000000        0.000000        0.000000        0.000000
        0.000000        0.000000        0.000000        0.000000        0.000000
        0.000000        0.000000        0.000000        0.000000        0.000000
        0.000000        0.000000        0.000000        0.000000        0.000000
        0.000000        0.000000        0.000000        0.000000        0.000000
        0.000000        0.000000        0.000000        0.000000        0.000000
        0.000000        0.000000        0.000000        0.000000        0.000000
        0.000000        0.000000        0.000000        0.000000       22.222222
       66.666667      111.111111       88.888889       66.666667       66.666667
      377.777778     1288.888889     1844.444444     2155.555556     2177.777778
     2755.555556     3266.666667     3355.555556     3266.666667     3133.333333
     3088.888889     3000.000000     2955.555556     2955.555556     2955.555556
     2955.555556     2866.666667     2733.333333     2644.444444     2600.000000
     2600.000000     2600.000000     2600.000000     2600.000000     2644.444444
     2822.222222     2955.555556     2755.555556     2155.555556     1244.444444
      533.333333       88.888889        0.000000        0.000000        0.000000
        0.000000        0.000000        0.000000        0.000000        0.000000
        0.000000        0.000000        0.000000        0.000000        0.000000
        0.000000        0.000000        0.000000        0.000000
        0.000000        0.000000        0.000000        0.000000        0.000000
        0.000000        0.000000        0.000000        0.000000        0.000000
        0.000000        0.000000        0.000000        0.000000        0.000000
        0.000000        0.000000        0.000000        0.000000        0.000000
        0.000000        0.000000        0.000000        0.000000        0.000000
        0.000000        0.000000        0.000000        0.000000        0.000000
        0.000000        0.000000        0.000000        0.000000        0.000000
        0.000000        0.000000        0.000000        0.000000        0.000000
        0.000000        0.000000        0.000000        0.000000       22.222222
       66.666667      111.111111       88.888889       44.444444       44.444444
      311.111111     1022.222222     1444.444444     1755.555556     1911.111111
     2622.222222     3400.000000     3711.111111     3800.000000     3533.333333
     3400.000000     3222.222222     3088.888889     3044.444444     2955.555556
     2955.555556     2822.222222     2688.888889     2600.000000     2600.000000
     2600.000000     2600.000000     2600.000000     2600.000000     2600.000000
     2733.333333     2866.666667     2533.333333     1844.444444      888.888889
      355.555556       44.444444        0.000000        0.000000        0.000000
        0.000000        0.000000        0.000000        0.000000        0.000000
        0.000000        0.000000        0.000000        0.000000        0.000000
        0.000000        0.000000        0.000000        0.000000
        0.000000        0.000000        0.000000        0.000000        0.000000
        0.000000        0.000000        0.000000        0.000000        0.000000
        0.000000        0.000000        0.000000        0.000000        0.000000
        0.000000        0.000000        0.000000        0.000000        0.000000
        0.000000        0.000000        0.000000        0.000000        0.000000
        0.000000        0.000000        0.000000        0.000000        0.000000
        0.000000        0.000000        0.000000        0.000000        0.000000
        0.000000        0.000000        0.000000        0.000000        0.000000
        0.000000        0.000000        0.000000        0.000000       22.222222
       44.444444       66.666667       44.444444       22.222222       44.444444
      222.222222      688.888889     1000.000000     1355.555556     1711.111111
     2488.888889     3488.888889     3977.777778     4244.444444     3933.333333
     3755.555556     3533.333333     3355.555556     3222.222222     3133.333333
     3088.888889     2955.555556     2733.333333     2600.000000     2555.555556
     2511.111111     2511.111111     2555.555556     2600.000000     2600.000000
     2688.888889     2822.222222     2466.666667     1711.111111      711.111111
      200.000000        0.000000        0.000000        0.000000        0.000000
        0.000000        0.000000        0.000000        0.000000        0.000000
        0.000000        0.000000        0.000000        0.000000        0.000000
        0.000000        0.000000        0.000000        0.000000
        0.000000        0.000000        0.000000        0.000000        0.000000
        0.000000        0.000000        0.000000        0.000000        0.000000
        0.000000        0.000000        0.000000        0.000000        0.000000
        0.000000        0.000000        0.000000        0.000000        0.000000
        0.000000        0.000000        0.000000        0.000000        0.000000
        0.000000        0.000000        0.000000        0.000000        0.000000
        0.000000        0.000000        0.000000        0.000000        0.000000
        0.000000        0.000000        0.000000        0.000000        0.000000
        0.000000        0.000000        0.000000        0.000000        0.000000
        0.000000        0.000000        0.000000        0.000000       44.444444
      177.777778      577.777778      911.111111     1244.444444     1577.777778
     2244.444444     3311.111111     3977.777778     4377.777778     4111.111111
     3933.333333     3755.555556     3666.666667     3488.888889     3355.555556
     3266.666667     3133.333333     2866.666667     2600.000000     2466.666667
     2377.777778     2422.222222     2466.666667     2511.111111     2466.666667
     2511.111111     2733.333333     2400.000000     1688.888889      644.444444
      155.555556        0.000000        0.000000        0.000000        0.000000
        0.000000        0.000000        0.000000        0.000000        0.000000
        0.000000        0.000000        0.000000        0.000000        0.000000
        0.000000        0.000000        0.000000        0.000000
        0.000000        0.000000        0.000000        0.000000        0.000000
        0.000000        0.000000        0.000000        0.000000        0.000000
        0.000000        0.000000        0.000000        0.000000        0.000000
        0.000000        0.000000        0.000000        0.000000        0.000000
        0.000000        0.000000        0.000000        0.000000        0.000000
        0.000000        0.000000        0.000000        0.000000        0.000000
        0.000000        0.000000        0.000000        0.000000        0.000000
        0.000000        0.000000        0.000000        0.000000        0.000000
        0.000000        0.000000        0.000000        0.000000        0.000000
        0.000000        0.000000        0.000000        0.000000        0.000000
        0.000000      200.000000      422.222222      644.444444      955.555556
     1622.222222     2755.555556     3511.111111     3933.333333     3800.000000
     3800.000000     3755.555556     3800.000000     3622.222222     3533.333333
     3400.000000     3311.111111     3000.000000     2688.888889     2422.222222
     2288.888889     2288.888889     2333.333333     2377.777778     2333.333333
     2333.333333     2555.555556     2266.666667     1577.777778      577.777778
       88.888889        0.000000        0.000000        0.000000        0.000000
        0.000000        0.000000        0.000000        0.000000        0.000000
        0.000000        0.000000        0.000000        0.000000        0.000000
        0.000000        0.000000        0.000000        0.000000
        0.000000        0.000000        0.000000        0.000000        0.000000
        0.000000        0.000000        0.000000        0.000000        0.000000
        0.000000        0.000000        0.000000        0.000000        0.000000
        0.000000        0.000000        0.000000        0.000000        0.000000
        0.000000        0.000000        0.000000        0.000000        0.000000
        0.000000        0.000000        0.000000        0.000000        0.000000
        0.000000        0.000000        0.000000        0.000000        0.000000
        0.000000        0.000000        0.000000        0.000000        0.000000
        0.000000        0.000000        0.000000        0.000000        0.000000
        0.000000        0.000000        0.000000        0.000000        0.000000
        0.000000      111.111111      200.000000      266.666667      377.777778
      800.000000     1777.777778     2733.333333     3444.444444     3622.222222
     3711.111111     3755.555556     3844.444444     3711.111111     3577.777778
     3444.444444     3355.555556     3177.777778     2777.777778     2511.111111
     2288.888889     2333.333333     2288.888889     2288.888889     2200.000000
     2200.000000     2466.666667     2200.000000     1488.888889      488.888889
       22.222222        0.000000        0.000000        0.000000        0.000000
        0.000000        0.000000        0.000000        0.000000        0.000000
        0.000000        0.000000        0.000000        0.000000        0.000000
        0.000000        0.000000        0.000000        0.000000
        0.000000        0.000000        0.000000        0.000000        0.000000
        0.000000        0.000000        0.000000        0.000000        0.000000
        0.000000        0.000000        0.000000        0.000000        0.000000
        0.000000        0.000000        0.000000        0.000000        0.000000
        0.000000        0.000000        0.000000        0.000000        0.000000
        0.000000        0.000000        0.000000        0.000000        0.000000
        0.000000        0.000000        0.000000        0.000000        0.000000
        0.000000        0.000000        0.000000        0.000000        0.000000
        0.000000        0.000000        0.000000        0.000000        0.000000
        0.000000        0.000000        0.000000        0.000000        0.000000
        0.000000        0.000000        0.000000        0.000000       44.444444
      222.222222      977.777778     1933.333333     2888.888889     3222.222222
     3444.444444     3577.777778     3800.000000     3711.111111     3577.777778
     3400.000000     3311.111111     3222.222222     2866.666667     2600.000000
     2288.888889     2333.333333     2288.888889     2244.444444     2155.555556
     2155.555556     2377.777778     2044.444444     1311.111111      400.000000
        0.000000        0.000000        0.000000        0.000000        0.000000
        0.000000        0.000000        0.000000        0.000000        0.000000
        0.000000        0.000000        0.000000        0.000000        0.000000
        0.000000        0.000000        0.000000        0.000000
        0.000000        0.000000        0.000000        0.000000        0.000000
        0.000000        0.000000        0.000000        0.000000        0.000000
        0.000000        0.000000        0.000000        0.000000        0.000000
        0.000000        0.000000        0.000000        0.000000        0.000000
        0.000000        0.000000        0.000000        0.000000        0.000000
        0.000000        0.000000        0.000000        0.000000        0.000000
        0.000000        0.000000        0.000000        0.000000        0.000000
        0.000000        0.000000        0.000000        0.000000        0.000000
        0.000000        0.000000        0.000000        0.000000        0.000000
        0.000000        0.000000        0.000000        0.000000        0.000000
        0.000000        0.000000        0.000000        0.000000       22.222222
      133.333333      755.555556     1644.444444     2577.777778     3133.333333
     3355.555556     3577.777778     3711.111111     3711.111111     3577.777778
     3400.000000     3311.111111     3266.666667     2911.111111     2644.444444
     2288.888889     2333.333333     2288.888889     2200.000000     2066.666667
     2022.222222     2200.000000     1888.888889     1200.000000      377.777778
        0.000000        0.000000        0.000000        0.000000        0.000000
        0.000000        0.000000        0.000000        0.000000        0.000000
        0.000000        0.000000        0.000000        0.000000        0.000000
        0.000000        0.000000        0.000000        0.000000
        0.000000        0.000000        0.000000        0.000000        0.000000
        0.000000        0.000000        0.000000        0.000000        0.000000
        0.000000        0.000000        0.000000        0.000000        0.000000
        0.000000        0.000000        0.000000        0.000000        0.000000
        0.000000        0.000000        0.000000        0.000000        0.000000
        0.000000        0.000000        0.000000        0.000000        0.000000
        0.000000        0.000000        0.000000        0.000000        0.000000
        0.000000        0.000000        0.000000        0.000000        0.000000
        0.000000        0.000000        0.000000        0.000000        0.000000
        0.000000       66.666667       66.666667       66.666667        0.000000
        0.000000        0.000000        0.000000        0.000000       22.222222
      155.555556      688.888889     1333.333333     2111.111111     2666.666667
     3222.222222     3622.222222     3800.000000     3755.555556     3622.222222
     3488.888889     3355.555556     3222.222222     2955.555556     2688.888889
     2377.777778     2288.888889     2244.444444     2088.888889     1955.555556
     1866.666667     2022.222222     1755.555556     1133.333333      400.000000
       22.222222        0.000000        0.000000        0.000000        0.000000
        0.000000        0.000000        0.000000        0.000000        0.000000
        0.000000        0.000000        0.000000        0.000000        0.000000
        0.000000        0.000000        0.000000        0.000000
        0.000000        0.000000        0.000000        0.000000        0.000000
        0.000000        0.000000        0.000000        0.000000        0.000000
        0.000000        0.000000        0.000000        0.000000        0.000000
        0.000000        0.000000        0.000000        0.000000        0.000000
        0.000000        0.000000        0.000000        0.000000        0.000000
        0.000000        0.000000        0.000000        0.000000        0.000000
        0.000000        0.000000        0.000000        0.000000        0.000000
        0.000000        0.000000        0.000000        0.000000        0.000000
        0.000000        0.000000        0.000000        0.000000        0.000000
        0.000000      133.333333      133.333333      133.333333        0.000000
        0.000000        0.000000        0.000000        0.000000        0.000000
      133.333333      488.888889      866.666667     1511.111111     2288.888889
     3133.333333     3755.555556     3977.777778     3977.777778     3800.000000
     3622.222222     3444.444444     3222.222222     3000.000000     2822.222222
     2600.000000     2377.777778     2244.444444     2022.222222     1866.666667
     1733.333333     1911.111111     1711.111111     1133.333333      400.000000
       22.222222        0.000000        0.000000        0.000000        0.000000
        0.000000        0.000000        0.000000        0.000000        0.000000
        0.000000        0.000000        0.000000        0.000000        0.000000
        0.000000        0.000000        0.000000        0.000000
        0.000000        0.000000        0.000000        0.000000        0.000000
        0.000000        0.000000        0.000000        0.000000        0.000000
        0.000000        0.000000        0.000000        0.000000        0.000000
        0.000000        0.000000        0.000000        0.000000        0.000000
        0.000000        0.000000        0.000000        0.000000        0.000000
        0.000000        0.000000        0.000000        0.000000        0.000000
        0.000000        0.000000        0.000000        0.000000        0.000000
        0.000000        0.000000        0.000000        0.000000        0.000000
        0.000000        0.000000        0.000000        0.000000        0.000000
        0.000000      155.555556      200.000000      200.000000       44.444444
        0.000000        0.000000        0.000000        0.000000        0.000000
       44.444444      266.666667      577.777778     1200.000000     1933.333333
     2800.000000     3311.111111     3755.555556     3844.444444     3933.333333
     3711.111111     3444.444444     3177.777778     3000.000000     2911.111111
     2688.888889     2466.666667     2288.888889     2022.222222     1800.000000
     1644.444444     1866.666667     1688.888889     1133.333333      400.000000
       22.222222        0.000000        0.000000        0.000000        0.000000
        0.000000        0.000000        0.000000        0.000000        0.000000
        0.000000        0.000000        0.000000        0.000000        0.000000
        0.000000        0.000000        0.000000        0.000000
        0.000000        0.000000        0.000000        0.000000        0.000000
        0.000000        0.000000        0.000000        0.000000        0.000000
        0.000000        0.000000        0.000000        0.000000        0.000000
        0.000000        0.000000        0.000000        0.000000        0.000000
        0.000000        0.000000        0.000000        0.000000        0.000000
        0.000000        0.000000        0.000000        0.000000        0.000000
        0.000000        0.000000        0.000000        0.000000        0.000000
        0.000000        0.000000        0.000000        0.000000        0.000000
        0.000000        0.000000        0.000000        0.000000        0.000000
        0.000000       88.888889      222.222222      222.222222      133.333333
        0.000000       22.222222       22.222222       22.222222        0.000000
       22.222222      177.777778      466.666667      977.777778     1466.666667
     1977.777778     2400.000000     2977.777778     3488.888889     3800.000000
     3800.000000     3488.888889     3222.222222     3000.000000     2911.111111
     2733.333333     2555.555556     2333.333333     2000.000000     1711.111111
     1577.777778     1822.222222     1666.666667     1133.333333      400.000000
       22.222222        0.000000        0.000000        0.000000        0.000000
        0.000000        0.000000        0.000000        0.000000        0.000000
        0.000000        0.000000        0.000000        0.000000        0.000000
        0.000000        0.000000        0.000000        0.000000
        0.000000        0.000000        0.000000        0.000000        0.000000
        0.000000        0.000000        0.000000        0.000000        0.000000
        0.000000        0.000000        0.000000        0.000000        0.000000
        0.000000        0.000000        0.000000        0.000000        0.000000
        0.000000        0.000000        0.000000        0.000000        0.000000
        0.000000        0.000000        0.000000        0.000000        0.000000
        0.000000        0.000000        0.000000        0.000000        0.000000
        0.000000        0.000000        0.000000        0.000000        0.000000
        0.000000        0.000000        0.000000        0.000000        0.000000
        0.000000       22.222222      200.000000      200.000000      177.777778
        0.000000       22.222222      111.111111      111.111111       88.888889
       22.222222      177.777778      488.888889      755.555556      955.555556
     1133.333333     1533.333333     2177.777778     2955.555556     3488.888889
     3622.222222     3355.555556     3133.333333     2955.555556     2822.222222
     2644.444444     2555.555556     2377.777778     2022.222222     1688.888889
     1555.555556     1822.222222     1644.444444     1133.333333      400.000000
       44.444444        0.000000        0.000000        0.000000        0.000000
        0.000000        0.000000        0.000000        0.000000        0.000000
        0.000000        0.000000        0.000000        0.000000        0.000000
        0.000000        0.000000        0.000000        0.000000
        0.000000        0.000000        0.000000        0.000000        0.000000
        0.000000        0.000000        0.000000        0.000000        0.000000
        0.000000        0.000000        0.000000        0.000000        0.000000
        0.000000        0.000000        0.000000        0.000000        0.000000
        0.000000        0.000000        0.000000        0.000000        0.000000
        0.000000        0.000000        0.000000        0.000000        0.000000
        0.000000        0.000000        0.000000        0.000000        0.000000
        0.000000        0.000000        0.000000       22.222222       22.222222
       22.222222        0.000000        0.000000       44.444444       44.444444
       44.444444        0.000000      177.777778      177.777778      177.777778
        0.000000       22.222222      111.111111      177.777778      244.444444
      200.000000      200.000000      244.444444      333.333333      355.555556
      511.111111      933.333333     1555.555556     2311.111111     2933.333333
     3355.555556     3311.111111     3133.333333     2955.555556     2822.222222
     2688.888889     2600.000000     2422.222222     2022.222222     1688.888889
     1577.777778     1844.444444     1622.222222     1133.333333      444.444444
      133.333333       44.444444        0.000000        0.000000        0.000000
        0.000000        0.000000        0.000000        0.000000        0.000000
        0.000000        0.000000        0.000000        0.000000        0.000000
        0.000000        0.000000        0.000000        0.000000
        0.000000        0.000000        0.000000        0.000000        0.000000
        0.000000        0.000000        0.000000        0.000000        0.000000
        0.000000        0.000000        0.000000        0.000000        0.000000
        0.000000        0.000000        0.000000        0.000000        0.000000
        0.000000        0.000000        0.000000        0.000000        0.000000
        0.000000        0.000000        0.000000        0.000000        0.000000
        0.000000        0.000000        0.000000        0.000000        0.000000
        0.000000       22.222222       66.666667      155.555556      200.000000
      155.555556       88.888889       22.222222       88.888889       66.666667
       66.666667        0.000000       88.888889      111.111111      111.111111
       44.444444       22.222222      111.111111      177.777778      311.111111
      333.333333      311.111111      333.333333      377.777778      488.888889
      488.888889      666.666667     1022.222222     1777.777778     2577.777778
     3133.333333     3222.222222     3088.888889     2911.111111     2777.777778
     2644.444444     2600.000000     2466.666667     2088.888889     1777.777778
     1644.444444     1888.888889     1666.666667     1222.222222      622.222222
      311.111111      155.555556       22.222222        0.000000        0.000000
        0.000000        0.000000        0.000000        0.000000        0.000000
        0.000000        0.000000        0.000000        0.000000        0.000000
        0.000000        0.000000        0.000000        0.000000
        0.000000        0.000000        0.000000        0.000000        0.000000
        0.000000        0.000000        0.000000        0.000000        0.000000
        0.000000        0.000000        0.000000        0.000000        0.000000
        0.000000        0.000000        0.000000        0.000000        0.000000
        0.000000        0.000000        0.000000        0.000000        0.000000
        0.000000        0.000000        0.000000        0.000000        0.000000
        0.000000        0.000000        0.000000        0.000000        0.000000
        0.000000       44.444444      133.333333      288.888889      444.444444
      377.777778      266.666667       88.888889      133.333333       88.888889
       66.666667        0.000000       44.444444       66.666667       66.666667
       66.666667       44.444444       66.666667      200.000000      333.333333
      466.666667      422.222222      488.888889      555.555556      688.888889
      733.333333      666.666667      644.444444     1177.777778     1933.333333
     2777.777778     3000.000000     3088.888889     2911.111111     2777.777778
     2644.444444     2555.555556     2422.222222     2088.888889     1888.888889
     1755.555556     1955.555556     1777.777778     1422.222222      933.333333
      555.555556      333.333333       88.888889       22.222222        0.000000
        0.000000        0.000000        0.000000        0.000000        0.000000
        0.000000        0.000000        0.000000        0.000000        0.000000
        0.000000        0.000000        0.000000        0.000000
        0.000000        0.000000        0.000000        0.000000        0.000000
        0.000000        0.000000        0.000000        0.000000        0.000000
        0.000000        0.000000        0.000000        0.000000        0.000000
        0.000000        0.000000        0.000000        0.000000        0.000000
        0.000000        0.000000        0.000000        0.000000        0.000000
        0.000000        0.000000        0.000000        0.000000        0.000000
        0.000000        0.000000        0.000000        0.000000        0.000000
       22.222222       66.666667      200.000000      400.000000      688.888889
      711.111111      577.777778      333.333333      222.222222      133.333333
       44.444444        0.000000        0.000000       22.222222       44.444444
      111.111111      111.111111      177.777778      266.666667      355.555556
      400.000000      400.000000      533.333333      644.444444      822.222222
      822.222222      733.333333      488.888889      822.222222     1200.000000
     2066.666667     2355.555556     2822.222222     2777.777778     2777.777778
     2644.444444     2466.666667     2288.888889     2000.000000     1911.111111
     1822.222222     1977.777778     1888.888889     1644.444444     1266.666667
      844.444444      533.333333      177.777778       44.444444        0.000000
        0.000000        0.000000        0.000000        0.000000        0.000000
        0.000000        0.000000        0.000000        0.000000        0.000000
        0.000000        0.000000        0.000000        0.000000
        0.000000        0.000000        0.000000        0.000000        0.000000
        0.000000        0.000000        0.000000        0.000000        0.000000
        0.000000        0.000000        0.000000        0.000000        0.000000
        0.000000        0.000000        0.000000        0.000000        0.000000
        0.000000        0.000000        0.000000        0.000000        0.000000
        0.000000        0.000000        0.000000        0.000000        0.000000
        0.000000        0.000000        0.000000        0.000000       22.222222
       44.444444       88.888889      222.222222      488.888889      844.444444
     1000.000000      800.000000      533.333333      311.111111      222.222222
       88.888889        0.000000        0.000000        0.000000       22.222222
       88.888889      133.333333      266.666667      422.222222      555.555556
      533.333333      488.888889      488.888889      555.555556      688.888889
      866.666667      844.444444      555.555556      444.444444      422.222222
     1155.555556     1511.111111     2266.666667     2466.666667     2733.333333
     2644.444444     2333.333333     2111.111111     1888.888889     1888.888889
     1844.444444     1977.777778     1933.333333     1800.000000     1533.333333
     1177.777778      800.000000      355.555556      111.111111       22.222222
        0.000000        0.000000        0.000000        0.000000        0.000000
        0.000000        0.000000        0.000000        0.000000        0.000000
        0.000000        0.000000        0.000000        0.000000
        0.000000        0.000000        0.000000        0.000000        0.000000
        0.000000        0.000000        0.000000        0.000000        0.000000
        0.000000        0.000000        0.000000        0.000000        0.000000
        0.000000        0.000000        0.000000        0.000000        0.000000
        0.000000        0.000000        0.000000        0.000000        0.000000
        0.000000        0.000000        0.000000        0.000000        0.000000
        0.000000        0.000000        0.000000        0.000000       88.888889
      111.111111      155.555556      266.666667      622.222222      955.555556
     1044.444444      733.333333      488.888889      377.777778      311.111111
      177.777778        0.000000        0.000000        0.000000       22.222222
       88.888889      177.777778      377.777778      533.333333      733.333333
      666.666667      600.000000      511.111111      600.000000      711.111111
      800.000000      733.333333      488.888889      200.000000       22.222222
      577.777778      844.444444     1488.888889     1911.111111     2466.666667
     2600.000000     2177.777778     1955.555556     1777.777778     1800.000000
     1800.000000     1888.888889     1977.777778     2022.222222     1933.333333
     1600.000000     1066.666667      555.555556      200.000000       88.888889
        0.000000        0.000000        0.000000        0.000000        0.000000
        0.000000        0.000000        0.000000        0.000000        0.000000
        0.000000        0.000000        0.000000        0.000000
        0.000000        0.000000        0.000000        0.000000        0.000000
        0.000000        0.000000        0.000000        0.000000        0.000000
        0.000000        0.000000        0.000000        0.000000        0.000000
        0.000000        0.000000        0.000000        0.000000        0.000000
        0.000000        0.000000        0.000000        0.000000        0.000000
        0.000000        0.000000        0.000000        0.000000        0.000000
        0.000000        0.000000       22.222222       44.444444      177.777778
      200.000000      333.333333      466.666667      822.222222      933.333333
      866.666667      511.111111      355.555556      355.555556      311.111111
      200.000000        0.000000        0.000000       22.222222       22.222222
       88.888889      200.000000      444.444444      644.444444      822.222222
      755.555556      622.222222      555.555556      688.888889      866.666667
      955.555556      866.666667      555.555556      222.222222        0.000000
      488.888889      577.777778      911.111111     1466.666667     2155.555556
     2511.111111     2044.444444     1866.666667     1777.777778     1800.000000
     1800.000000     1844.444444     1977.777778     2155.555556     2244.444444
     2000.000000     1355.555556      733.333333      244.444444      111.111111
        0.000000        0.000000        0.000000        0.000000        0.000000
        0.000000        0.000000        0.000000        0.000000        0.000000
        0.000000        0.000000        0.000000        0.000000
        0.000000        0.000000        0.000000        0.000000        0.000000
        0.000000        0.000000        0.000000        0.000000        0.000000
        0.000000        0.000000        0.000000        0.000000        0.000000
        0.000000        0.000000        0.000000        0.000000        0.000000
        0.000000        0.000000        0.000000        0.000000        0.000000
        0.000000        0.000000        0.000000        0.000000        0.000000
        0.000000        0.000000       44.444444       88.888889      222.222222
      288.888889      511.111111      666.666667      866.666667      755.555556
      555.555556      311.111111      266.666667      355.555556      333.333333
      288.888889      155.555556      111.111111       88.888889       66.666667
      111.111111      222.222222      422.222222      600.000000      711.111111
      622.222222      511.111111      533.333333      733.333333      933.333333
      977.777778      933.333333      688.888889      377.777778       88.888889
      488.888889      600.000000      800.000000     1422.222222     2066.666667
     2555.555556     2022.222222     1844.444444     1755.555556     1800.000000
     1844.444444     1888.888889     2066.666667     2288.888889     2511.111111
     2333.333333     1644.444444      888.888889      288.888889      111.111111
        0.000000        0.000000        0.000000        0.000000        0.000000
        0.000000        0.000000        0.000000        0.000000        0.000000
        0.000000        0.000000        0.000000        0.000000
        0.000000        0.000000        0.000000        0.000000        0.000000
        0.000000        0.000000        0.000000        0.000000        0.000000
        0.000000        0.000000        0.000000        0.000000        0.000000
        0.000000        0.000000        0.000000        0.000000        0.000000
        0.000000        0.000000        0.000000        0.000000        0.000000
        0.000000        0.000000        0.000000        0.000000        0.000000
        0.000000        0.000000       66.666667      177.777778      333.333333
      488.888889      688.888889      800.000000      755.555556      533.333333
      377.777778      288.888889      288.888889      311.111111      311.111111
      311.111111      288.888889      200.000000      155.555556       88.888889
      133.333333      200.000000      311.111111      422.222222      511.111111
      422.222222      377.777778      400.000000      644.444444      844.444444
      977.777778     1000.000000      822.222222      511.111111      177.777778
      466.666667      800.000000     1177.777778     1666.666667     2111.111111
     2466.666667     2266.666667     2088.888889     1955.555556     1844.444444
     1888.888889     1977.777778     2111.111111     2244.444444     2555.555556
     2511.111111     1977.777778     1155.555556      466.666667      177.777778
        0.000000        0.000000        0.000000        0.000000        0.000000
        0.000000        0.000000        0.000000        0.000000        0.000000
        0.000000        0.000000        0.000000        0.000000
        0.000000        0.000000        0.000000        0.000000        0.000000
        0.000000        0.000000        0.000000        0.000000        0.000000
        0.000000        0.000000        0.000000        0.000000        0.000000
        0.000000        0.000000        0.000000        0.000000        0.000000
        0.000000        0.000000        0.000000        0.000000        0.000000
        0.000000        0.000000        0.000000        0.000000        0.000000
        0.000000        0.000000       44.444444      200.000000      400.000000
      644.444444      733.333333      733.333333      555.555556      422.222222
      333.333333      355.555556      311.111111      288.888889      333.333333
      422.222222      511.111111      355.555556      244.444444      133.333333
      155.555556      177.777778      200.000000      244.444444      333.333333
      266.666667      288.888889      333.333333      644.444444      822.222222
      977.777778      977.777778      933.333333      622.222222      288.888889
      311.111111      711.111111     1355.555556     1800.000000     2133.333333
     2355.555556     2488.888889     2444.444444     2222.222222     1977.777778
     1977.777778     2066.666667     2200.000000     2244.444444     2555.555556
     2600.000000     2266.666667     1422.222222      644.444444      200.000000
        0.000000        0.000000        0.000000        0.000000        0.000000
        0.000000        0.000000        0.000000        0.000000        0.000000
        0.000000        0.000000        0.000000        0.000000
        0.000000        0.000000        0.000000        0.000000        0.000000
        0.000000        0.000000        0.000000        0.000000        0.000000
        0.000000        0.000000        0.000000        0.000000        0.000000
        0.000000        0.000000        0.000000        0.000000        0.000000
        0.000000        0.000000        0.000000        0.000000        0.000000
        0.000000        0.000000        0.000000        0.000000        0.000000
        0.000000        0.000000       44.444444      244.444444      511.111111
      755.555556      688.888889      577.777778      377.777778      355.555556
      333.333333      422.222222      422.222222      355.555556      377.777778
      377.777778      511.111111      400.000000      311.111111      177.777778
      155.555556      177.777778      177.777778      177.777778      244.444444
      200.000000      222.222222      266.666667      555.555556      777.777778
     1044.444444     1066.666667     1044.444444      644.444444      311.111111
      133.333333      444.444444     1266.666667     1733.333333     2088.888889
     2133.333333     2555.555556     2688.888889     2511.111111     2155.555556
     2066.666667     2111.111111     2200.000000     2200.000000     2422.222222
     2466.666667     2266.666667     1533.333333      777.777778      244.444444
       22.222222        0.000000        0.000000        0.000000        0.000000
        0.000000        0.000000        0.000000        0.000000        0.000000
        0.000000        0.000000        0.000000        0.000000
        0.000000        0.000000        0.000000        0.000000        0.000000
        0.000000        0.000000        0.000000        0.000000        0.000000
        0.000000        0.000000        0.000000        0.000000        0.000000
        0.000000        0.000000        0.000000        0.000000        0.000000
        0.000000        0.000000        0.000000        0.000000        0.000000
        0.000000        0.000000        0.000000        0.000000        0.000000
        0.000000        0.000000       44.444444      222.222222      422.222222
      600.000000      511.111111      422.222222      288.888889      288.888889
      377.777778      511.111111      577.777778      444.444444      422.222222
      400.000000      555.555556      511.111111      400.000000      222.222222
      133.333333      155.555556      155.555556      155.555556      177.777778
      177.777778      155.555556      288.888889      511.111111      844.444444
     1133.333333     1222.222222     1177.777778      688.888889      333.333333
        0.000000       88.888889      955.555556     1555.555556     2111.111111
     2155.555556     2600.000000     2777.777778     2600.000000     2244.444444
     2155.555556     2155.555556     2200.000000     2200.000000     2288.888889
     2377.777778     2222.222222     1644.444444      866.666667      288.888889
       44.444444        0.000000        0.000000        0.000000        0.000000
        0.000000        0.000000        0.000000        0.000000        0.000000
        0.000000        0.000000        0.000000        0.000000
        0.000000        0.000000        0.000000        0.000000        0.000000
        0.000000        0.000000        0.000000        0.000000        0.000000
        0.000000        0.000000        0.000000        0.000000        0.000000
        0.000000        0.000000        0.000000        0.000000        0.000000
        0.000000        0.000000        0.000000        0.000000        0.000000
        0.000000        0.000000        0.000000        0.000000        0.000000
        0.000000        0.000000       66.666667      222.222222      422.222222
      511.111111      400.000000      288.888889      177.777778      200.000000
      355.555556      511.111111      600.000000      466.666667      444.444444
      422.222222      533.333333      555.555556      466.666667      311.111111
      155.555556      155.555556      111.111111      111.111111       88.888889
      133.333333      133.333333      288.888889      422.222222      822.222222
     1200.000000     1422.222222     1266.666667      733.333333      311.111111
       22.222222       66.666667      844.444444     1444.444444     1977.777778
     2066.666667     2511.111111     2733.333333     2600.000000     2288.888889
     2200.000000     2200.000000     2200.000000     2200.000000     2200.000000
     2288.888889     2177.777778     1822.222222     1111.111111      511.111111
      133.333333       22.222222        0.000000        0.000000        0.000000
        0.000000        0.000000        0.000000        0.000000        0.000000
        0.000000        0.000000        0.000000        0.000000
        0.000000        0.000000        0.000000        0.000000        0.000000
        0.000000        0.000000        0.000000        0.000000        0.000000
        0.000000        0.000000        0.000000        0.000000        0.000000
        0.000000        0.000000        0.000000        0.000000        0.000000
        0.000000        0.000000        0.000000        0.000000        0.000000
        0.000000        0.000000        0.000000        0.000000        0.000000
        0.000000        0.000000       66.666667      177.777778      444.444444
      488.888889      400.000000      177.777778      111.111111      177.777778
      333.333333      422.222222      422.222222      333.333333      377.777778
      444.444444      555.555556      555.555556      488.888889      355.555556
      222.222222      155.555556       88.888889       66.666667       44.444444
       66.666667       66.666667      200.000000      333.333333      844.444444
     1288.888889     1555.555556     1266.666667      733.333333      288.888889
       44.444444      200.000000      800.000000     1266.666667     1644.444444
     2044.444444     2622.222222     2866.666667     2644.444444     2333.333333
     2288.888889     2244.444444     2244.444444     2244.444444     2288.888889
     2422.222222     2333.333333     2133.333333     1488.888889      888.888889
      355.555556      133.333333       44.444444        0.000000        0.000000
        0.000000        0.000000        0.000000        0.000000        0.000000
        0.000000        0.000000        0.000000        0.000000
        0.000000        0.000000        0.000000        0.000000        0.000000
        0.000000        0.000000        0.000000        0.000000        0.000000
        0.000000        0.000000        0.000000        0.000000        0.000000
        0.000000        0.000000        0.000000        0.000000        0.000000
        0.000000        0.000000        0.000000        0.000000        0.000000
        0.000000        0.000000        0.000000        0.000000        0.000000
        0.000000        0.000000       44.444444      111.111111      444.444444
      466.666667      400.000000       88.888889       66.666667      177.777778
      288.888889      333.333333      288.888889      244.444444      311.111111
      444.444444      533.333333      533.333333      511.111111      511.111111
      444.444444      288.888889      155.555556       66.666667       44.444444
       44.444444      111.111111      177.777778      311.111111      755.555556
     1266.666667     1533.333333     1200.000000      711.111111      266.666667
       88.888889      333.333333      733.333333     1111.111111     1311.111111
     2000.000000     2622.222222     2955.555556     2688.888889     2422.222222
     2377.777778     2288.888889     2288.888889     2244.444444     2333.333333
     2466.666667     2511.111111     2355.555556     1933.333333     1266.666667
      666.666667      222.222222       66.666667        0.000000        0.000000
        0.000000        0.000000        0.000000        0.000000        0.000000
        0.000000        0.000000        0.000000        0.000000
        0.000000        0.000000        0.000000        0.000000        0.000000
        0.000000        0.000000        0.000000        0.000000        0.000000
        0.000000        0.000000        0.000000        0.000000        0.000000
        0.000000        0.000000        0.000000        0.000000        0.000000
        0.000000        0.000000        0.000000        0.000000        0.000000
        0.000000        0.000000        0.000000        0.000000        0.000000
        0.000000        0.000000       22.222222       44.444444      355.555556
      355.555556      333.333333       44.444444       88.888889      222.222222
      266.666667      266.666667      200.000000      222.222222      266.666667
      422.222222      488.888889      511.111111      511.111111      555.555556
      622.222222      422.222222      288.888889       88.888889       66.666667
       66.666667      133.333333      222.222222      355.555556      733.333333
     1155.555556     1355.555556     1066.666667      666.666667      266.666667
      111.111111      355.555556      622.222222      911.111111     1177.777778
     2000.000000     2666.666667     2911.111111     2688.888889     2466.666667
     2466.666667     2377.777778     2377.777778     2288.888889     2377.777778
     2511.111111     2644.444444     2644.444444     2400.000000     1688.888889
      888.888889      266.666667       66.666667        0.000000        0.000000
        0.000000        0.000000        0.000000        0.000000        0.000000
        0.000000        0.000000        0.000000        0.000000
        0.000000        0.000000        0.000000        0.000000        0.000000
        0.000000        0.000000        0.000000        0.000000        0.000000
        0.000000        0.000000        0.000000        0.000000        0.000000
        0.000000        0.000000        0.000000        0.000000        0.000000
        0.000000        0.000000        0.000000        0.000000        0.000000
        0.000000        0.000000        0.000000        0.000000        0.000000
        0.000000        0.000000        0.000000       22.222222      200.000000
      200.000000      177.777778       22.222222       88.888889      200.000000
      244.444444      244.444444      200.000000      222.222222      222.222222
      377.777778      422.222222      466.666667      488.888889      600.000000
      733.333333      555.555556      377.777778      133.333333       88.888889
       88.888889      222.222222      288.888889      377.777778      600.000000
      933.333333     1200.000000     1000.000000      711.111111      311.111111
      155.555556      311.111111      555.555556      911.111111     1266.666667
     2088.888889     2644.444444     2866.666667     2688.888889     2555.555556
     2555.555556     2422.222222     2422.222222     2333.333333     2422.222222
     2511.111111     2733.333333     2866.666667     2822.222222     2066.666667
     1088.888889      266.666667       22.222222        0.000000        0.000000
        0.000000        0.000000        0.000000        0.000000        0.000000
        0.000000        0.000000        0.000000        0.000000
        0.000000        0.000000        0.000000        0.000000        0.000000
        0.000000        0.000000        0.000000        0.000000        0.000000
        0.000000        0.000000        0.000000        0.000000        0.000000
        0.000000        0.000000        0.000000        0.000000        0.000000
        0.000000        0.000000        0.000000        0.000000        0.000000
        0.000000        0.000000        0.000000        0.000000        0.000000
        0.000000        0.000000        0.000000       88.888889      177.777778
      177.777778       88.888889       22.222222       88.888889      177.777778
      200.000000      177.777778      155.555556      222.222222      222.222222
      288.888889      266.666667      311.111111      355.555556      511.111111
      622.222222      555.555556      377.777778      200.000000      111.111111
      177.777778      288.888889      400.000000      400.000000      600.000000
      866.666667     1200.000000     1133.333333      888.888889      466.666667
      200.000000      288.888889      622.222222     1177.777778     1755.555556
     2377.777778     2688.888889     2777.777778     2688.888889     2644.444444
     2600.000000     2466.666667     2466.666667     2422.222222     2511.111111
     2555.555556     2733.333333     2955.555556     3000.000000     2266.666667
     1177.777778      266.666667        0.000000        0.000000        0.000000
        0.000000        0.000000        0.000000        0.000000        0.000000
        0.000000        0.000000        0.000000        0.000000
        0.000000        0.000000        0.000000        0.000000        0.000000
        0.000000        0.000000        0.000000        0.000000        0.000000
        0.000000        0.000000        0.000000        0.000000        0.000000
        0.000000        0.000000        0.000000        0.000000        0.000000
        0.000000        0.000000        0.000000        0.000000        0.000000
        0.000000        0.000000        0.000000        0.000000        0.000000
        0.000000        0.000000        0.000000      155.555556      177.777778
      177.777778       22.222222        0.000000       44.444444      111.111111
      133.333333      111.111111      133.333333      200.000000      200.000000
      155.555556      111.111111      155.555556      288.888889      555.555556
      577.777778      555.555556      333.333333      311.111111      177.777778
      222.222222      288.888889      400.000000      355.555556      533.333333
      777.777778     1266.666667     1422.222222     1222.222222      688.888889
      222.222222      200.000000      666.666667     1511.111111     2400.000000
     2933.333333     3000.000000     2911.111111     2777.777778     2733.333333
     2644.444444     2511.111111     2511.111111     2511.111111     2600.000000
     2600.000000     2733.333333     2911.111111     3044.444444     2377.777778
     1377.777778      377.777778       44.444444        0.000000        0.000000
        0.000000        0.000000        0.000000        0.000000        0.000000
        0.000000        0.000000        0.000000        0.000000
        0.000000        0.000000        0.000000        0.000000        0.000000
        0.000000        0.000000        0.000000        0.000000        0.000000
        0.000000        0.000000        0.000000        0.000000        0.000000
        0.000000        0.000000        0.000000        0.000000        0.000000
        0.000000        0.000000        0.000000        0.000000        0.000000
        0.000000        0.000000        0.000000        0.000000        0.000000
        0.000000        0.000000        0.000000      177.777778      177.777778
      177.777778        0.000000        0.000000       22.222222       66.666667
       66.666667       44.444444      133.333333      222.222222      222.222222
       88.888889        0.000000       88.888889      333.333333      666.666667
      600.000000      511.111111      311.111111      400.000000      311.111111
      355.555556      311.111111      422.222222      377.777778      555.555556
      755.555556     1244.444444     1644.444444     1444.444444      844.444444
      200.000000      266.666667      844.444444     1933.333333     2911.111111
     3266.666667     3088.888889     2866.666667     2777.777778     2733.333333
     2600.000000     2555.555556     2555.555556     2555.555556     2600.000000
     2644.444444     2777.777778     2911.111111     3044.444444     2422.222222
     1488.888889      444.444444       66.666667        0.000000        0.000000
        0.000000        0.000000        0.000000        0.000000        0.000000
        0.000000        0.000000        0.000000        0.000000
        0.000000        0.000000        0.000000        0.000000        0.000000
        0.000000        0.000000        0.000000        0.000000        0.000000
        0.000000        0.000000        0.000000        0.000000        0.000000
        0.000000        0.000000        0.000000        0.000000        0.000000
        0.000000        0.000000        0.000000        0.000000        0.000000
        0.000000        0.000000        0.000000        0.000000        0.000000
        0.000000        0.000000        0.000000      111.111111      111.111111
      111.111111        0.000000        0.000000        0.000000       44.444444
       44.444444       44.444444      133.333333      200.000000      200.000000
       66.666667        0.000000       88.888889      400.000000      755.555556
      666.666667      466.666667      266.666667      400.000000      400.000000
      400.000000      311.111111      377.777778      400.000000      533.333333
      644.444444     1022.222222     1511.111111     1422.222222      955.555556
      377.777778      577.777778     1177.777778     2266.666667     3133.333333
     3444.444444     3266.666667     3000.000000     2911.111111     2777.777778
     2644.444444     2600.000000     2600.000000     2600.000000     2644.444444
     2733.333333     2866.666667     2955.555556     3088.888889     2666.666667
     1844.444444      777.777778      200.000000       22.222222        0.000000
        0.000000        0.000000        0.000000        0.000000        0.000000
        0.000000        0.000000        0.000000        0.000000
        0.000000        0.000000        0.000000        0.000000        0.000000
        0.000000        0.000000        0.000000        0.000000        0.000000
        0.000000        0.000000        0.000000        0.000000        0.000000
        0.000000        0.000000        0.000000        0.000000        0.000000
        0.000000        0.000000        0.000000        0.000000        0.000000
        0.000000        0.000000        0.000000        0.000000        0.000000
        0.000000        0.000000        0.000000       44.444444       44.444444
       44.444444        0.000000        0.000000        0.000000       22.222222
       22.222222       22.222222       88.888889      133.333333      133.333333
       44.444444        0.000000       88.888889      377.777778      600.000000
      533.333333      288.888889      200.000000      288.888889      422.222222
      444.444444      400.000000      355.555556      355.555556      511.111111
      622.222222      888.888889     1266.666667     1266.666667     1022.222222
      666.666667     1022.222222     1622.222222     2511.111111     3000.000000
     3133.333333     3000.000000     2866.666667     2911.111111     2777.777778
     2688.888889     2600.000000     2600.000000     2600.000000     2688.888889
     2822.222222     2955.555556     3044.444444     3177.777778     2955.555556
     2177.777778     1088.888889      311.111111       44.444444        0.000000
        0.000000        0.000000        0.000000        0.000000        0.000000
        0.000000        0.000000        0.000000        0.000000
        0.000000        0.000000        0.000000        0.000000        0.000000
        0.000000        0.000000        0.000000        0.000000        0.000000
        0.000000        0.000000        0.000000        0.000000        0.000000
        0.000000        0.000000        0.000000        0.000000        0.000000
        0.000000        0.000000        0.000000        0.000000        0.000000
        0.000000        0.000000        0.000000        0.000000        0.000000
        0.000000        0.000000        0.000000        0.000000        0.000000
        0.000000        0.000000        0.000000        0.000000       22.222222
       22.222222       22.222222       22.222222       44.444444       44.444444
       22.222222        0.000000       66.666667      266.666667      377.777778
      333.333333      133.333333       88.888889      155.555556      311.111111
      377.777778      400.000000      355.555556      355.555556      555.555556
      600.000000      822.222222     1155.555556     1222.222222     1133.333333
     1022.222222     1422.222222     2066.666667     2488.888889     2777.777778
     2822.222222     2866.666667     2866.666667     2866.666667     2733.333333
     2688.888889     2600.000000     2600.000000     2600.000000     2733.333333
     2866.666667     3000.000000     3044.444444     3133.333333     3088.888889
     2533.333333     1555.555556      600.000000      111.111111        0.000000
        0.000000        0.000000        0.000000        0.000000        0.000000
        0.000000        0.000000        0.000000        0.000000
        0.000000        0.000000        0.000000        0.000000        0.000000
        0.000000        0.000000        0.000000        0.000000        0.000000
        0.000000        0.000000        0.000000        0.000000        0.000000
        0.000000        0.000000        0.000000        0.000000        0.000000
        0.000000        0.000000        0.000000        0.000000        0.000000
        0.000000        0.000000        0.000000        0.000000        0.000000
        0.000000        0.000000        0.000000        0.000000        0.000000
        0.000000        0.000000        0.000000        0.000000        0.000000
        0.000000        0.000000        0.000000        0.000000        0.000000
        0.000000        0.000000       44.444444      200.000000      200.000000
      177.777778       22.222222       44.444444       88.888889      200.000000
      244.444444      333.333333      355.555556      422.222222      733.333333
      866.666667     1222.222222     1511.111111     1377.777778     1155.555556
     1133.333333     1711.111111     2355.555556     2444.444444     2466.666667
     2466.666667     2555.555556     2688.888889     2688.888889     2644.444444
     2644.444444     2600.000000     2644.444444     2688.888889     2822.222222
     2911.111111     3000.000000     3088.888889     3133.333333     3133.333333
     2711.111111     1911.111111      911.111111      244.444444        0.000000
        0.000000        0.000000        0.000000        0.000000        0.000000
        0.000000        0.000000        0.000000        0.000000
        0.000000        0.000000        0.000000        0.000000        0.000000
        0.000000        0.000000        0.000000        0.000000        0.000000
        0.000000        0.000000        0.000000        0.000000        0.000000
        0.000000        0.000000        0.000000        0.000000        0.000000
        0.000000        0.000000        0.000000        0.000000        0.000000
        0.000000        0.000000        0.000000        0.000000        0.000000
        0.000000        0.000000        0.000000        0.000000        0.000000
        0.000000        0.000000        0.000000        0.000000        0.000000
        0.000000        0.000000        0.000000        0.000000        0.000000
        0.000000        0.000000       22.222222      111.111111      133.333333
      111.111111       22.222222        0.000000       44.444444       88.888889
      111.111111      177.777778      311.111111      511.111111      977.777778
     1111.111111     1333.333333     1333.333333     1044.444444      977.777778
     1133.333333     1800.000000     2288.888889     2177.777778     2222.222222
     2311.111111     2555.555556     2688.888889     2600.000000     2600.000000
     2600.000000     2600.000000     2644.444444     2733.333333     2866.666667
     2955.555556     3000.000000     3088.888889     3088.888889     3088.888889
     2822.222222     2244.444444     1244.444444      422.222222        0.000000
        0.000000        0.000000        0.000000        0.000000        0.000000
        0.000000        0.000000        0.000000        0.000000
        0.000000        0.000000        0.000000        0.000000        0.000000
        0.000000        0.000000        0.000000        0.000000        0.000000
        0.000000        0.000000        0.000000        0.000000        0.000000
        0.000000        0.000000        0.000000        0.000000        0.000000
        0.000000        0.000000        0.000000        0.000000        0.000000
        0.000000        0.000000        0.000000        0.000000        0.000000
        0.000000        0.000000        0.000000        0.000000        0.000000
        0.000000        0.000000        0.000000        0.000000        0.000000
        0.000000        0.000000        0.000000        0.000000        0.000000
        0.000000        0.000000        0.000000       44.444444       66.666667
       66.666667       22.222222        0.000000       22.222222       22.222222
       88.888889      177.777778      311.111111      488.888889     1000.000000
     1222.222222     1466.666667     1288.888889     1088.888889     1022.222222
     1222.222222     1777.777778     2133.333333     2066.666667     2222.222222
     2355.555556     2644.444444     2644.444444     2600.000000     2600.000000
     2600.000000     2600.000000     2644.444444     2777.777778     2911.111111
     3000.000000     3044.444444     3177.777778     3177.777778     3133.333333
     2866.666667     2422.222222     1444.444444      577.777778       22.222222
        0.000000        0.000000        0.000000        0.000000        0.000000
        0.000000        0.000000        0.000000        0.000000
        0.000000        0.000000        0.000000        0.000000        0.000000
        0.000000        0.000000        0.000000        0.000000        0.000000
        0.000000        0.000000        0.000000        0.000000        0.000000
        0.000000        0.000000        0.000000        0.000000        0.000000
        0.000000        0.000000        0.000000        0.000000        0.000000
        0.000000        0.000000        0.000000        0.000000        0.000000
        0.000000       88.888889       88.888889       88.888889        0.000000
        0.000000        0.000000        0.000000        0.000000        0.000000
        0.000000        0.000000        0.000000        0.000000        0.000000
        0.000000        0.000000        0.000000        0.000000       22.222222
       22.222222       22.222222        0.000000        0.000000       22.222222
       88.888889      200.000000      266.666667      466.666667      911.111111
     1088.888889     1200.000000     1044.444444     1088.888889     1177.777778
     1222.222222     1400.000000     1711.111111     1888.888889     2311.111111
     2400.000000     2644.444444     2600.000000     2600.000000     2600.000000
     2644.444444     2688.888889     2733.333333     2822.222222     2911.111111
     3000.000000     3044.444444     3133.333333     3133.333333     3088.888889
     2866.666667     2511.111111     1577.777778      733.333333       88.888889
       22.222222        0.000000        0.000000        0.000000        0.000000
        0.000000        0.000000        0.000000        0.000000
        0.000000        0.000000        0.000000        0.000000        0.000000
        0.000000        0.000000        0.000000        0.000000        0.000000
        0.000000        0.000000        0.000000        0.000000        0.000000
        0.000000        0.000000        0.000000        0.000000        0.000000
        0.000000        0.000000        0.000000        0.000000        0.000000
        0.000000        0.000000        0.000000        0.000000        0.000000
       22.222222      200.000000      200.000000      177.777778        0.000000
        0.000000        0.000000        0.000000        0.000000        0.000000
        0.000000        0.000000        0.000000        0.000000        0.000000
        0.000000        0.000000        0.000000        0.000000        0.000000
        0.000000        0.000000        0.000000        0.000000       44.444444
      111.111111      266.666667      288.888889      377.777778      577.777778
      711.111111      911.111111     1111.111111     1333.333333     1377.777778
     1244.444444     1333.333333     1800.000000     2155.555556     2555.555556
     2555.555556     2644.444444     2600.000000     2600.000000     2644.444444
     2733.333333     2822.222222     2866.666667     2911.111111     2955.555556
     3000.000000     3044.444444     3088.888889     3088.888889     3044.444444
     2866.666667     2600.000000     1711.111111      888.888889      155.555556
       44.444444        0.000000        0.000000        0.000000        0.000000
        0.000000        0.000000        0.000000        0.000000
        0.000000        0.000000        0.000000        0.000000        0.000000
        0.000000        0.000000        0.000000        0.000000        0.000000
        0.000000        0.000000        0.000000        0.000000        0.000000
        0.000000        0.000000        0.000000        0.000000        0.000000
        0.000000        0.000000        0.000000        0.000000        0.000000
        0.000000        0.000000        0.000000        0.000000        0.000000
       44.444444      311.111111      311.111111      266.666667        0.000000
        0.000000        0.000000        0.000000        0.000000        0.000000
        0.000000        0.000000        0.000000        0.000000        0.000000
        0.000000        0.000000        0.000000        0.000000        0.000000
        0.000000        0.000000        0.000000        0.000000       66.666667
       66.666667      177.777778      244.444444      333.333333      400.000000
      400.000000      600.000000      933.333333     1222.222222     1333.333333
     1333.333333     1511.111111     2022.222222     2377.777778     2644.444444
     2600.000000     2600.000000     2600.000000     2600.000000     2688.888889
     2822.222222     2955.555556     3000.000000     3000.000000     3000.000000
     3000.000000     3000.000000     3000.000000     3000.000000     2955.555556
     2822.222222     2555.555556     1777.777778      977.777778      244.444444
       66.666667        0.000000        0.000000        0.000000        0.000000
        0.000000        0.000000        0.000000        0.000000
        0.000000        0.000000        0.000000        0.000000        0.000000
        0.000000        0.000000        0.000000        0.000000        0.000000
        0.000000        0.000000        0.000000        0.000000        0.000000
        0.000000        0.000000        0.000000        0.000000        0.000000
        0.000000        0.000000        0.000000        0.000000        0.000000
        0.000000        0.000000        0.000000        0.000000        0.000000
       88.888889      400.000000      400.000000      311.111111        0.000000
        0.000000        0.000000        0.000000        0.000000        0.000000
        0.000000        0.000000        0.000000        0.000000        0.000000
        0.000000        0.000000        0.000000        0.000000        0.000000
        0.000000        0.000000        0.000000        0.000000       66.666667
       66.666667      111.111111      177.777778      177.777778      177.777778
      200.000000      555.555556      911.111111     1155.555556     1177.777778
     1311.111111     1688.888889     2222.222222     2555.555556     2644.444444
     2600.000000     2600.000000     2600.000000     2600.000000     2733.333333
     2866.666667     3000.000000     3000.000000     3000.000000     3000.000000
     3000.000000     3000.000000     3000.000000     3000.000000     2911.111111
     2777.777778     2511.111111     1911.111111     1111.111111      377.777778
       66.666667        0.000000        0.000000        0.000000        0.000000
        0.000000        0.000000        0.000000        0.000000
        0.000000        0.000000        0.000000        0.000000        0.000000
        0.000000        0.000000        0.000000        0.000000        0.000000
        0.000000        0.000000        0.000000        0.000000        0.000000
        0.000000        0.000000        0.000000        0.000000        0.000000
        0.000000        0.000000        0.000000        0.000000        0.000000
        0.000000        0.000000        0.000000        0.000000        0.000000
       88.888889      400.000000      400.000000      311.111111        0.000000
        0.000000        0.000000        0.000000        0.000000        0.000000
        0.000000        0.000000        0.000000        0.000000        0.000000
        0.000000        0.000000        0.000000        0.000000        0.000000
        0.000000        0.000000        0.000000        0.000000       44.444444
       44.444444       44.444444       88.888889       88.888889      133.333333
      400.000000      955.555556     1488.888889     1666.666667     1511.111111
     1577.777778     1955.555556     2422.222222     2644.444444     2600.000000
     2600.000000     2644.444444     2644.444444     2688.888889     2733.333333
     2866.666667     2955.555556     3000.000000     3000.000000     3000.000000
     3000.000000     3000.000000     3000.000000     3000.000000     2866.666667
     2733.333333     2422.222222     2000.000000     1222.222222      533.333333
       88.888889        0.000000        0.000000        0.000000        0.000000
        0.000000        0.000000        0.000000        0.000000
        0.000000        0.000000        0.000000        0.000000        0.000000
        0.000000        0.000000        0.000000        0.000000        0.000000
        0.000000        0.000000        0.000000        0.000000        0.000000
        0.000000        0.000000        0.000000       22.222222       44.444444
       44.444444       22.222222        0.000000       22.222222       22.222222
       22.222222        0.000000        0.000000        0.000000        0.000000
       88.888889      355.555556      355.555556      266.666667        0.000000
        0.000000        0.000000        0.000000        0.000000        0.000000
        0.000000        0.000000        0.000000        0.000000        0.000000
        0.000000        0.000000        0.000000        0.000000        0.000000
        0.000000        0.000000        0.000000        0.000000       22.222222
       22.222222       88.888889      133.333333      333.333333      600.000000
     1266.666667     1888.888889     2400.000000     2333.333333     2022.222222
     1911.111111     2155.555556     2511.111111     2644.444444     2600.000000
     2600.000000     2644.444444     2688.888889     2733.333333     2777.777778
     2866.666667     2955.555556     3000.000000     3000.000000     3000.000000
     3000.000000     3000.000000     3000.000000     3000.000000     2866.666667
     2688.888889     2422.222222     2088.888889     1377.777778      644.444444
      111.111111        0.000000        0.000000        0.000000        0.000000
        0.000000        0.000000        0.000000        0.000000
        0.000000        0.000000        0.000000        0.000000        0.000000
        0.000000        0.000000        0.000000        0.000000        0.000000
        0.000000        0.000000        0.000000        0.000000        0.000000
        0.000000        0.000000        0.000000       44.444444      111.111111
      177.777778      177.777778      133.333333       88.888889       44.444444
       22.222222        0.000000        0.000000        0.000000        0.000000
       44.444444      222.222222      222.222222      177.777778        0.000000
        0.000000        0.000000        0.000000        0.000000        0.000000
        0.000000        0.000000        0.000000        0.000000        0.000000
        0.000000        0.000000        0.000000        0.000000        0.000000
        0.000000        0.000000        0.000000        0.000000        0.000000
        0.000000      133.333333      377.777778      955.555556     1533.333333
     2422.222222     2933.333333     3355.555556     3088.888889     2777.777778
     2600.000000     2644.444444     2733.333333     2644.444444     2600.000000
     2600.000000     2644.444444     2688.888889     2777.777778     2822.222222
     2911.111111     2955.555556     3000.000000     3000.000000     3000.000000
     3000.000000     3000.000000     3000.000000     2955.555556     2822.222222
     2600.000000     2377.777778     2044.444444     1422.222222      688.888889
      155.555556        0.000000        0.000000        0.000000        0.000000
        0.000000        0.000000        0.000000        0.000000
        0.000000        0.000000        0.000000        0.000000        0.000000
        0.000000        0.000000        0.000000        0.000000        0.000000
        0.000000        0.000000        0.000000        0.000000        0.000000
        0.000000        0.000000       22.222222      177.777778      355.555556
      533.333333      533.333333      466.666667      333.333333      200.000000
      111.111111       44.444444       22.222222        0.000000        0.000000
       22.222222      222.222222      266.666667      244.444444       44.444444
        0.000000        0.000000        0.000000        0.000000        0.000000
        0.000000        0.000000        0.000000        0.000000        0.000000
        0.000000        0.000000        0.000000        0.000000        0.000000
        0.000000        0.000000        0.000000        0.000000        0.000000
        0.000000      266.666667      800.000000     1800.000000     2666.666667
     3533.333333     3844.444444     3933.333333     3533.333333     3266.666667
     3088.888889     2955.555556     2777.777778     2600.000000     2600.000000
     2600.000000     2600.000000     2644.444444     2733.333333     2866.666667
     2955.555556     3000.000000     3000.000000     3000.000000     3000.000000
     3000.000000     2955.555556     2911.111111     2822.222222     2733.333333
     2511.111111     2288.888889     1955.555556     1444.444444      777.777778
      244.444444       22.222222        0.000000        0.000000        0.000000
        0.000000        0.000000        0.000000        0.000000
        0.000000        0.000000        0.000000        0.000000        0.000000
        0.000000        0.000000        0.000000        0.000000        0.000000
        0.000000        0.000000        0.000000        0.000000        0.000000
        0.000000        0.000000      133.333333      444.444444      755.555556
      977.777778      977.777778      933.333333      755.555556      555.555556
      355.555556      177.777778       66.666667        0.000000        0.000000
        0.000000      288.888889      355.555556      355.555556       66.666667
        0.000000        0.000000        0.000000        0.000000        0.000000
        0.000000        0.000000        0.000000        0.000000        0.000000
        0.000000        0.000000        0.000000        0.000000        0.000000
        0.000000        0.000000        0.000000        0.000000        0.000000
        0.000000      244.444444     1022.222222     2155.555556     3177.777778
     3888.888889     4111.111111     4111.111111     3711.111111     3577.777778
     3311.111111     3088.888889     2733.333333     2555.555556     2555.555556
     2555.555556     2600.000000     2644.444444     2777.777778     2911.111111
     3000.000000     3000.000000     3000.000000     3000.000000     3000.000000
     2955.555556     2866.666667     2777.777778     2688.888889     2644.444444
     2466.666667     2244.444444     1888.888889     1466.666667      888.888889
      377.777778       66.666667        0.000000        0.000000        0.000000
        0.000000        0.000000        0.000000        0.000000
        0.000000        0.000000        0.000000        0.000000        0.000000
        0.000000        0.000000        0.000000        0.000000        0.000000
        0.000000        0.000000        0.000000        0.000000        0.000000
        0.000000        0.000000      311.111111      844.444444     1288.888889
     1444.444444     1355.555556     1333.333333     1222.222222     1000.000000
      733.333333      400.000000      177.777778       22.222222        0.000000
        0.000000      377.777778      444.444444      444.444444       66.666667
        0.000000        0.000000        0.000000        0.000000        0.000000
        0.000000        0.000000        0.000000        0.000000        0.000000
        0.000000        0.000000        0.000000        0.000000        0.000000
        0.000000        0.000000        0.000000        0.000000        0.000000
        0.000000      200.000000      955.555556     1911.111111     2933.333333
     3622.222222     4022.222222     4022.222222     3666.666667     3488.888889
     3266.666667     3044.444444     2733.333333     2555.555556     2555.555556
     2555.555556     2600.000000     2688.888889     2822.222222     2955.555556
     3000.000000     3000.000000     3000.000000     3000.000000     2955.555556
     2866.666667     2733.333333     2644.444444     2555.555556     2511.111111
     2333.333333     2088.888889     1755.555556     1422.222222      955.555556
      466.666667      111.111111        0.000000        0.000000        0.000000
        0.000000        0.000000        0.000000        0.000000
        0.000000        0.000000        0.000000        0.000000        0.000000
        0.000000        0.000000        0.000000        0.000000        0.000000
        0.000000        0.000000        0.000000        0.000000       22.222222
       22.222222       88.888889      533.333333     1200.000000     1666.666667
     1733.333333     1644.444444     1644.444444     1622.222222     1400.000000
     1177.777778      777.777778      422.222222      111.111111        0.000000
        0.000000      400.000000      422.222222      422.222222       22.222222
        0.000000        0.000000        0.000000        0.000000        0.000000
        0.000000        0.000000        0.000000        0.000000        0.000000
        0.000000        0.000000        0.000000        0.000000        0.000000
        0.000000        0.000000        0.000000        0.000000        0.000000
        0.000000       66.666667      533.333333     1155.555556     2088.888889
     2933.333333     3622.222222     3800.000000     3533.333333     3355.555556
     3177.777778     3000.000000     2733.333333     2555.555556     2555.555556
     2555.555556     2600.000000     2733.333333     2866.666667     3000.000000
     3000.000000     3000.000000     3000.000000     2955.555556     2866.666667
     2733.333333     2644.444444     2555.555556     2466.666667     2377.777778
     2200.000000     1977.777778     1644.444444     1333.333333      911.111111
      466.666667      133.333333        0.000000        0.000000        0.000000
        0.000000        0.000000        0.000000        0.000000
        0.000000        0.000000        0.000000        0.000000        0.000000
        0.000000        0.000000        0.000000        0.000000        0.000000
        0.000000        0.000000        0.000000        0.000000       44.444444
      111.111111      355.555556      866.666667     1533.333333     1866.666667
     1888.888889     1822.222222     1822.222222     1822.222222     1622.222222
     1488.888889     1155.555556      755.555556      311.111111       66.666667
        0.000000      288.888889      288.888889      288.888889        0.000000
        0.000000        0.000000        0.000000        0.000000        0.000000
        0.000000        0.000000        0.000000        0.000000        0.000000
        0.000000        0.000000        0.000000        0.000000        0.000000
        0.000000        0.000000        0.000000        0.000000        0.000000
        0.000000       22.222222      200.000000      488.888889     1200.000000
     2200.000000     3133.333333     3488.888889     3311.111111     3177.777778
     3088.888889     2955.555556     2733.333333     2600.000000     2600.000000
     2600.000000     2600.000000     2733.333333     2866.666667     3000.000000
     3000.000000     3000.000000     3000.000000     2911.111111     2777.777778
     2644.444444     2555.555556     2466.666667     2288.888889     2155.555556
     1955.555556     1777.777778     1488.888889     1155.555556      755.555556
      355.555556      111.111111        0.000000        0.000000        0.000000
        0.000000        0.000000        0.000000        0.000000
        0.000000        0.000000        0.000000        0.000000        0.000000
        0.000000        0.000000        0.000000        0.000000        0.000000
        0.000000        0.000000        0.000000       22.222222       66.666667
      244.444444      666.666667     1244.444444     1755.555556     1911.111111
     1866.666667     1866.666667     1911.111111     1977.777778     1844.444444
     1755.555556     1533.333333     1066.666667      511.111111       88.888889
        0.000000      155.555556      155.555556      155.555556        0.000000
        0.000000        0.000000        0.000000        0.000000        0.000000
        0.000000        0.000000        0.000000        0.000000        0.000000
        0.000000        0.000000        0.000000        0.000000        0.000000
        0.000000        0.000000        0.000000        0.000000        0.000000
        0.000000        0.000000        0.000000       88.888889      600.000000
     1600.000000     2555.555556     3000.000000     2911.111111     2911.111111
     2911.111111     2866.666667     2688.888889     2600.000000     2600.000000
     2644.444444     2644.444444     2777.777778     2866.666667     3000.000000
     3000.000000     3000.000000     2955.555556     2822.222222     2688.888889
     2555.555556     2466.666667     2333.333333     2155.555556     2000.000000
     1800.000000     1622.222222     1333.333333      955.555556      555.555556
      222.222222       66.666667        0.000000        0.000000        0.000000
        0.000000        0.000000        0.000000        0.000000
        0.000000        0.000000        0.000000        0.000000        0.000000
        0.000000        0.000000        0.000000        0.000000        0.000000
        0.000000        0.000000       22.222222       44.444444      111.111111
      400.000000      955.555556     1533.333333     1866.666667     1888.888889
     1800.000000     1800.000000     1888.888889     2022.222222     2022.222222
     1911.111111     1755.555556     1288.888889      711.111111      177.777778
        0.000000       22.222222       22.222222       22.222222        0.000000
        0.000000        0.000000        0.000000        0.000000        0.000000
        0.000000        0.000000        0.000000        0.000000        0.000000
        0.000000        0.000000        0.000000        0.000000        0.000000
        0.000000        0.000000        0.000000        0.000000        0.000000
        0.000000        0.000000        0.000000        0.000000      266.666667
     1222.222222     2133.333333     2688.888889     2555.555556     2600.000000
     2688.888889     2733.333333     2600.000000     2555.555556     2555.555556
     2688.888889     2733.333333     2866.666667     2911.111111     3000.000000
     3000.000000     2955.555556     2866.666667     2733.333333     2644.444444
     2511.111111     2377.777778     2200.000000     2000.000000     1800.000000
     1555.555556     1355.555556     1088.888889      711.111111      355.555556
       88.888889       22.222222        0.000000        0.000000        0.000000
        0.000000        0.000000        0.000000        0.000000
        0.000000        0.000000        0.000000        0.000000        0.000000
        0.000000        0.000000        0.000000        0.000000        0.000000
        0.000000        0.000000       22.222222       66.666667      155.555556
      533.333333     1066.666667     1622.222222     1822.222222     1822.222222
     1733.333333     1733.333333     1888.888889     2066.666667     2155.555556
     2022.222222     1888.888889     1422.222222      822.222222      222.222222
        0.000000        0.000000        0.000000        0.000000        0.000000
        0.000000        0.000000        0.000000        0.000000        0.000000
        0.000000        0.000000        0.000000        0.000000        0.000000
        0.000000        0.000000        0.000000        0.000000        0.000000
        0.000000        0.000000        0.000000        0.000000        0.000000
        0.000000        0.000000        0.000000        0.000000      222.222222
     1177.777778     2044.444444     2511.111111     2288.888889     2244.444444
     2422.222222     2555.555556     2555.555556     2555.555556     2555.555556
     2733.333333     2822.222222     2955.555556     2955.555556     3000.000000
     3000.000000     2955.555556     2822.222222     2688.888889     2555.555556
     2422.222222     2244.444444     2044.444444     1844.444444     1622.222222
     1355.555556     1088.888889      822.222222      488.888889      222.222222
       22.222222        0.000000        0.000000        0.000000        0.000000
        0.000000        0.000000        0.000000        0.000000
        0.000000        0.000000        0.000000        0.000000        0.000000
        0.000000        0.000000        0.000000        0.000000        0.000000
        0.000000        0.000000       22.222222       44.444444      200.000000
      600.000000     1111.111111     1533.333333     1711.111111     1755.555556
     1755.555556     1800.000000     1955.555556     2111.111111     2200.000000
     2066.666667     1933.333333     1511.111111      911.111111      311.111111
        0.000000        0.000000        0.000000        0.000000        0.000000
        0.000000        0.000000        0.000000        0.000000        0.000000
        0.000000        0.000000        0.000000        0.000000        0.000000
        0.000000        0.000000        0.000000        0.000000        0.000000
        0.000000        0.000000        0.000000        0.000000        0.000000
        0.000000        0.000000        0.000000        0.000000      288.888889
     1288.888889     2111.111111     2511.111111     2244.444444     2244.444444
     2422.222222     2511.111111     2511.111111     2511.111111     2555.555556
     2688.888889     2777.777778     2866.666667     2911.111111     2955.555556
     3000.000000     2911.111111     2777.777778     2644.444444     2511.111111
     2377.777778     2155.555556     1911.111111     1644.444444     1400.000000
     1133.333333      822.222222      555.555556      288.888889      133.333333
        0.000000        0.000000        0.000000        0.000000        0.000000
        0.000000        0.000000        0.000000        0.000000
        0.000000        0.000000        0.000000        0.000000        0.000000
        0.000000        0.000000        0.000000        0.000000        0.000000
        0.000000        0.000000        0.000000       44.444444      244.444444
      666.666667     1111.111111     1466.666667     1644.444444     1733.333333
     1777.777778     1866.666667     2022.222222     2155.555556     2200.000000
     2066.666667     1933.333333     1444.444444      844.444444      244.444444
        0.000000        0.000000        0.000000        0.000000        0.000000
        0.000000        0.000000        0.000000        0.000000        0.000000
        0.000000        0.000000        0.000000        0.000000        0.000000
        0.000000        0.000000        0.000000        0.000000        0.000000
        0.000000        0.000000        0.000000        0.000000        0.000000
        0.000000        0.000000        0.000000        0.000000      533.333333
     1533.333333     2311.111111     2466.666667     2088.888889     2088.888889
     2222.222222     2377.777778     2466.666667     2511.111111     2600.000000
     2644.444444     2733.333333     2822.222222     2911.111111     2955.555556
     3000.000000     2911.111111     2777.777778     2600.000000     2422.222222
     2244.444444     2000.000000     1755.555556     1466.666667     1177.777778
      866.666667      533.333333      311.111111      133.333333       66.666667
        0.000000        0.000000        0.000000        0.000000        0.000000
        0.000000        0.000000        0.000000        0.000000
        0.000000        0.000000        0.000000        0.000000        0.000000
        0.000000        0.000000        0.000000        0.000000        0.000000
        0.000000       22.222222       44.444444      111.111111      377.777778
      777.777778     1200.000000     1466.666667     1644.444444     1755.555556
     1844.444444     1977.777778     2111.111111     2200.000000     2200.000000
     2066.666667     1888.888889     1311.111111      711.111111      155.555556
        0.000000        0.000000        0.000000        0.000000        0.000000
        0.000000        0.000000        0.000000        0.000000        0.000000
        0.000000        0.000000        0.000000        0.000000        0.000000
        0.000000        0.000000        0.000000        0.000000        0.000000
        0.000000        0.000000        0.000000        0.000000        0.000000
        0.000000        0.000000        0.000000        0.000000      711.111111
     1666.666667     2444.444444     2422.222222     2044.444444     2044.444444
     2177.777778     2333.333333     2422.222222     2466.666667     2600.000000
     2600.000000     2688.888889     2777.777778     2911.111111     2911.111111
     2911.111111     2777.777778     2688.888889     2511.111111     2377.777778
     2155.555556     1933.333333     1644.444444     1333.333333      955.555556
      600.000000      288.888889      133.333333       44.444444       22.222222
        0.000000        0.000000        0.000000        0.000000        0.000000
        0.000000        0.000000        0.000000        0.000000
        0.000000        0.000000        0.000000        0.000000        0.000000
        0.000000        0.000000        0.000000        0.000000        0.000000
        0.000000       44.444444       88.888889      244.444444      533.333333
      955.555556     1333.333333     1577.777778     1755.555556     1866.666667
     1977.777778     2066.666667     2155.555556     2200.000000     2155.555556
     2022.222222     1800.000000     1177.777778      600.000000       88.888889
       22.222222        0.000000        0.000000        0.000000        0.000000
        0.000000        0.000000        0.000000        0.000000        0.000000
        0.000000        0.000000        0.000000        0.000000        0.000000
        0.000000        0.000000        0.000000        0.000000        0.000000
        0.000000        0.000000        0.000000        0.000000        0.000000
        0.000000        0.000000        0.000000        0.000000      666.666667
     1622.222222     2355.555556     2288.888889     1911.111111     1911.111111
     2088.888889     2288.888889     2422.222222     2466.666667     2555.555556
     2555.555556     2688.888889     2822.222222     2955.555556     2911.111111
     2822.222222     2688.888889     2644.444444     2466.666667     2333.333333
     2066.666667     1844.444444     1533.333333     1177.777778      733.333333
      333.333333       88.888889       22.222222        0.000000        0.000000
        0.000000        0.000000        0.000000        0.000000        0.000000
        0.000000        0.000000        0.000000        0.000000
        0.000000        0.000000        0.000000        0.000000        0.000000
        0.000000        0.000000        0.000000        0.000000        0.000000
       22.222222       88.888889      200.000000      422.222222      733.333333
     1111.111111     1444.444444     1711.111111     1911.111111     2022.222222
     2111.111111     2155.555556     2200.000000     2200.000000     2111.111111
     1977.777778     1733.333333     1288.888889      800.000000      311.111111
      111.111111        0.000000        0.000000        0.000000        0.000000
        0.000000        0.000000        0.000000        0.000000        0.000000
        0.000000        0.000000        0.000000        0.000000        0.000000
        0.000000        0.000000        0.000000        0.000000        0.000000
        0.000000        0.000000        0.000000        0.000000        0.000000
       44.444444       66.666667      133.333333      200.000000      888.888889
     1733.333333     2355.555556     2177.777778     1911.111111     1911.111111
     2155.555556     2333.333333     2466.666667     2511.111111     2555.555556
     2555.555556     2644.444444     2733.333333     2822.222222     2777.777778
     2688.888889     2600.000000     2600.000000     2466.666667     2333.333333
     2066.666667     1844.444444     1488.888889     1066.666667      600.000000
      222.222222       44.444444        0.000000        0.000000        0.000000
        0.000000        0.000000        0.000000        0.000000        0.000000
        0.000000        0.000000        0.000000        0.000000
        0.000000        0.000000        0.000000        0.000000        0.000000
        0.000000        0.000000        0.000000        0.000000       22.222222
       66.666667      133.333333      288.888889      577.777778      866.666667
     1200.000000     1466.666667     1800.000000     2022.222222     2155.555556
     2200.000000     2200.000000     2200.000000     2155.555556     2022.222222
     1888.888889     1711.111111     1400.000000      955.555556      444.444444
      155.555556        0.000000        0.000000        0.000000        0.000000
        0.000000        0.000000        0.000000        0.000000        0.000000
        0.000000        0.000000        0.000000        0.000000        0.000000
        0.000000        0.000000        0.000000        0.000000        0.000000
        0.000000        0.000000        0.000000        0.000000        0.000000
       88.888889      266.666667      533.333333      844.444444     1377.777778
     2022.222222     2311.111111     2177.777778     1911.111111     1955.555556
     2111.111111     2333.333333     2466.666667     2555.555556     2555.555556
     2555.555556     2600.000000     2644.444444     2688.888889     2688.888889
     2644.444444     2555.555556     2555.555556     2422.222222     2333.333333
     2066.666667     1822.222222     1444.444444      977.777778      511.111111
      155.555556       22.222222        0.000000        0.000000        0.000000
        0.000000        0.000000        0.000000        0.000000        0.000000
        0.000000        0.000000        0.000000        0.000000
        0.000000        0.000000        0.000000        0.000000        0.000000
        0.000000        0.000000        0.000000       22.222222       66.666667
      133.333333      222.222222      444.444444      777.777778     1066.666667
     1288.888889     1466.666667     1755.555556     2000.000000     2155.555556
     2200.000000     2200.000000     2200.000000     2111.111111     1977.777778
     1822.222222     1688.888889     1488.888889     1066.666667      555.555556
      155.555556        0.000000        0.000000        0.000000        0.000000
        0.000000        0.000000        0.000000        0.000000        0.000000
        0.000000        0.000000        0.000000        0.000000        0.000000
        0.000000        0.000000        0.000000        0.000000        0.000000
        0.000000        0.000000        0.000000        0.000000        0.000000
      111.111111      355.555556      822.222222     1400.000000     2022.222222
     2422.222222     2511.111111     2311.111111     2088.888889     2044.444444
     2155.555556     2333.333333     2422.222222     2511.111111     2555.555556
     2600.000000     2600.000000     2600.000000     2600.000000     2600.000000
     2600.000000     2511.111111     2466.666667     2333.333333     2244.444444
     2000.000000     1755.555556     1400.000000      933.333333      466.666667
      133.333333       22.222222        0.000000        0.000000        0.000000
        0.000000        0.000000        0.000000        0.000000        0.000000
        0.000000        0.000000        0.000000        0.000000
        0.000000        0.000000        0.000000        0.000000        0.000000
        0.000000        0.000000        0.000000       44.444444      155.555556
      266.666667      400.000000      622.222222      977.777778     1244.444444
     1422.222222     1511.111111     1755.555556     1977.777778     2155.555556
     2200.000000     2200.000000     2200.000000     2111.111111     1977.777778
     1822.222222     1666.666667     1400.000000      911.111111      422.222222
       88.888889        0.000000        0.000000        0.000000        0.000000
        0.000000        0.000000        0.000000        0.000000        0.000000
        0.000000        0.000000        0.000000        0.000000        0.000000
        0.000000        0.000000        0.000000        0.000000        0.000000
        0.000000        0.000000        0.000000        0.000000        0.000000
       88.888889      422.222222     1022.222222     1755.555556     2244.444444
     2511.111111     2511.111111     2466.666667     2333.333333     2244.444444
     2244.444444     2288.888889     2377.777778     2466.666667     2555.555556
     2600.000000     2600.000000     2600.000000     2600.000000     2555.555556
     2511.111111     2377.777778     2333.333333     2244.444444     2155.555556
     1933.333333     1666.666667     1333.333333      866.666667      400.000000
       88.888889        0.000000        0.000000        0.000000        0.000000
        0.000000        0.000000        0.000000        0.000000        0.000000
        0.000000        0.000000        0.000000        0.000000
        0.000000        0.000000        0.000000        0.000000        0.000000
        0.000000        0.000000        0.000000      111.111111      288.888889
      466.666667      644.444444      866.666667     1200.000000     1422.222222
     1555.555556     1577.777778     1711.111111     1911.111111     2111.111111
     2200.000000     2200.000000     2200.000000     2155.555556     2066.666667
     1911.111111     1733.333333     1355.555556      822.222222      311.111111
       44.444444        0.000000        0.000000        0.000000        0.000000
        0.000000        0.000000        0.000000        0.000000        0.000000
        0.000000        0.000000        0.000000        0.000000        0.000000
        0.000000        0.000000        0.000000        0.000000        0.000000
        0.000000        0.000000        0.000000        0.000000        0.000000
       66.666667      355.555556      955.555556     1666.666667     2200.000000
     2466.666667     2555.555556     2555.555556     2511.111111     2377.777778
     2333.333333     2244.444444     2288.888889     2333.333333     2466.666667
     2555.555556     2600.000000     2600.000000     2600.000000     2555.555556
     2466.666667     2333.333333     2244.444444     2200.000000     2066.666667
     1866.666667     1577.777778     1266.666667      800.000000      377.777778
       88.888889       22.222222        0.000000        0.000000        0.000000
        0.000000        0.000000        0.000000        0.000000        0.000000
        0.000000        0.000000        0.000000        0.000000
        0.000000        0.000000        0.000000        0.000000        0.000000
        0.000000        0.000000        0.000000      155.555556      400.000000
      666.666667      866.666667     1066.666667     1355.555556     1555.555556
     1688.888889     1688.888889     1777.777778     1933.333333     2111.111111
     2200.000000     2200.000000     2200.000000     2200.000000     2155.555556
     2022.222222     1822.222222     1311.111111      733.333333      200.000000
       22.222222        0.000000        0.000000        0.000000        0.000000
        0.000000        0.000000        0.000000        0.000000        0.000000
        0.000000        0.000000        0.000000        0.000000        0.000000
        0.000000        0.000000        0.000000        0.000000        0.000000
        0.000000        0.000000        0.000000        0.000000        0.000000
       44.444444      400.000000     1044.444444     1777.777778     2244.444444
     2466.666667     2555.555556     2600.000000     2600.000000     2511.111111
     2377.777778     2244.444444     2244.444444     2333.333333     2422.222222
     2511.111111     2555.555556     2600.000000     2600.000000     2555.555556
     2422.222222     2288.888889     2155.555556     2111.111111     1977.777778
     1800.000000     1533.333333     1200.000000      755.555556      355.555556
       88.888889       22.222222        0.000000        0.000000        0.000000
        0.000000        0.000000        0.000000        0.000000        0.000000
        0.000000        0.000000        0.000000        0.000000
        0.000000        0.000000        0.000000        0.000000        0.000000
        0.000000        0.000000       22.222222      244.444444      533.333333
      844.444444     1022.222222     1222.222222     1444.444444     1622.222222
     1733.333333     1755.555556     1777.777778     1911.111111     2066.666667
     2200.000000     2200.000000     2200.000000     2200.000000     2155.555556
     2022.222222     1800.000000     1200.000000      600.000000       88.888889
        0.000000        0.000000        0.000000        0.000000        0.000000
        0.000000        0.000000        0.000000        0.000000        0.000000
        0.000000        0.000000        0.000000        0.000000        0.000000
        0.000000        0.000000        0.000000        0.000000        0.000000
        0.000000        0.000000        0.000000        0.000000        0.000000
       22.222222      355.555556     1044.444444     1844.444444     2377.777778
     2555.555556     2600.000000     2600.000000     2600.000000     2555.555556
     2422.222222     2288.888889     2200.000000     2244.444444     2288.888889
     2422.222222     2511.111111     2600.000000     2600.000000     2555.555556
     2422.222222     2288.888889     2111.111111     2000.000000     1844.444444
     1666.666667     1422.222222     1111.111111      733.333333      400.000000
      133.333333       44.444444        0.000000        0.000000        0.000000
        0.000000        0.000000        0.000000        0.000000        0.000000
        0.000000        0.000000        0.000000        0.000000
        0.000000        0.000000        0.000000        0.000000        0.000000
        0.000000        0.000000       44.444444      288.888889      622.222222
      977.777778     1155.555556     1333.333333     1511.111111     1688.888889
     1777.777778     1844.444444     1888.888889     2022.222222     2111.111111
     2200.000000     2200.000000     2200.000000     2200.000000     2111.111111
     1955.555556     1600.000000     1000.000000      422.222222       44.444444
        0.000000        0.000000        0.000000        0.000000        0.000000
        0.000000        0.000000        0.000000        0.000000        0.000000
        0.000000        0.000000        0.000000        0.000000        0.000000
        0.000000        0.000000        0.000000        0.000000        0.000000
        0.000000        0.000000        0.000000        0.000000        0.000000
        0.000000      222.222222      911.111111     1733.333333     2377.777778
     2555.555556     2600.000000     2600.000000     2600.000000     2600.000000
     2466.666667     2333.333333     2200.000000     2244.444444     2244.444444
     2377.777778     2466.666667     2600.000000     2600.000000     2511.111111
     2377.777778     2200.000000     2000.000000     1822.222222     1688.888889
     1555.555556     1377.777778     1111.111111      800.000000      444.444444
      155.555556       22.222222        0.000000        0.000000        0.000000
        0.000000        0.000000        0.000000        0.000000        0.000000
        0.000000        0.000000        0.000000        0.000000
        0.000000        0.000000        0.000000        0.000000        0.000000
        0.000000        0.000000       88.888889      400.000000      800.000000
     1177.777778     1333.333333     1466.666667     1577.777778     1711.111111
     1777.777778     1888.888889     1977.777778     2111.111111     2155.555556
     2200.000000     2200.000000     2200.000000     2200.000000     2066.666667
     1822.222222     1311.111111      711.111111      222.222222        0.000000
        0.000000        0.000000        0.000000        0.000000        0.000000
        0.000000        0.000000        0.000000        0.000000        0.000000
        0.000000        0.000000        0.000000        0.000000        0.000000
        0.000000        0.000000        0.000000        0.000000        0.000000
        0.000000        0.000000        0.000000        0.000000        0.000000
        0.000000       88.888889      688.888889     1466.666667     2200.000000
     2466.666667     2555.555556     2600.000000     2555.555556     2555.555556
     2422.222222     2333.333333     2200.000000     2200.000000     2200.000000
     2333.333333     2466.666667     2600.000000     2600.000000     2511.111111
     2333.333333     2111.111111     1888.888889     1733.333333     1600.000000
     1466.666667     1311.111111     1111.111111      866.666667      511.111111
      200.000000       22.222222        0.000000        0.000000        0.000000
        0.000000        0.000000        0.000000        0.000000        0.000000
        0.000000        0.000000        0.000000        0.000000
        0.000000        0.000000        0.000000        0.000000        0.000000
        0.000000        0.000000      111.111111      466.666667      933.333333
     1333.333333     1466.666667     1533.333333     1622.222222     1733.333333
     1800.000000     1933.333333     2066.666667     2200.000000     2200.000000
     2200.000000     2200.000000     2200.000000     2200.000000     2066.666667
     1688.888889     1044.444444      444.444444       88.888889        0.000000
        0.000000        0.000000        0.000000        0.000000        0.000000
        0.000000        0.000000        0.000000        0.000000        0.000000
        0.000000        0.000000        0.000000        0.000000        0.000000
        0.000000        0.000000        0.000000        0.000000        0.000000
        0.000000        0.000000        0.000000        0.000000        0.000000
        0.000000        0.000000      355.555556      955.555556     1666.666667
     2133.333333     2400.000000     2511.111111     2466.666667     2377.777778
     2222.222222     2177.777778     2133.333333     2200.000000     2244.444444
     2422.222222     2555.555556     2644.444444     2600.000000     2555.555556
     2333.333333     2044.444444     1755.555556     1644.444444     1577.777778
     1466.666667     1333.333333     1155.555556      955.555556      577.777778
      244.444444       22.222222        0.000000        0.000000        0.000000
        0.000000        0.000000        0.000000        0.000000        0.000000
        0.000000        0.000000        0.000000        0.000000
        0.000000        0.000000        0.000000        0.000000        0.000000
        0.000000       22.222222      155.555556      533.333333     1022.222222
     1444.444444     1600.000000     1644.444444     1688.888889     1800.000000
     1888.888889     2022.222222     2111.111111     2200.000000     2200.000000
     2200.000000     2200.000000     2200.000000     2200.000000     2044.444444
     1511.111111      800.000000      222.222222       22.222222        0.000000
        0.000000        0.000000        0.000000        0.000000        0.000000
        0.000000        0.000000        0.000000        0.000000        0.000000
        0.000000        0.000000        0.000000        0.000000        0.000000
        0.000000        0.000000        0.000000        0.000000        0.000000
        0.000000        0.000000        0.000000        0.000000        0.000000
        0.000000        0.000000      155.555556      511.111111     1022.222222
     1577.777778     2044.444444     2311.111111     2288.888889     2133.333333
     1777.777778     1577.777778     1488.888889     1733.333333     2066.666667
     2400.000000     2600.000000     2644.444444     2600.000000     2555.555556
     2333.333333     2022.222222     1733.333333     1600.000000     1533.333333
     1400.000000     1288.888889     1133.333333      977.777778      622.222222
      288.888889       44.444444        0.000000        0.000000        0.000000
        0.000000        0.000000        0.000000        0.000000        0.000000
        0.000000        0.000000        0.000000        0.000000
        0.000000        0.000000        0.000000        0.000000        0.000000
        0.000000       22.222222      155.555556      488.888889     1022.222222
     1511.111111     1777.777778     1800.000000     1822.222222     1911.111111
     2022.222222     2111.111111     2155.555556     2200.000000     2200.000000
     2200.000000     2200.000000     2200.000000     2200.000000     1955.555556
     1311.111111      577.777778       88.888889        0.000000        0.000000
        0.000000        0.000000        0.000000        0.000000        0.000000
        0.000000        0.000000        0.000000        0.000000        0.000000
        0.000000        0.000000        0.000000        0.000000        0.000000
        0.000000        0.000000        0.000000        0.000000        0.000000
        0.000000        0.000000        0.000000        0.000000        0.000000
        0.000000        0.000000        0.000000      111.111111      400.000000
     1000.000000     1666.666667     2111.111111     2111.111111     1822.222222
     1266.666667      911.111111      755.555556     1133.333333     1755.555556
     2288.888889     2600.000000     2555.555556     2422.222222     2222.222222
     2022.222222     1844.444444     1688.888889     1555.555556     1488.888889
     1400.000000     1288.888889     1111.111111      933.333333      644.444444
      333.333333       88.888889        0.000000        0.000000        0.000000
        0.000000        0.000000        0.000000        0.000000        0.000000
        0.000000        0.000000        0.000000        0.000000
        0.000000        0.000000        0.000000        0.000000        0.000000
        0.000000       44.444444      155.555556      400.000000      933.333333
     1511.111111     1955.555556     2022.222222     2022.222222     2066.666667
     2155.555556     2200.000000     2200.000000     2200.000000     2200.000000
     2200.000000     2200.000000     2200.000000     2200.000000     1822.222222
     1111.111111      377.777778       22.222222        0.000000        0.000000
        0.000000        0.000000        0.000000        0.000000        0.000000
        0.000000        0.000000        0.000000        0.000000        0.000000
        0.000000        0.000000        0.000000        0.000000        0.000000
        0.000000        0.000000        0.000000        0.000000        0.000000
        0.000000        0.000000        0.000000        0.000000        0.000000
        0.000000        0.000000        0.000000        0.000000      111.111111
      533.333333     1266.666667     1822.222222     1844.444444     1422.222222
      755.555556      311.111111       88.888889      444.444444     1311.111111
     2000.000000     2511.111111     2377.777778     2155.555556     1755.555556
     1622.222222     1644.444444     1666.666667     1533.333333     1422.222222
     1355.555556     1266.666667     1088.888889      888.888889      622.222222
      355.555556      133.333333       22.222222        0.000000        0.000000
        0.000000        0.000000        0.000000        0.000000        0.000000
        0.000000        0.000000        0.000000        0.000000
        0.000000        0.000000        0.000000        0.000000        0.000000
        0.000000       22.222222      111.111111      266.666667      822.222222
     1466.666667     2044.444444     2155.555556     2155.555556     2155.555556
     2200.000000     2200.000000     2200.000000     2200.000000     2200.000000
     2200.000000     2200.000000     2200.000000     2155.555556     1622.222222
      888.888889      200.000000        0.000000        0.000000        0.000000
        0.000000        0.000000        0.000000        0.000000        0.000000
        0.000000        0.000000        0.000000        0.000000        0.000000
        0.000000        0.000000        0.000000        0.000000        0.000000
        0.000000        0.000000        0.000000        0.000000        0.000000
        0.000000        0.000000        0.000000        0.000000        0.000000
        0.000000        0.000000        0.000000        0.000000       22.222222
      333.333333     1000.000000     1533.333333     1511.111111     1000.000000
      444.444444      155.555556        0.000000      200.000000     1022.222222
     1800.000000     2466.666667     2288.888889     1888.888889     1377.777778
     1288.888889     1555.555556     1666.666667     1577.777778     1400.000000
     1355.555556     1266.666667     1088.888889      888.888889      644.444444
      422.222222      200.000000       66.666667        0.000000        0.000000
        0.000000        0.000000        0.000000        0.000000        0.000000
        0.000000        0.000000        0.000000        0.000000
        0.000000        0.000000        0.000000        0.000000        0.000000
        0.000000       22.222222       88.888889      177.777778      666.666667
     1333.333333     1977.777778     2200.000000     2200.000000     2200.000000
     2200.000000     2200.000000     2200.000000     2200.000000     2200.000000
     2200.000000     2200.000000     2200.000000     2088.888889     1444.444444
      711.111111       88.888889        0.000000        0.000000        0.000000
        0.000000        0.000000        0.000000        0.000000        0.000000
        0.000000        0.000000        0.000000        0.000000        0.000000
        0.000000        0.000000        0.000000        0.000000        0.000000
        0.000000        0.000000        0.000000        0.000000        0.000000
        0.000000        0.000000        0.000000        0.000000        0.000000
        0.000000        0.000000        0.000000        0.000000        0.000000
      244.444444      800.000000     1222.222222     1133.333333      622.222222
      200.000000       44.444444        0.000000       66.666667      844.444444
     1622.222222     2422.222222     2222.222222     1822.222222     1422.222222
     1422.222222     1666.666667     1688.888889     1577.777778     1422.222222
     1333.333333     1266.666667     1111.111111      955.555556      688.888889
      488.888889      244.444444      111.111111        0.000000        0.000000
        0.000000        0.000000        0.000000        0.000000        0.000000
        0.000000        0.000000        0.000000        0.000000
        0.000000        0.000000        0.000000        0.000000        0.000000
        0.000000        0.000000       66.666667      133.333333      533.333333
     1200.000000     1866.666667     2200.000000     2155.555556     2111.111111
     2111.111111     2155.555556     2200.000000     2200.000000     2200.000000
     2200.000000     2200.000000     2155.555556     1888.888889     1177.777778
      488.888889       22.222222        0.000000        0.000000        0.000000
        0.000000        0.000000        0.000000        0.000000        0.000000
        0.000000        0.000000        0.000000        0.000000        0.000000
        0.000000        0.000000        0.000000        0.000000        0.000000
        0.000000        0.000000        0.000000        0.000000        0.000000
        0.000000        0.000000        0.000000        0.000000        0.000000
        0.000000        0.000000        0.000000        0.000000        0.000000
      288.888889      711.111111     1044.444444      844.444444      444.444444
      111.111111       22.222222        0.000000       66.666667      800.000000
     1577.777778     2377.777778     2311.111111     2044.444444     1800.000000
     1733.333333     1844.444444     1733.333333     1600.000000     1444.444444
     1333.333333     1266.666667     1133.333333     1000.000000      755.555556
      555.555556      311.111111      155.555556       22.222222        0.000000
        0.000000        0.000000        0.000000        0.000000        0.000000
        0.000000        0.000000        0.000000        0.000000
        0.000000        0.000000        0.000000        0.000000        0.000000
        0.000000        0.000000       44.444444       88.888889      333.333333
      955.555556     1600.000000     2088.888889     2066.666667     2022.222222
     2022.222222     2111.111111     2200.000000     2200.000000     2200.000000
     2200.000000     2200.000000     2111.111111     1688.888889      955.555556
      311.111111        0.000000        0.000000        0.000000        0.000000
        0.000000        0.000000        0.000000        0.000000        0.000000
        0.000000        0.000000        0.000000        0.000000        0.000000
        0.000000        0.000000        0.000000        0.000000        0.000000
        0.000000        0.000000        0.000000        0.000000        0.000000
        0.000000        0.000000        0.000000        0.000000        0.000000
        0.000000        0.000000        0.000000        0.000000       22.222222
      355.555556      711.111111      977.777778      733.333333      377.777778
       88.888889        0.000000        0.000000      133.333333      755.555556
     1444.444444     2133.333333     2222.222222     2177.777778     2088.888889
     1977.777778     1911.111111     1711.111111     1577.777778     1466.666667
     1333.333333     1266.666667     1133.333333     1022.222222      822.222222
      622.222222      377.777778      177.777778       44.444444        0.000000
        0.000000        0.000000        0.000000        0.000000        0.000000
        0.000000        0.000000        0.000000        0.000000
        0.000000        0.000000        0.000000        0.000000        0.000000
        0.000000        0.000000       22.222222       44.444444      177.777778
      600.000000     1200.000000     1800.000000     1955.555556     1933.333333
     1933.333333     2066.666667     2200.000000     2200.000000     2200.000000
     2200.000000     2200.000000     2111.111111     1533.333333      800.000000
      155.555556        0.000000        0.000000        0.000000        0.000000
        0.000000        0.000000        0.000000        0.000000        0.000000
        0.000000        0.000000        0.000000        0.000000        0.000000
        0.000000        0.000000        0.000000        0.000000        0.000000
        0.000000        0.000000        0.000000        0.000000        0.000000
        0.000000        0.000000        0.000000        0.000000        0.000000
        0.000000        0.000000        0.000000        0.000000       44.444444
      377.777778      711.111111      933.333333      711.111111      377.777778
      111.111111        0.000000        0.000000      200.000000      688.888889
     1333.333333     1911.111111     2200.000000     2288.888889     2244.444444
     2066.666667     1933.333333     1733.333333     1600.000000     1466.666667
     1355.555556     1288.888889     1177.777778     1066.666667      911.111111
      688.888889      444.444444      200.000000       66.666667        0.000000
        0.000000        0.000000        0.000000        0.000000        0.000000
        0.000000        0.000000        0.000000        0.000000
        0.000000        0.000000        0.000000        0.000000        0.000000
        0.000000        0.000000        0.000000        0.000000       44.444444
      266.666667      800.000000     1488.888889     1911.111111     2022.222222
     2022.222222     2111.111111     2200.000000     2200.000000     2200.000000
     2200.000000     2200.000000     2088.888889     1444.444444      711.111111
       88.888889        0.000000        0.000000        0.000000        0.000000
        0.000000        0.000000        0.000000        0.000000        0.000000
        0.000000        0.000000        0.000000        0.000000        0.000000
        0.000000        0.000000        0.000000        0.000000        0.000000
        0.000000        0.000000        0.000000        0.000000        0.000000
        0.000000        0.000000        0.000000        0.000000        0.000000
        0.000000        0.000000        0.000000        0.000000       66.666667
      400.000000      733.333333      955.555556      733.333333      400.000000
      111.111111        0.000000       44.444444      288.888889      577.777778
     1133.333333     1622.222222     2066.666667     2200.000000     2200.000000
     2066.666667     1933.333333     1733.333333     1622.222222     1511.111111
     1422.222222     1333.333333     1222.222222     1111.111111      977.777778
      733.333333      466.666667      200.000000       66.666667        0.000000
        0.000000        0.000000        0.000000        0.000000        0.000000
        0.000000        0.000000        0.000000        0.000000
        0.000000        0.000000        0.000000        0.000000        0.000000
        0.000000        0.000000        0.000000        0.000000       22.222222
       88.888889      555.555556     1266.666667     1888.888889     2111.111111
     2111.111111     2155.555556     2200.000000     2200.000000     2200.000000
     2200.000000     2200.000000     2000.000000     1311.111111      577.777778
       44.444444        0.000000        0.000000        0.000000        0.000000
        0.000000        0.000000        0.000000        0.000000        0.000000
        0.000000        0.000000        0.000000        0.000000        0.000000
        0.000000        0.000000        0.000000        0.000000        0.000000
        0.000000        0.000000        0.000000        0.000000        0.000000
        0.000000        0.000000        0.000000        0.000000        0.000000
        0.000000        0.000000        0.000000        0.000000       66.666667
      400.000000      733.333333      955.555556      688.888889      355.555556
       66.666667       44.444444      266.666667      555.555556      777.777778
     1155.555556     1600.000000     2066.666667     2200.000000     2200.000000
     2066.666667     1933.333333     1755.555556     1666.666667     1577.777778
     1488.888889     1400.000000     1288.888889     1155.555556     1000.000000
      733.333333      466.666667      200.000000       66.666667        0.000000
        0.000000        0.000000        0.000000        0.000000        0.000000
        0.000000        0.000000        0.000000        0.000000
        0.000000        0.000000        0.000000        0.000000        0.000000
        0.000000        0.000000        0.000000        0.000000        0.000000
       44.444444      488.888889     1222.222222     1911.111111     2200.000000
     2200.000000     2200.000000     2200.000000     2200.000000     2200.000000
     2200.000000     2133.333333     1733.333333     1044.444444      377.777778
       44.444444        0.000000        0.000000        0.000000        0.000000
        0.000000        0.000000        0.000000        0.000000        0.000000
        0.000000        0.000000        0.000000        0.000000        0.000000
        0.000000        0.000000        0.000000        0.000000        0.000000
        0.000000        0.000000        0.000000        0.000000        0.000000
        0.000000        0.000000        0.000000        0.000000        0.000000
        0.000000        0.000000        0.000000        0.000000       88.888889
      422.222222      755.555556      955.555556      644.444444      333.333333
       44.444444      111.111111      511.111111      911.111111     1133.333333
     1355.555556     1688.888889     2111.111111     2200.000000     2155.555556
     2022.222222     1888.888889     1777.777778     1711.111111     1644.444444
     1533.333333     1444.444444     1333.333333     1222.222222     1044.444444
      755.555556      466.666667      200.000000       66.666667        0.000000
        0.000000        0.000000        0.000000        0.000000        0.000000
        0.000000        0.000000        0.000000        0.000000
        0.000000        0.000000        0.000000        0.000000        0.000000
        0.000000        0.000000        0.000000        0.000000        0.000000
       66.666667      555.555556     1288.888889     1955.555556     2200.000000
     2200.000000     2200.000000     2200.000000     2200.000000     2200.000000
     2200.000000     2088.888889     1555.555556      844.444444      222.222222
       22.222222        0.000000        0.000000        0.000000        0.000000
        0.000000        0.000000        0.000000        0.000000        0.000000
        0.000000        0.000000        0.000000        0.000000        0.000000
        0.000000        0.000000        0.000000        0.000000        0.000000
        0.000000        0.000000        0.000000        0.000000        0.000000
        0.000000        0.000000        0.000000        0.000000        0.000000
        0.000000        0.000000        0.000000       22.222222      177.777778
      511.111111      800.000000      866.666667      533.333333      311.111111
      155.555556      288.888889      777.777778     1222.222222     1511.111111
     1622.222222     1844.444444     2155.555556     2200.000000     2155.555556
     2022.222222     1888.888889     1777.777778     1711.111111     1644.444444
     1555.555556     1488.888889     1377.777778     1244.444444     1022.222222
      733.333333      444.444444      200.000000       66.666667        0.000000
        0.000000        0.000000        0.000000        0.000000        0.000000
        0.000000        0.000000        0.000000        0.000000
        0.000000        0.000000        0.000000        0.000000        0.000000
        0.000000        0.000000        0.000000        0.000000       66.666667
      311.111111      911.111111     1577.777778     2066.666667     2200.000000
     2200.000000     2200.000000     2200.000000     2200.000000     2200.000000
     2200.000000     2088.888889     1488.888889      800.000000      177.777778
       44.444444        0.000000        0.000000        0.000000        0.000000
        0.000000        0.000000        0.000000        0.000000        0.000000
        0.000000        0.000000        0.000000        0.000000        0.000000
        0.000000        0.000000        0.000000        0.000000        0.000000
        0.000000        0.000000        0.000000        0.000000        0.000000
        0.000000        0.000000        0.000000        0.000000        0.000000
        0.000000        0.000000       22.222222       88.888889      311.111111
      600.000000      800.000000      711.111111      444.444444      355.555556
      377.777778      533.333333      888.888889     1288.888889     1577.777778
     1777.777778     1955.555556     2200.000000     2200.000000     2155.555556
     2022.222222     1888.888889     1755.555556     1666.666667     1600.000000
     1555.555556     1488.888889     1333.333333     1133.333333      911.111111
      644.444444      377.777778      155.555556       44.444444        0.000000
        0.000000        0.000000        0.000000        0.000000        0.000000
        0.000000        0.000000        0.000000        0.000000
        0.000000        0.000000        0.000000        0.000000        0.000000
        0.000000        0.000000        0.000000       22.222222      266.666667
      755.555556     1422.222222     1911.111111     2155.555556     2200.000000
     2200.000000     2200.000000     2200.000000     2200.000000     2200.000000
     2200.000000     2200.000000     1622.222222      933.333333      200.000000
       44.444444        0.000000        0.000000        0.000000        0.000000
        0.000000        0.000000        0.000000        0.000000        0.000000
        0.000000        0.000000        0.000000        0.000000        0.000000
        0.000000        0.000000        0.000000        0.000000        0.000000
        0.000000        0.000000        0.000000        0.000000        0.000000
        0.000000        0.000000        0.000000        0.000000        0.000000
        0.000000       22.222222       66.666667      200.000000      444.444444
      688.888889      755.555556      533.333333      377.777778      422.222222
      622.222222      755.555556      955.555556     1244.444444     1488.888889
     1777.777778     1977.777778     2200.000000     2155.555556     2111.111111
     1977.777778     1866.666667     1711.111111     1600.000000     1533.333333
     1488.888889     1377.777778     1177.777778      911.111111      688.888889
      444.444444      244.444444       88.888889       22.222222        0.000000
        0.000000        0.000000        0.000000        0.000000        0.000000
        0.000000        0.000000        0.000000        0.000000
        0.000000        0.000000        0.000000        0.000000        0.000000
        0.000000        0.000000        0.000000      200.000000      688.888889
     1377.777778     1911.111111     2111.111111     2155.555556     2155.555556
     2200.000000     2200.000000     2200.000000     2200.000000     2200.000000
     2200.000000     2244.444444     1688.888889     1000.000000      222.222222
       44.444444        0.000000        0.000000        0.000000        0.000000
        0.000000        0.000000        0.000000        0.000000        0.000000
        0.000000        0.000000        0.000000        0.000000        0.000000
        0.000000        0.000000        0.000000        0.000000        0.000000
        0.000000        0.000000        0.000000        0.000000        0.000000
        0.000000        0.000000        0.000000        0.000000        0.000000
        0.000000       44.444444      111.111111      266.666667      488.888889
      666.666667      644.444444      444.444444      444.444444      600.000000
      800.000000      911.111111     1000.000000     1222.222222     1422.222222
     1777.777778     1977.777778     2111.111111     2022.222222     1977.777778
     1866.666667     1755.555556     1600.000000     1466.666667     1377.777778
     1244.444444     1066.666667      822.222222      577.777778      400.000000
      222.222222      111.111111       22.222222        0.000000        0.000000
        0.000000        0.000000        0.000000        0.000000        0.000000
        0.000000        0.000000        0.000000        0.000000
        0.000000        0.000000        0.000000        0.000000        0.000000
        0.000000        0.000000        0.000000      377.777778     1044.444444
     1777.777778     2133.333333     2155.555556     2155.555556     2155.555556
     2200.000000     2200.000000     2200.000000     2200.000000     2200.000000
     2200.000000     2288.888889     1733.333333     1044.444444      222.222222
       44.444444        0.000000        0.000000        0.000000        0.000000
        0.000000        0.000000        0.000000        0.000000        0.000000
        0.000000        0.000000        0.000000        0.000000        0.000000
        0.000000        0.000000        0.000000        0.000000        0.000000
        0.000000        0.000000        0.000000        0.000000        0.000000
        0.000000        0.000000        0.000000        0.000000        0.000000
        0.000000       44.444444      111.111111      244.444444      444.444444
      600.000000      600.000000      533.333333      622.222222      800.000000
      888.888889      977.777778     1088.888889     1311.111111     1488.888889
     1755.555556     1911.111111     1977.777778     1888.888889     1822.222222
     1711.111111     1600.000000     1466.666667     1311.111111     1133.333333
      866.666667      622.222222      422.222222      288.888889      177.777778
       66.666667       22.222222        0.000000        0.000000        0.000000
        0.000000        0.000000        0.000000        0.000000        0.000000
        0.000000        0.000000        0.000000        0.000000
        0.000000        0.000000        0.000000        0.000000        0.000000
        0.000000        0.000000        0.000000      511.111111     1244.444444
     1977.777778     2200.000000     2155.555556     2155.555556     2155.555556
     2200.000000     2200.000000     2200.000000     2200.000000     2200.000000
     2155.555556     2200.000000     1666.666667     1000.000000      222.222222
       22.222222        0.000000        0.000000        0.000000        0.000000
        0.000000        0.000000        0.000000        0.000000        0.000000
        0.000000        0.000000        0.000000        0.000000        0.000000
        0.000000        0.000000        0.000000        0.000000        0.000000
        0.000000        0.000000        0.000000        0.000000        0.000000
        0.000000        0.000000        0.000000        0.000000        0.000000
        0.000000       22.222222       66.666667      155.555556      355.555556
      533.333333      644.444444      733.333333      844.444444      977.777778
      977.777778     1111.111111     1266.666667     1444.444444     1577.777778
     1733.333333     1844.444444     1844.444444     1777.777778     1733.333333
     1622.222222     1488.888889     1266.666667     1000.000000      711.111111
      422.222222      244.444444      111.111111       66.666667       22.222222
        0.000000        0.000000        0.000000        0.000000        0.000000
        0.000000        0.000000        0.000000        0.000000        0.000000
        0.000000        0.000000        0.000000        0.000000
        0.000000        0.000000        0.000000        0.000000        0.000000
        0.000000        0.000000        0.000000      488.888889     1222.222222
     1955.555556     2155.555556     2111.111111     2066.666667     2111.111111
     2155.555556     2200.000000     2200.000000     2200.000000     2200.000000
     2111.111111     2155.555556     1711.111111     1088.888889      311.111111
       22.222222        0.000000        0.000000        0.000000        0.000000
        0.000000        0.000000        0.000000        0.000000        0.000000
        0.000000        0.000000        0.000000        0.000000        0.000000
        0.000000        0.000000        0.000000        0.000000        0.000000
        0.000000        0.000000        0.000000        0.000000        0.000000
        0.000000        0.000000        0.000000        0.000000        0.000000
        0.000000        0.000000       22.222222       66.666667      288.888889
      555.555556      822.222222      977.777778     1022.222222     1044.444444
     1044.444444     1200.000000     1400.000000     1555.555556     1666.666667
     1733.333333     1777.777778     1777.777778     1733.333333     1622.222222
     1377.777778     1111.111111      844.444444      577.777778      333.333333
      133.333333       44.444444        0.000000        0.000000        0.000000
        0.000000        0.000000        0.000000        0.000000        0.000000
        0.000000        0.000000        0.000000        0.000000        0.000000
        0.000000        0.000000        0.000000        0.000000
        0.000000        0.000000        0.000000        0.000000        0.000000
        0.000000        0.000000        0.000000      444.444444     1133.333333
     1822.222222     2022.222222     1977.777778     1933.333333     2022.222222
     2111.111111     2200.000000     2200.000000     2200.000000     2200.000000
     2066.666667     2022.222222     1777.777778     1222.222222      533.333333
       44.444444        0.000000        0.000000        0.000000        0.000000
        0.000000        0.000000        0.000000        0.000000        0.000000
        0.000000        0.000000        0.000000        0.000000        0.000000
        0.000000        0.000000        0.000000        0.000000        0.000000
        0.000000        0.000000        0.000000        0.000000        0.000000
        0.000000        0.000000        0.000000        0.000000        0.000000
        0.000000        0.000000        0.000000       44.444444      266.666667
      600.000000      933.333333     1111.111111     1133.333333     1088.888889
     1155.555556     1311.111111     1511.111111     1600.000000     1688.888889
     1733.333333     1733.333333     1733.333333     1622.222222     1377.777778
      977.777778      644.444444      400.000000      200.000000       66.666667
        0.000000        0.000000        0.000000        0.000000        0.000000
        0.000000        0.000000        0.000000        0.000000        0.000000
       22.222222       44.444444       44.444444       22.222222        0.000000
        0.000000        0.000000        0.000000        0.000000
        0.000000        0.000000        0.000000        0.000000        0.000000
        0.000000        0.000000        0.000000      422.222222     1066.666667
     1711.111111     1888.888889     1844.444444     1800.000000     1933.333333
     2066.666667     2200.000000     2200.000000     2200.000000     2200.000000
     2111.111111     2066.666667     1977.777778     1511.111111      844.444444
[truncated: 14,032 more chars]
