# Supplementary material for: An enhanced view on the Mediterranean Sea crust from potential fields data
Source: Sci Rep. 2023 May 23;13:8298. doi: 10.1038/s41598-023-35282-6 (PMC10206088; doi:10.1038/s41598-023-35282-6)
Supplement: Supplementary file 1 — Supplementary Information 1. [file 41598_2023_35282_MOESM1_ESM.zip › L4.zyc]

!
! EXPORT FROM MATLAB 
!
!
!
@GRID ZYCOR FILE, GRID, 5
 16, 9999.0000, , 6, 1 
      99,    258,         -6.20833,         36.62500,         29.75834,         46.09167
0.0, 0., 0.
@
     6866.666667     6688.888889     6422.222222     6066.666667     5711.111111
     5311.111111     5444.444444     5844.444444     6511.111111     7000.000000
     7000.000000     6822.222222     6333.333333     5355.555556     4200.000000
     2733.333333     2044.444444     1488.888889     1377.777778     1244.444444
     1133.333333     1000.000000      844.444444      755.555556      688.888889
      644.444444      600.000000      600.000000      600.000000      600.000000
      600.000000      600.000000      600.000000      600.000000      600.000000
      600.000000      600.000000      600.000000      600.000000      600.000000
      600.000000      600.000000      600.000000      600.000000      600.000000
      600.000000      600.000000      600.000000      600.000000      600.000000
      600.000000      600.000000      600.000000      600.000000      622.222222
      688.888889      822.222222     1000.000000     1200.000000     1400.000000
     1577.777778     1688.888889     1688.888889     1577.777778     1400.000000
     1200.000000     1000.000000      822.222222      688.888889      622.222222
      600.000000      600.000000      600.000000      600.000000      600.000000
      600.000000      600.000000      600.000000      600.000000      600.000000
      600.000000      600.000000      600.000000      600.000000      600.000000
      600.000000      600.000000      600.000000      600.000000      600.000000
      600.000000      600.000000      600.000000      600.000000      600.000000
      600.000000      600.000000      600.000000      600.000000
     6777.777778     6600.000000     6333.333333     6022.222222     5711.111111
     5400.000000     5533.333333     5933.333333     6555.555556     6955.555556
     6955.555556     6733.333333     6200.000000     5000.000000     3800.000000
     2422.222222     1888.888889     1377.777778     1244.444444     1155.555556
     1088.888889      977.777778      822.222222      711.111111      644.444444
      622.222222      600.000000      600.000000      600.000000      600.000000
      600.000000      600.000000      600.000000      600.000000      600.000000
      600.000000      600.000000      600.000000      600.000000      600.000000
      600.000000      600.000000      600.000000      600.000000      600.000000
      600.000000      600.000000      600.000000      600.000000      600.000000
      600.000000      600.000000      600.000000      600.000000      644.444444
      733.333333      866.666667     1022.222222     1200.000000     1377.777778
     1511.111111     1577.777778     1577.777778     1511.111111     1377.777778
     1200.000000     1022.222222      866.666667      733.333333      644.444444
      600.000000      600.000000      600.000000      600.000000      600.000000
      600.000000      600.000000      600.000000      600.000000      600.000000
      600.000000      600.000000      600.000000      600.000000      600.000000
      600.000000      600.000000      600.000000      600.000000      600.000000
      600.000000      600.000000      600.000000      600.000000      600.000000
      600.000000      600.000000      600.000000      600.000000
     6555.555556     6422.222222     6155.555556     5888.888889     5622.222222
     5488.888889     5666.666667     6066.666667     6600.000000     6911.111111
     6911.111111     6644.444444     5888.888889     4422.222222     3133.333333
     2022.222222     1688.888889     1288.888889     1111.111111     1044.444444
      977.777778      911.111111      777.777778      666.666667      600.000000
      600.000000      600.000000      600.000000      600.000000      600.000000
      600.000000      600.000000      600.000000      600.000000      600.000000
      600.000000      600.000000      600.000000      600.000000      600.000000
      600.000000      600.000000      600.000000      600.000000      600.000000
      600.000000      600.000000      600.000000      600.000000      600.000000
      600.000000      600.000000      600.000000      600.000000      666.666667
      777.777778      933.333333     1066.666667     1222.222222     1333.333333
     1400.000000     1400.000000     1422.222222     1422.222222     1355.555556
     1222.222222     1066.666667      933.333333      800.000000      688.888889
      622.222222      600.000000      600.000000      600.000000      600.000000
      600.000000      600.000000      600.000000      600.000000      600.000000
      600.000000      600.000000      600.000000      600.000000      600.000000
      600.000000      600.000000      600.000000      600.000000      600.000000
      600.000000      600.000000      600.000000      600.000000      600.000000
      600.000000      600.000000      600.000000      600.000000
     6200.000000     6111.111111     5888.888889     5622.222222     5444.444444
     5488.888889     5755.555556     6155.555556     6600.000000     6911.111111
     6955.555556     6555.555556     5444.444444     3844.444444     2533.333333
     1688.888889     1444.444444     1177.777778     1044.444444      955.555556
      888.888889      844.444444      733.333333      644.444444      600.000000
      600.000000      600.000000      600.000000      600.000000      600.000000
      600.000000      600.000000      600.000000      600.000000      600.000000
      600.000000      600.000000      600.000000      600.000000      600.000000
      600.000000      600.000000      600.000000      600.000000      600.000000
      600.000000      600.000000      600.000000      600.000000      600.000000
      600.000000      600.000000      600.000000      600.000000      666.666667
      800.000000      977.777778     1133.333333     1266.666667     1333.333333
     1355.555556     1333.333333     1355.555556     1377.777778     1355.555556
     1266.666667     1133.333333     1000.000000      866.666667      733.333333
      644.444444      600.000000      600.000000      600.000000      600.000000
      600.000000      600.000000      600.000000      600.000000      600.000000
      600.000000      600.000000      600.000000      600.000000      600.000000
      600.000000      600.000000      600.000000      600.000000      600.000000
      600.000000      600.000000      600.000000      600.000000      600.000000
      600.000000      600.000000      600.000000      600.000000
     5800.000000     5755.555556     5577.777778     5400.000000     5311.111111
     5488.888889     5755.555556     6155.555556     6555.555556     6955.555556
     7044.444444     6288.888889     4711.111111     3022.222222     2022.222222
     1533.333333     1333.333333     1133.333333     1088.888889     1000.000000
      888.888889      800.000000      688.888889      622.222222      600.000000
      600.000000      600.000000      600.000000      600.000000      600.000000
      600.000000      600.000000      600.000000      600.000000      600.000000
      600.000000      600.000000      600.000000      600.000000      600.000000
      600.000000      600.000000      600.000000      600.000000      600.000000
      600.000000      600.000000      600.000000      600.000000      600.000000
      600.000000      600.000000      600.000000      600.000000      666.666667
      800.000000     1000.000000     1155.555556     1311.111111     1377.777778
     1422.222222     1400.000000     1422.222222     1444.444444     1422.222222
     1355.555556     1222.222222     1088.888889      933.333333      777.777778
      666.666667      600.000000      600.000000      600.000000      600.000000
      600.000000      600.000000      600.000000      600.000000      600.000000
      600.000000      600.000000      600.000000      600.000000      600.000000
      600.000000      600.000000      600.000000      600.000000      600.000000
      600.000000      600.000000      600.000000      600.000000      600.000000
      600.000000      600.000000      600.000000      600.000000
     5400.000000     5355.555556     5266.666667     5177.777778     5222.222222
     5400.000000     5622.222222     6022.222222     6466.666667     7000.000000
     7133.333333     5977.777778     4111.111111     2377.777778     1866.666667
     1577.777778     1311.111111     1044.444444     1088.888889     1088.888889
      955.555556      822.222222      688.888889      622.222222      600.000000
      600.000000      600.000000      600.000000      600.000000      600.000000
      600.000000      600.000000      600.000000      600.000000      600.000000
      600.000000      600.000000      600.000000      600.000000      600.000000
      600.000000      600.000000      600.000000      600.000000      600.000000
      600.000000      600.000000      600.000000      600.000000      600.000000
      600.000000      600.000000      600.000000      600.000000      666.666667
      777.777778      955.555556     1044.444444     1222.222222     1377.777778
     1555.555556     1600.000000     1600.000000     1577.777778     1533.333333
     1444.444444     1333.333333     1177.777778     1000.000000      822.222222
      688.888889      622.222222      600.000000      600.000000      600.000000
      600.000000      600.000000      600.000000      600.000000      600.000000
      600.000000      600.000000      600.000000      600.000000      600.000000
      600.000000      600.000000      600.000000      600.000000      600.000000
      600.000000      600.000000      600.000000      600.000000      600.000000
      600.000000      600.000000      600.000000      600.000000
     5044.444444     5088.888889     5088.888889     5088.888889     5133.333333
     5266.666667     5400.000000     5800.000000     6333.333333     6955.555556
     7133.333333     5711.111111     3888.888889     2244.444444     2155.555556
     1911.111111     1600.000000     1222.222222     1222.222222     1177.777778
     1022.222222      866.666667      733.333333      644.444444      600.000000
      600.000000      600.000000      600.000000      600.000000      600.000000
      600.000000      600.000000      600.000000      600.000000      600.000000
      600.000000      600.000000      600.000000      600.000000      600.000000
      600.000000      600.000000      600.000000      600.000000      600.000000
      600.000000      600.000000      600.000000      600.000000      600.000000
      600.000000      600.000000      600.000000      600.000000      644.444444
      733.333333      866.666667      911.111111     1133.333333     1422.222222
     1755.555556     1866.666667     1822.222222     1755.555556     1555.555556
     1466.666667     1355.555556     1266.666667     1066.666667      866.666667
      733.333333      644.444444      600.000000      600.000000      600.000000
      600.000000      600.000000      600.000000      600.000000      600.000000
      600.000000      600.000000      600.000000      600.000000      600.000000
      600.000000      600.000000      600.000000      600.000000      600.000000
      600.000000      600.000000      600.000000      600.000000      600.000000
      600.000000      600.000000      600.000000      600.000000
     4822.222222     4911.111111     5000.000000     5000.000000     5044.444444
     5088.888889     5222.222222     5577.777778     6200.000000     6866.666667
     7088.888889     5844.444444     4177.777778     2800.000000     2666.666667
     2377.777778     1888.888889     1400.000000     1288.888889     1222.222222
     1066.666667      933.333333      800.000000      688.888889      622.222222
      600.000000      600.000000      600.000000      600.000000      600.000000
      600.000000      600.000000      600.000000      600.000000      600.000000
      600.000000      600.000000      600.000000      600.000000      600.000000
      600.000000      600.000000      600.000000      600.000000      600.000000
      600.000000      600.000000      600.000000      600.000000      600.000000
      600.000000      600.000000      600.000000      600.000000      622.222222
      688.888889      800.000000      844.444444     1111.111111     1533.333333
     2000.000000     2200.000000     2111.111111     1955.555556     1688.888889
     1555.555556     1444.444444     1333.333333     1133.333333      933.333333
      777.777778      666.666667      600.000000      600.000000      600.000000
      600.000000      600.000000      600.000000      600.000000      600.000000
      600.000000      600.000000      622.222222      644.444444      666.666667
      666.666667      666.666667      666.666667      666.666667      666.666667
      644.444444      622.222222      600.000000      600.000000      600.000000
      600.000000      600.000000      600.000000      600.000000
     4600.000000     4777.777778     4955.555556     5000.000000     5000.000000
     5000.000000     5088.888889     5355.555556     6022.222222     6733.333333
     7088.888889     6066.666667     4600.000000     3533.333333     3311.111111
     2911.111111     2244.444444     1622.222222     1444.444444     1288.888889
     1155.555556     1022.222222      866.666667      733.333333      644.444444
      600.000000      600.000000      600.000000      600.000000      600.000000
      600.000000      600.000000      600.000000      600.000000      600.000000
      600.000000      600.000000      600.000000      600.000000      600.000000
      600.000000      600.000000      600.000000      600.000000      600.000000
      600.000000      600.000000      600.000000      600.000000      600.000000
      600.000000      600.000000      600.000000      622.222222      644.444444
      711.111111      777.777778      888.888889     1288.888889     1866.666667
     2400.000000     2600.000000     2466.666667     2244.444444     1866.666667
     1666.666667     1488.888889     1377.777778     1177.777778      977.777778
      800.000000      666.666667      600.000000      600.000000      600.000000
      600.000000      600.000000      600.000000      600.000000      600.000000
      622.222222      622.222222      688.888889      733.333333      800.000000
      800.000000      800.000000      800.000000      800.000000      777.777778
      733.333333      688.888889      666.666667      644.444444      622.222222
      600.000000      600.000000      600.000000      600.000000
     4377.777778     4600.000000     4822.222222     4866.666667     4911.111111
     4955.555556     5044.444444     5177.777778     5844.444444     6600.000000
     7044.444444     6155.555556     4866.666667     4111.111111     3933.333333
     3400.000000     2533.333333     1755.555556     1577.777778     1400.000000
     1266.666667     1111.111111      933.333333      777.777778      666.666667
      600.000000      600.000000      600.000000      600.000000      600.000000
      600.000000      600.000000      600.000000      600.000000      600.000000
      600.000000      600.000000      600.000000      600.000000      600.000000
      600.000000      600.000000      600.000000      600.000000      600.000000
      600.000000      600.000000      600.000000      600.000000      600.000000
      600.000000      600.000000      600.000000      644.444444      711.111111
      777.777778      822.222222     1000.000000     1511.111111     2177.777778
     2688.888889     2822.222222     2688.888889     2377.777778     2066.666667
     1777.777778     1600.000000     1400.000000     1200.000000     1000.000000
      800.000000      666.666667      600.000000      600.000000      600.000000
      600.000000      600.000000      600.000000      600.000000      600.000000
      644.444444      688.888889      822.222222      911.111111     1000.000000
     1000.000000     1000.000000     1000.000000     1000.000000      955.555556
      888.888889      822.222222      777.777778      733.333333      666.666667
      622.222222      600.000000      600.000000      600.000000
     4200.000000     4377.777778     4600.000000     4688.888889     4822.222222
     4911.111111     5000.000000     5044.444444     5711.111111     6466.666667
     7044.444444     6244.444444     5266.666667     4644.444444     4644.444444
     3933.333333     2955.555556     1955.555556     1733.333333     1511.111111
     1355.555556     1177.777778      977.777778      800.000000      666.666667
      600.000000      600.000000      600.000000      600.000000      600.000000
      600.000000      600.000000      600.000000      600.000000      600.000000
      600.000000      600.000000      600.000000      600.000000      600.000000
      600.000000      600.000000      600.000000      600.000000      600.000000
      600.000000      600.000000      600.000000      600.000000      600.000000
      622.222222      644.444444      666.666667      711.111111      800.000000
      888.888889      955.555556     1222.222222     1777.777778     2400.000000
     2777.777778     2822.222222     2733.333333     2400.000000     2088.888889
     1755.555556     1600.000000     1400.000000     1200.000000     1000.000000
      800.000000      666.666667      600.000000      600.000000      600.000000
      600.000000      600.000000      600.000000      600.000000      600.000000
      666.666667      777.777778      977.777778     1111.111111     1200.000000
     1200.000000     1200.000000     1200.000000     1200.000000     1133.333333
     1066.666667      977.777778      933.333333      844.444444      733.333333
      644.444444      600.000000      600.000000      600.000000
     4022.222222     4155.555556     4377.777778     4511.111111     4733.333333
     4866.666667     5000.000000     5044.444444     5577.777778     6244.444444
     6733.333333     6200.000000     5577.777778     5177.777778     5222.222222
     4333.333333     3311.111111     2177.777778     1888.888889     1577.777778
     1400.000000     1200.000000     1000.000000      800.000000      666.666667
      600.000000      600.000000      600.000000      600.000000      600.000000
      600.000000      600.000000      600.000000      600.000000      600.000000
      600.000000      600.000000      600.000000      600.000000      600.000000
      600.000000      600.000000      600.000000      600.000000      600.000000
      600.000000      600.000000      600.000000      600.000000      600.000000
      644.444444      711.111111      777.777778      822.222222      888.888889
     1000.000000     1155.555556     1511.111111     1955.555556     2377.777778
     2555.555556     2555.555556     2511.111111     2222.222222     2000.000000
     1711.111111     1577.777778     1377.777778     1177.777778     1000.000000
      800.000000      666.666667      600.000000      600.000000      600.000000
      600.000000      600.000000      600.000000      600.000000      622.222222
      688.888889      866.666667     1088.888889     1288.888889     1377.777778
     1400.000000     1400.000000     1400.000000     1400.000000     1355.555556
     1266.666667     1155.555556     1044.444444      933.333333      777.777778
      666.666667      600.000000      600.000000      600.000000
     3844.444444     3977.777778     4244.444444     4466.666667     4688.888889
     4822.222222     4911.111111     4955.555556     5311.111111     5755.555556
     6111.111111     5888.888889     5666.666667     5488.888889     5488.888889
     4511.111111     3400.000000     2200.000000     1866.666667     1600.000000
     1400.000000     1200.000000     1000.000000      800.000000      666.666667
      600.000000      600.000000      600.000000      600.000000      600.000000
      600.000000      600.000000      600.000000      600.000000      600.000000
      600.000000      600.000000      600.000000      600.000000      600.000000
      600.000000      600.000000      600.000000      600.000000      600.000000
      600.000000      600.000000      600.000000      600.000000      600.000000
      666.666667      777.777778      911.111111      977.777778     1022.222222
     1111.111111     1333.333333     1711.111111     2022.222222     2244.444444
     2288.888889     2333.333333     2377.777778     2177.777778     1977.777778
     1688.888889     1555.555556     1377.777778     1177.777778     1000.000000
      800.000000      666.666667      600.000000      600.000000      600.000000
      600.000000      600.000000      600.000000      600.000000      644.444444
      733.333333      933.333333     1155.555556     1377.777778     1511.111111
     1577.777778     1600.000000     1600.000000     1600.000000     1577.777778
     1444.444444     1266.666667     1088.888889      955.555556      800.000000
      666.666667      600.000000      600.000000      600.000000
     3577.777778     3800.000000     4155.555556     4511.111111     4688.888889
     4822.222222     4866.666667     4955.555556     5088.888889     5311.111111
     5355.555556     5222.222222     5177.777778     5266.666667     5355.555556
     4422.222222     3311.111111     2133.333333     1800.000000     1577.777778
     1400.000000     1200.000000     1000.000000      822.222222      688.888889
      622.222222      600.000000      600.000000      600.000000      600.000000
      600.000000      600.000000      600.000000      600.000000      600.000000
      600.000000      600.000000      600.000000      600.000000      600.000000
      600.000000      600.000000      600.000000      600.000000      600.000000
      600.000000      600.000000      600.000000      600.000000      600.000000
      666.666667      800.000000      977.777778     1111.111111     1133.333333
     1133.333333     1333.333333     1711.111111     2022.222222     2111.111111
     2111.111111     2155.555556     2244.444444     2088.888889     1911.111111
     1666.666667     1533.333333     1377.777778     1177.777778     1000.000000
      800.000000      666.666667      600.000000      600.000000      600.000000
      600.000000      600.000000      600.000000      600.000000      666.666667
      777.777778      977.777778     1177.777778     1400.000000     1577.777778
     1733.333333     1822.222222     1866.666667     1866.666667     1822.222222
     1600.000000     1333.333333     1066.666667      933.333333      800.000000
      688.888889      622.222222      600.000000      600.000000
     3311.111111     3533.333333     3888.888889     4377.777778     4688.888889
     4955.555556     5000.000000     5044.444444     5088.888889     5133.333333
     5044.444444     4822.222222     4866.666667     5044.444444     5177.777778
     4244.444444     3088.888889     2000.000000     1711.111111     1577.777778
     1400.000000     1222.222222     1044.444444      888.888889      733.333333
      644.444444      600.000000      600.000000      600.000000      600.000000
      600.000000      600.000000      600.000000      600.000000      600.000000
      600.000000      600.000000      600.000000      600.000000      600.000000
      600.000000      600.000000      600.000000      600.000000      600.000000
      600.000000      600.000000      600.000000      600.000000      600.000000
      666.666667      800.000000     1000.000000     1177.777778     1266.666667
     1244.444444     1444.444444     1800.000000     2111.111111     2111.111111
     2066.666667     2155.555556     2288.888889     2133.333333     1911.111111
     1666.666667     1555.555556     1400.000000     1200.000000     1000.000000
      800.000000      666.666667      600.000000      600.000000      600.000000
      600.000000      600.000000      600.000000      600.000000      666.666667
      800.000000     1000.000000     1200.000000     1400.000000     1600.000000
     1822.222222     2022.222222     2155.555556     2200.000000     2066.666667
     1733.333333     1333.333333     1044.444444      933.333333      844.444444
      755.555556      688.888889      644.444444      622.222222
     3000.000000     3177.777778     3488.888889     4111.111111     4644.444444
     5133.333333     5311.111111     5400.000000     5400.000000     5400.000000
     5177.777778     4955.555556     4955.555556     5177.777778     5222.222222
     4200.000000     3044.444444     2000.000000     1755.555556     1577.777778
     1422.222222     1266.666667     1111.111111      955.555556      800.000000
      688.888889      622.222222      600.000000      600.000000      600.000000
      600.000000      600.000000      600.000000      600.000000      600.000000
      600.000000      600.000000      600.000000      600.000000      600.000000
      600.000000      600.000000      600.000000      600.000000      600.000000
      600.000000      600.000000      600.000000      600.000000      600.000000
      666.666667      800.000000     1000.000000     1177.777778     1244.444444
     1288.888889     1488.888889     1911.111111     2200.000000     2200.000000
     2155.555556     2244.444444     2377.777778     2222.222222     1977.777778
     1733.333333     1555.555556     1377.777778     1177.777778     1000.000000
      800.000000      666.666667      600.000000      600.000000      600.000000
      600.000000      600.000000      600.000000      600.000000      666.666667
      800.000000     1000.000000     1200.000000     1400.000000     1600.000000
     1822.222222     2111.111111     2377.777778     2511.111111     2333.333333
     1933.333333     1488.888889     1177.777778     1022.222222      933.333333
      866.666667      800.000000      733.333333      688.888889
     2600.000000     2733.333333     3000.000000     3577.777778     4288.888889
     5044.444444     5533.333333     5755.555556     5800.000000     5800.000000
     5666.666667     5533.333333     5533.333333     5622.222222     5444.444444
     4288.888889     3088.888889     2066.666667     1822.222222     1622.222222
     1466.666667     1333.333333     1177.777778     1022.222222      866.666667
      733.333333      644.444444      600.000000      600.000000      600.000000
      600.000000      600.000000      600.000000      600.000000      600.000000
      600.000000      600.000000      600.000000      600.000000      600.000000
      600.000000      600.000000      600.000000      600.000000      600.000000
      600.000000      600.000000      600.000000      600.000000      600.000000
      666.666667      800.000000      977.777778     1111.111111     1133.333333
     1200.000000     1488.888889     2000.000000     2288.888889     2288.888889
     2200.000000     2333.333333     2511.111111     2466.666667     2200.000000
     1866.666667     1577.777778     1377.777778     1177.777778     1000.000000
      800.000000      666.666667      600.000000      600.000000      600.000000
      600.000000      600.000000      600.000000      600.000000      666.666667
      800.000000     1000.000000     1200.000000     1400.000000     1577.777778
     1733.333333     1977.777778     2355.555556     2644.444444     2555.555556
     2133.333333     1644.444444     1333.333333     1155.555556     1066.666667
     1000.000000      933.333333      844.444444      777.777778
     2244.444444     2377.777778     2688.888889     3177.777778     3844.444444
     4644.444444     5444.444444     5977.777778     6200.000000     6200.000000
     6111.111111     6066.666667     6066.666667     6022.222222     5666.666667
     4511.111111     3311.111111     2244.444444     1888.888889     1666.666667
     1533.333333     1377.777778     1222.222222     1066.666667      933.333333
      777.777778      666.666667      600.000000      600.000000      600.000000
      600.000000      600.000000      600.000000      600.000000      600.000000
      600.000000      600.000000      600.000000      600.000000      600.000000
      600.000000      600.000000      600.000000      600.000000      600.000000
      600.000000      600.000000      600.000000      600.000000      600.000000
      666.666667      800.000000      955.555556     1022.222222      933.333333
     1066.666667     1422.222222     2000.000000     2244.444444     2288.888889
     2244.444444     2288.888889     2466.666667     2466.666667     2288.888889
     1911.111111     1577.777778     1377.777778     1177.777778     1000.000000
      822.222222      688.888889      622.222222      600.000000      600.000000
      600.000000      600.000000      600.000000      600.000000      666.666667
      800.000000     1000.000000     1200.000000     1377.777778     1511.111111
     1577.777778     1755.555556     2177.777778     2600.000000     2688.888889
     2377.777778     1888.888889     1533.333333     1288.888889     1200.000000
     1133.333333     1044.444444      933.333333      844.444444
     1977.777778     2111.111111     2466.666667     2866.666667     3400.000000
     4066.666667     5177.777778     6066.666667     6600.000000     6600.000000
     6600.000000     6600.000000     6555.555556     6288.888889     5800.000000
     4777.777778     3622.222222     2555.555556     2000.000000     1755.555556
     1577.777778     1422.222222     1200.000000     1066.666667      911.111111
      800.000000      666.666667      600.000000      600.000000      600.000000
      600.000000      600.000000      600.000000      600.000000      600.000000
      600.000000      600.000000      600.000000      600.000000      600.000000
      600.000000      600.000000      600.000000      600.000000      600.000000
      600.000000      600.000000      622.222222      644.444444      666.666667
      711.111111      822.222222      933.333333      977.777778      844.444444
      933.333333     1311.111111     1888.888889     2244.444444     2333.333333
     2288.888889     2288.888889     2377.777778     2377.777778     2200.000000
     1866.666667     1600.000000     1400.000000     1200.000000     1022.222222
      866.666667      733.333333      644.444444      600.000000      600.000000
      600.000000      600.000000      600.000000      600.000000      666.666667
      800.000000     1000.000000     1177.777778     1311.111111     1377.777778
     1422.222222     1533.333333     1977.777778     2488.888889     2733.333333
     2511.111111     2022.222222     1688.888889     1466.666667     1377.777778
     1266.666667     1133.333333      977.777778      866.666667
     1844.444444     1933.333333     2244.444444     2600.000000     3088.888889
     3666.666667     4955.555556     6111.111111     6955.555556     7000.000000
     7000.000000     6955.555556     6822.222222     6466.666667     5933.333333
     5177.777778     4288.888889     3266.666667     2511.111111     1955.555556
     1711.111111     1466.666667     1266.666667     1111.111111      933.333333
      822.222222      688.888889      622.222222      600.000000      600.000000
      600.000000      600.000000      600.000000      600.000000      600.000000
      600.000000      600.000000      600.000000      600.000000      600.000000
      600.000000      600.000000      600.000000      600.000000      600.000000
      600.000000      622.222222      666.666667      733.333333      777.777778
      822.222222      888.888889      955.555556     1000.000000      933.333333
     1022.222222     1333.333333     1755.555556     2200.000000     2422.222222
     2555.555556     2466.666667     2377.777778     2200.000000     2022.222222
     1777.777778     1600.000000     1400.000000     1222.222222     1066.666667
      933.333333      777.777778      666.666667      600.000000      600.000000
      600.000000      600.000000      600.000000      600.000000      666.666667
      800.000000      977.777778     1111.111111     1177.777778     1222.222222
     1288.888889     1444.444444     1844.444444     2333.333333     2644.444444
     2555.555556     2200.000000     1888.888889     1666.666667     1511.111111
     1355.555556     1177.777778     1000.000000      866.666667
     1733.333333     1800.000000     2000.000000     2333.333333     2822.222222
     3444.444444     4822.222222     6155.555556     7222.222222     7400.000000
     7355.555556     7222.222222     6955.555556     6555.555556     6066.666667
     5533.333333     4911.111111     4111.111111     3133.333333     2288.888889
     1755.555556     1533.333333     1311.111111     1133.333333      955.555556
      866.666667      733.333333      644.444444      600.000000      600.000000
      600.000000      600.000000      600.000000      600.000000      600.000000
      600.000000      600.000000      600.000000      600.000000      600.000000
      600.000000      600.000000      600.000000      600.000000      600.000000
      600.000000      622.222222      711.111111      822.222222      933.333333
      977.777778     1022.222222     1044.444444     1088.888889     1088.888889
     1044.444444     1244.444444     1533.333333     2222.222222     2644.444444
     2911.111111     2777.777778     2511.111111     2200.000000     1911.111111
     1711.111111     1577.777778     1422.222222     1266.666667     1133.333333
      977.777778      822.222222      688.888889      622.222222      600.000000
      600.000000      600.000000      600.000000      600.000000      666.666667
      777.777778      911.111111      977.777778     1022.222222     1088.888889
     1222.222222     1400.000000     1777.777778     2177.777778     2511.111111
     2466.666667     2244.444444     1977.777778     1777.777778     1600.000000
     1400.000000     1200.000000     1000.000000      866.666667
     1644.444444     1666.666667     1755.555556     2044.444444     2555.555556
     3266.666667     4644.444444     6111.111111     7355.555556     7711.111111
     7622.222222     7355.555556     7000.000000     6600.000000     6155.555556
     5755.555556     5355.555556     4777.777778     3711.111111     2622.222222
     1844.444444     1577.777778     1400.000000     1222.222222     1066.666667
      933.333333      777.777778      666.666667      600.000000      600.000000
      600.000000      600.000000      600.000000      600.000000      600.000000
      600.000000      600.000000      600.000000      600.000000      600.000000
      600.000000      600.000000      600.000000      600.000000      600.000000
      600.000000      688.888889      755.555556      911.111111     1000.000000
     1133.333333     1177.777778     1200.000000     1222.222222     1244.444444
     1200.000000     1355.555556     1533.333333     2266.666667     2777.777778
     3133.333333     2911.111111     2555.555556     2200.000000     1911.111111
     1733.333333     1622.222222     1488.888889     1333.333333     1177.777778
     1022.222222      866.666667      755.555556      666.666667      622.222222
      600.000000      600.000000      600.000000      600.000000      644.444444
      711.111111      777.777778      822.222222      888.888889     1022.222222
     1200.000000     1400.000000     1688.888889     2000.000000     2288.888889
     2333.333333     2200.000000     1955.555556     1755.555556     1577.777778
     1400.000000     1200.000000     1000.000000      866.666667
     1533.333333     1600.000000     1688.888889     1955.555556     2377.777778
     3088.888889     4333.333333     5888.888889     7222.222222     7800.000000
     7711.111111     7400.000000     7000.000000     6600.000000     6200.000000
     5800.000000     5400.000000     5000.000000     3888.888889     2955.555556
     1955.555556     1755.555556     1444.444444     1288.888889     1133.333333
      977.777778      822.222222      688.888889      622.222222      600.000000
      600.000000      600.000000      600.000000      600.000000      600.000000
      600.000000      600.000000      600.000000      600.000000      600.000000
      600.000000      600.000000      600.000000      600.000000      600.000000
      622.222222      777.777778      933.333333     1111.111111     1200.000000
     1288.888889     1355.555556     1377.777778     1355.555556     1333.333333
     1311.111111     1466.666667     1622.222222     2266.666667     2822.222222
     3177.777778     2955.555556     2555.555556     2200.000000     1955.555556
     1800.000000     1711.111111     1555.555556     1377.777778     1222.222222
     1066.666667      955.555556      844.444444      733.333333      644.444444
      600.000000      600.000000      600.000000      600.000000      622.222222
      644.444444      666.666667      711.111111      822.222222     1000.000000
     1200.000000     1400.000000     1622.222222     1844.444444     2044.444444
     2155.555556     2066.666667     1888.888889     1666.666667     1533.333333
     1377.777778     1200.000000     1000.000000      866.666667
     1533.333333     1600.000000     1733.333333     1955.555556     2288.888889
     2911.111111     4066.666667     5577.777778     6911.111111     7577.777778
     7622.222222     7355.555556     7000.000000     6600.000000     6200.000000
     5800.000000     5400.000000     5000.000000     4155.555556     3355.555556
     2377.777778     1933.333333     1511.111111     1355.555556     1177.777778
     1022.222222      866.666667      733.333333      644.444444      600.000000
      600.000000      600.000000      600.000000      600.000000      600.000000
      600.000000      600.000000      600.000000      600.000000      600.000000
      600.000000      600.000000      600.000000      622.222222      644.444444
      688.888889      911.111111     1111.111111     1355.555556     1422.222222
     1488.888889     1511.111111     1533.333333     1511.111111     1400.000000
     1400.000000     1533.333333     1777.777778     2244.444444     2733.333333
     3088.888889     3000.000000     2733.333333     2377.777778     2155.555556
     1933.333333     1844.444444     1622.222222     1444.444444     1266.666667
     1155.555556     1044.444444      933.333333      777.777778      666.666667
      600.000000      600.000000      600.000000      600.000000      600.000000
      600.000000      600.000000      666.666667      800.000000     1000.000000
     1200.000000     1377.777778     1533.333333     1688.888889     1822.222222
     1955.555556     1933.333333     1822.222222     1622.222222     1466.666667
     1311.111111     1155.555556      977.777778      866.666667
     1555.555556     1644.444444     1822.222222     2066.666667     2422.222222
     3000.000000     4022.222222     5400.000000     6600.000000     7311.111111
     7400.000000     7266.666667     6955.555556     6600.000000     6200.000000
     5800.000000     5400.000000     5000.000000     4377.777778     3666.666667
     2711.111111     2066.666667     1577.777778     1400.000000     1222.222222
     1066.666667      933.333333      777.777778      666.666667      600.000000
      600.000000      600.000000      600.000000      600.000000      600.000000
      600.000000      600.000000      600.000000      600.000000      600.000000
      600.000000      600.000000      600.000000      644.444444      711.111111
      800.000000     1022.222222     1288.888889     1555.555556     1711.111111
     1755.555556     1755.555556     1755.555556     1688.888889     1577.777778
     1511.111111     1600.000000     1933.333333     2288.888889     2777.777778
     3088.888889     3177.777778     3000.000000     2644.444444     2377.777778
     2066.666667     1911.111111     1666.666667     1511.111111     1355.555556
     1244.444444     1133.333333      977.777778      800.000000      666.666667
      600.000000      600.000000      600.000000      600.000000      600.000000
      600.000000      600.000000      666.666667      800.000000     1000.000000
     1177.777778     1333.333333     1444.444444     1555.555556     1644.444444
     1755.555556     1777.777778     1733.333333     1577.777778     1422.222222
     1244.444444     1088.888889      933.333333      844.444444
     1511.111111     1622.222222     1866.666667     2155.555556     2600.000000
     3133.333333     4155.555556     5355.555556     6466.666667     7088.888889
     7222.222222     7044.444444     6644.444444     6155.555556     5844.444444
     5577.777778     5355.555556     5000.000000     4511.111111     3711.111111
     2777.777778     2000.000000     1622.222222     1444.444444     1288.888889
     1133.333333      977.777778      800.000000      666.666667      600.000000
      600.000000      600.000000      600.000000      600.000000      600.000000
      600.000000      600.000000      600.000000      600.000000      600.000000
      600.000000      600.000000      600.000000      666.666667      777.777778
      911.111111     1133.333333     1355.555556     1622.222222     1822.222222
     2000.000000     2066.666667     2111.111111     2111.111111     1866.666667
     1711.111111     1644.444444     2088.888889     2466.666667     2955.555556
     3266.666667     3400.000000     3222.222222     2866.666667     2511.111111
     2155.555556     1933.333333     1711.111111     1600.000000     1444.444444
     1333.333333     1177.777778     1000.000000      800.000000      666.666667
      600.000000      600.000000      600.000000      600.000000      600.000000
      600.000000      600.000000      666.666667      800.000000      977.777778
     1133.333333     1244.444444     1355.555556     1444.444444     1533.333333
     1577.777778     1600.000000     1600.000000     1533.333333     1400.000000
     1200.000000     1022.222222      866.666667      777.777778
     1377.777778     1555.555556     1866.666667     2200.000000     2688.888889
     3266.666667     4288.888889     5444.444444     6466.666667     7044.444444
     7133.333333     6777.777778     6155.555556     5444.444444     5133.333333
     4911.111111     4911.111111     4733.333333     4244.444444     3400.000000
     2511.111111     1933.333333     1666.666667     1511.111111     1355.555556
     1177.777778     1000.000000      800.000000      666.666667      600.000000
      600.000000      600.000000      600.000000      600.000000      600.000000
      600.000000      600.000000      600.000000      600.000000      600.000000
      600.000000      600.000000      622.222222      711.111111      866.666667
     1044.444444     1266.666667     1466.666667     1711.111111     1977.777778
     2288.888889     2511.111111     2644.444444     2688.888889     2511.111111
     2333.333333     2155.555556     2377.777778     2733.333333     3222.222222
     3533.333333     3577.777778     3311.111111     2911.111111     2511.111111
     2200.000000     1977.777778     1800.000000     1666.666667     1533.333333
     1377.777778     1200.000000     1000.000000      800.000000      666.666667
      600.000000      600.000000      600.000000      600.000000      600.000000
      600.000000      600.000000      666.666667      777.777778      933.333333
     1044.444444     1155.555556     1244.444444     1333.333333     1377.777778
     1400.000000     1422.222222     1466.666667     1466.666667     1377.777778
     1200.000000     1000.000000      822.222222      711.111111
     1177.777778     1444.444444     1800.000000     2066.666667     2511.111111
     3088.888889     4200.000000     5355.555556     6422.222222     6955.555556
     7088.888889     6555.555556     5666.666667     4600.000000     4155.555556
     3888.888889     3977.777778     3933.333333     3577.777778     2955.555556
     2288.888889     1955.555556     1755.555556     1577.777778     1400.000000
     1200.000000     1000.000000      800.000000      666.666667      600.000000
      600.000000      600.000000      600.000000      600.000000      600.000000
      600.000000      600.000000      600.000000      600.000000      600.000000
      600.000000      600.000000      644.444444      755.555556      933.333333
     1133.333333     1355.555556     1555.555556     1800.000000     2088.888889
     2511.111111     2822.222222     3088.888889     3222.222222     3111.111111
     2933.333333     2755.555556     2822.222222     3133.333333     3488.888889
     3844.444444     3755.555556     3444.444444     2955.555556     2600.000000
     2288.888889     2111.111111     1911.111111     1755.555556     1577.777778
     1400.000000     1200.000000     1000.000000      800.000000      666.666667
      600.000000      600.000000      600.000000      600.000000      600.000000
      600.000000      600.000000      644.444444      733.333333      844.444444
      955.555556     1044.444444     1133.333333     1177.777778     1200.000000
     1222.222222     1266.666667     1333.333333     1355.555556     1311.111111
     1177.777778     1000.000000      800.000000      666.666667
     1088.888889     1377.777778     1711.111111     1888.888889     2222.222222
     2777.777778     3711.111111     4866.666667     5977.777778     6688.888889
     6822.222222     6155.555556     5133.333333     3977.777778     3355.555556
     2911.111111     2955.555556     2955.555556     2866.666667     2466.666667
     2111.111111     1933.333333     1777.777778     1600.000000     1400.000000
     1200.000000     1000.000000      800.000000      666.666667      600.000000
      600.000000      600.000000      600.000000      600.000000      600.000000
      600.000000      600.000000      600.000000      600.000000      600.000000
      600.000000      600.000000      666.666667      800.000000     1000.000000
     1200.000000     1400.000000     1600.000000     1866.666667     2200.000000
     2600.000000     3000.000000     3400.000000     3622.222222     3666.666667
     3488.888889     3444.444444     3355.555556     3577.777778     3755.555556
     4022.222222     3888.888889     3622.222222     3133.333333     2822.222222
     2511.111111     2333.333333     2066.666667     1822.222222     1600.000000
     1400.000000     1200.000000     1000.000000      800.000000      666.666667
      600.000000      600.000000      600.000000      600.000000      600.000000
      600.000000      600.000000      622.222222      666.666667      755.555556
      844.444444      933.333333      977.777778     1000.000000     1022.222222
     1066.666667     1133.333333     1177.777778     1222.222222     1222.222222
     1155.555556     1000.000000      800.000000      666.666667
     1022.222222     1288.888889     1577.777778     1688.888889     1933.333333
     2333.333333     3000.000000     3977.777778     5088.888889     5888.888889
     6022.222222     5355.555556     4422.222222     3444.444444     2822.222222
     2311.111111     2155.555556     2088.888889     2155.555556     2044.444444
     1955.555556     1844.444444     1733.333333     1577.777778     1400.000000
     1200.000000     1000.000000      800.000000      666.666667      600.000000
      600.000000      600.000000      600.000000      600.000000      600.000000
      600.000000      600.000000      600.000000      600.000000      600.000000
      600.000000      600.000000      666.666667      800.000000     1000.000000
     1200.000000     1400.000000     1600.000000     1866.666667     2155.555556
     2511.111111     2822.222222     3400.000000     3800.000000     4022.222222
     3888.888889     3933.333333     3933.333333     4022.222222     4022.222222
     4155.555556     3933.333333     3666.666667     3266.666667     3088.888889
     2777.777778     2511.111111     2155.555556     1866.666667     1600.000000
     1400.000000     1200.000000     1000.000000      800.000000      666.666667
      600.000000      600.000000      600.000000      600.000000      600.000000
      600.000000      600.000000      600.000000      622.222222      666.666667
      733.333333      777.777778      800.000000      822.222222      866.666667
      933.333333      977.777778     1000.000000     1044.444444     1088.888889
     1088.888889      977.777778      800.000000      666.666667
     1000.000000     1222.222222     1488.888889     1600.000000     1755.555556
     2000.000000     2377.777778     3044.444444     3933.333333     4688.888889
     4822.222222     4244.444444     3488.888889     2866.666667     2422.222222
     2022.222222     1822.222222     1733.333333     1800.000000     1755.555556
     1755.555556     1666.666667     1600.000000     1488.888889     1355.555556
     1177.777778     1000.000000      800.000000      666.666667      600.000000
      600.000000      622.222222      644.444444      666.666667      666.666667
      666.666667      666.666667      666.666667      666.666667      666.666667
      666.666667      666.666667      711.111111      822.222222     1000.000000
     1200.000000     1400.000000     1600.000000     1866.666667     2111.111111
     2288.888889     2555.555556     3266.666667     3977.777778     4422.222222
     4333.333333     4333.333333     4288.888889     4333.333333     4288.888889
     4333.333333     3933.333333     3666.666667     3311.111111     3266.666667
     2955.555556     2600.000000     2200.000000     1866.666667     1600.000000
     1400.000000     1200.000000     1000.000000      800.000000      666.666667
      600.000000      600.000000      600.000000      600.000000      600.000000
      600.000000      600.000000      600.000000      600.000000      622.222222
      644.444444      666.666667      666.666667      688.888889      733.333333
      777.777778      800.000000      822.222222      888.888889      955.555556
     1000.000000      933.333333      800.000000      666.666667
      933.333333     1111.111111     1355.555556     1511.111111     1644.444444
     1777.777778     2044.444444     2422.222222     3000.000000     3400.000000
     3488.888889     3133.333333     2688.888889     2377.777778     2111.111111
     1866.666667     1622.222222     1533.333333     1533.333333     1577.777778
     1577.777778     1533.333333     1466.666667     1377.777778     1266.666667
     1133.333333      977.777778      800.000000      666.666667      600.000000
      600.000000      644.444444      711.111111      777.777778      800.000000
      800.000000      800.000000      800.000000      800.000000      800.000000
      800.000000      800.000000      822.222222      888.888889     1022.222222
     1200.000000     1400.000000     1600.000000     1822.222222     2022.222222
     2155.555556     2333.333333     3177.777778     4111.111111     4822.222222
     4822.222222     4688.888889     4644.444444     4555.555556     4555.555556
     4511.111111     4111.111111     3800.000000     3444.444444     3355.555556
     3000.000000     2600.000000     2200.000000     1866.666667     1600.000000
     1400.000000     1200.000000     1000.000000      800.000000      666.666667
      600.000000      600.000000      600.000000      600.000000      600.000000
      600.000000      600.000000      600.000000      600.000000      600.000000
      600.000000      600.000000      600.000000      622.222222      644.444444
      666.666667      666.666667      688.888889      733.333333      800.000000
      866.666667      866.666667      800.000000      711.111111
      888.888889     1044.444444     1266.666667     1422.222222     1555.555556
     1666.666667     1888.888889     2066.666667     2333.333333     2511.111111
     2555.555556     2422.222222     2155.555556     2000.000000     1844.444444
     1733.333333     1577.777778     1466.666667     1400.000000     1400.000000
     1400.000000     1377.777778     1333.333333     1244.444444     1155.555556
     1044.444444      933.333333      777.777778      666.666667      600.000000
      600.000000      666.666667      777.777778      911.111111      977.777778
     1000.000000     1000.000000     1000.000000     1000.000000     1000.000000
     1000.000000     1000.000000     1000.000000     1022.222222     1088.888889
     1222.222222     1400.000000     1600.000000     1777.777778     1977.777778
     2111.111111     2377.777778     3311.111111     4333.333333     5133.333333
     5088.888889     4866.666667     4777.777778     4688.888889     4733.333333
     4644.444444     4111.111111     3666.666667     3044.444444     2911.111111
     2644.444444     2466.666667     2200.000000     1866.666667     1600.000000
     1400.000000     1200.000000     1000.000000      800.000000      666.666667
      600.000000      600.000000      600.000000      600.000000      600.000000
      600.000000      600.000000      600.000000      600.000000      600.000000
      600.000000      600.000000      600.000000      600.000000      600.000000
      600.000000      622.222222      666.666667      711.111111      755.555556
      777.777778      777.777778      755.555556      733.333333
      866.666667      977.777778     1155.555556     1311.111111     1444.444444
     1577.777778     1711.111111     1844.444444     1955.555556     2022.222222
     2022.222222     1955.555556     1844.444444     1733.333333     1644.444444
     1577.777778     1511.111111     1400.000000     1288.888889     1222.222222
     1200.000000     1177.777778     1155.555556     1111.111111     1044.444444
      955.555556      844.444444      733.333333      644.444444      600.000000
      600.000000      666.666667      800.000000      977.777778     1111.111111
     1177.777778     1200.000000     1200.000000     1200.000000     1200.000000
     1200.000000     1200.000000     1200.000000     1200.000000     1222.222222
     1288.888889     1422.222222     1600.000000     1777.777778     1977.777778
     2288.888889     2733.333333     3755.555556     4688.888889     5355.555556
     5266.666667     4955.555556     4822.222222     4688.888889     4777.777778
     4466.666667     3733.333333     2888.888889     2177.777778     1977.777778
     2022.222222     2155.555556     2155.555556     1866.666667     1600.000000
     1400.000000     1200.000000     1000.000000      800.000000      666.666667
      600.000000      600.000000      600.000000      600.000000      600.000000
      600.000000      600.000000      600.000000      600.000000      600.000000
      600.000000      600.000000      600.000000      600.000000      600.000000
      600.000000      644.444444      711.111111      777.777778      800.000000
      777.777778      755.555556      755.555556      777.777778
      844.444444      933.333333     1088.888889     1222.222222     1355.555556
     1466.666667     1577.777778     1666.666667     1711.111111     1777.777778
     1755.555556     1711.111111     1622.222222     1533.333333     1466.666667
     1400.000000     1377.777778     1288.888889     1177.777778     1066.666667
     1022.222222      977.777778      977.777778      955.555556      933.333333
      844.444444      755.555556      666.666667      622.222222      600.000000
      600.000000      666.666667      800.000000     1000.000000     1177.777778
     1311.111111     1377.777778     1400.000000     1400.000000     1400.000000
     1400.000000     1400.000000     1400.000000     1400.000000     1400.000000
     1377.777778     1444.444444     1577.777778     1822.222222     2066.666667
     2466.666667     3133.333333     4155.555556     5000.000000     5444.444444
     5311.111111     5044.444444     4866.666667     4777.777778     4733.333333
     4200.000000     3022.222222     1911.111111     1111.111111     1088.888889
     1355.555556     1755.555556     1977.777778     1822.222222     1600.000000
     1400.000000     1200.000000     1000.000000      800.000000      666.666667
      600.000000      600.000000      600.000000      600.000000      600.000000
      600.000000      600.000000      600.000000      600.000000      600.000000
      600.000000      600.000000      600.000000      600.000000      600.000000
      600.000000      666.666667      777.777778      911.111111      933.333333
      888.888889      822.222222      822.222222      844.444444
      777.777778      844.444444      977.777778     1111.111111     1244.444444
     1333.333333     1400.000000     1488.888889     1555.555556     1600.000000
     1555.555556     1488.888889     1400.000000     1311.111111     1244.444444
     1200.000000     1200.000000     1155.555556     1066.666667      955.555556
      866.666667      800.000000      777.777778      777.777778      777.777778
      733.333333      666.666667      622.222222      600.000000      600.000000
      600.000000      666.666667      800.000000     1000.000000     1177.777778
     1333.333333     1466.666667     1555.555556     1600.000000     1600.000000
     1600.000000     1600.000000     1577.777778     1555.555556     1533.333333
     1488.888889     1533.333333     1622.222222     1888.888889     2155.555556
     2600.000000     3444.444444     4422.222222     5222.222222     5400.000000
     5311.111111     5088.888889     5000.000000     4911.111111     4733.333333
     4022.222222     2888.888889     1777.777778     1155.555556     1088.888889
     1355.555556     1666.666667     1822.222222     1755.555556     1577.777778
     1400.000000     1200.000000     1000.000000      800.000000      666.666667
      600.000000      600.000000      600.000000      600.000000      600.000000
      600.000000      600.000000      600.000000      600.000000      600.000000
      600.000000      600.000000      600.000000      600.000000      600.000000
      600.000000      666.666667      800.000000      977.777778     1066.666667
     1066.666667     1022.222222     1022.222222     1044.444444
      688.888889      755.555556      866.666667     1000.000000     1111.111111
     1177.777778     1222.222222     1266.666667     1311.111111     1333.333333
     1288.888889     1244.444444     1155.555556     1088.888889     1022.222222
     1000.000000     1000.000000      977.777778      911.111111      822.222222
      733.333333      688.888889      666.666667      666.666667      666.666667
      644.444444      622.222222      600.000000      600.000000      600.000000
      600.000000      666.666667      777.777778      955.555556     1088.888889
     1200.000000     1377.777778     1600.000000     1800.000000     1866.666667
     1866.666667     1822.222222     1755.555556     1666.666667     1644.444444
     1600.000000     1644.444444     1733.333333     1955.555556     2200.000000
     2555.555556     3488.888889     4466.666667     5222.222222     5222.222222
     5177.777778     5177.777778     5266.666667     5177.777778     4822.222222
     4200.000000     3355.555556     2600.000000     2022.222222     1844.444444
     1800.000000     1844.444444     1755.555556     1666.666667     1533.333333
     1377.777778     1200.000000     1000.000000      800.000000      666.666667
      600.000000      600.000000      600.000000      600.000000      600.000000
      600.000000      600.000000      600.000000      600.000000      600.000000
      600.000000      600.000000      600.000000      600.000000      600.000000
      600.000000      666.666667      800.000000     1000.000000     1155.555556
     1244.444444     1266.666667     1288.888889     1311.111111
      622.222222      666.666667      733.333333      844.444444      933.333333
     1000.000000     1000.000000     1022.222222     1044.444444     1066.666667
     1044.444444     1022.222222      955.555556      888.888889      822.222222
      800.000000      800.000000      800.000000      755.555556      711.111111
      644.444444      622.222222      600.000000      600.000000      600.000000
      600.000000      600.000000      600.000000      600.000000      600.000000
      600.000000      644.444444      733.333333      888.888889     1022.222222
     1044.444444     1200.000000     1555.555556     1977.777778     2200.000000
     2155.555556     2066.666667     1911.111111     1755.555556     1688.888889
     1688.888889     1755.555556     1866.666667     2066.666667     2288.888889
     2644.444444     3533.333333     4466.666667     5133.333333     5088.888889
     5133.333333     5222.222222     5355.555556     5222.222222     4866.666667
     4422.222222     3933.333333     3444.444444     2955.555556     2600.000000
     2333.333333     2111.111111     1822.222222     1622.222222     1466.666667
     1333.333333     1155.555556      977.777778      777.777778      666.666667
      600.000000      600.000000      600.000000      600.000000      600.000000
      600.000000      600.000000      600.000000      600.000000      600.000000
      600.000000      600.000000      600.000000      600.000000      600.000000
      600.000000      666.666667      800.000000     1000.000000     1200.000000
     1355.555556     1466.666667     1533.333333     1577.777778
      600.000000      622.222222      644.444444      711.111111      755.555556
      800.000000      800.000000      800.000000      800.000000      800.000000
      800.000000      800.000000      777.777778      733.333333      688.888889
      666.666667      666.666667      666.666667      644.444444      622.222222
      600.000000      600.000000      600.000000      600.000000      600.000000
      600.000000      600.000000      600.000000      600.000000      600.000000
      600.000000      622.222222      688.888889      822.222222     1022.222222
     1088.888889     1311.111111     1711.111111     2244.444444     2511.111111
     2422.222222     2200.000000     1977.777778     1777.777778     1711.111111
     1688.888889     1755.555556     1955.555556     2200.000000     2511.111111
     2866.666667     3622.222222     4377.777778     4911.111111     4955.555556
     5088.888889     5222.222222     5266.666667     5088.888889     4822.222222
     4555.555556     4200.000000     3800.000000     3355.555556     2955.555556
     2555.555556     2200.000000     1866.666667     1600.000000     1422.222222
     1266.666667     1088.888889      911.111111      733.333333      644.444444
      600.000000      600.000000      600.000000      600.000000      600.000000
      600.000000      600.000000      600.000000      600.000000      600.000000
      600.000000      600.000000      600.000000      600.000000      600.000000
      600.000000      666.666667      800.000000     1000.000000     1200.000000
     1400.000000     1577.777778     1733.333333     1822.222222
      600.000000      600.000000      600.000000      622.222222      644.444444
      666.666667      666.666667      666.666667      666.666667      666.666667
      666.666667      666.666667      666.666667      644.444444      622.222222
      600.000000      600.000000      600.000000      600.000000      600.000000
      600.000000      600.000000      600.000000      600.000000      600.000000
      600.000000      600.000000      600.000000      600.000000      600.000000
      600.000000      622.222222      688.888889      866.666667     1155.555556
     1333.333333     1577.777778     1933.333333     2400.000000     2644.444444
     2511.111111     2244.444444     1955.555556     1755.555556     1688.888889
     1688.888889     1755.555556     2000.000000     2422.222222     2911.111111
     3311.111111     3800.000000     4244.444444     4688.888889     4866.666667
     5133.333333     5177.777778     5088.888889     4733.333333     4511.111111
     4333.333333     4155.555556     3755.555556     3355.555556     2955.555556
     2600.000000     2200.000000     1866.666667     1600.000000     1400.000000
     1222.222222     1022.222222      844.444444      688.888889      622.222222
      600.000000      600.000000      600.000000      600.000000      600.000000
      600.000000      622.222222      644.444444      644.444444      622.222222
      600.000000      600.000000      600.000000      600.000000      600.000000
      600.000000      666.666667      800.000000     1000.000000     1200.000000
     1377.777778     1577.777778     1755.555556     1888.888889
      600.000000      600.000000      600.000000      600.000000      600.000000
      600.000000      600.000000      600.000000      600.000000      600.000000
      600.000000      600.000000      600.000000      600.000000      600.000000
      600.000000      600.000000      600.000000      600.000000      600.000000
      600.000000      600.000000      600.000000      600.000000      600.000000
      600.000000      600.000000      600.000000      600.000000      622.222222
      644.444444      688.888889      777.777778     1000.000000     1377.777778
     1688.888889     1933.333333     2177.777778     2422.222222     2555.555556
     2422.222222     2155.555556     1888.888889     1711.111111     1688.888889
     1755.555556     1844.444444     2222.222222     2688.888889     3311.111111
     3666.666667     3977.777778     4244.444444     4644.444444     4955.555556
     5222.222222     5177.777778     5000.000000     4555.555556     4288.888889
     4111.111111     3977.777778     3577.777778     3133.333333     2733.333333
     2466.666667     2155.555556     1866.666667     1600.000000     1400.000000
     1200.000000     1000.000000      800.000000      666.666667      600.000000
      600.000000      600.000000      600.000000      600.000000      600.000000
      600.000000      622.222222      644.444444      644.444444      622.222222
      600.000000      600.000000      600.000000      600.000000      600.000000
      600.000000      666.666667      800.000000     1000.000000     1177.777778
     1311.111111     1466.666667     1644.444444     1800.000000
      600.000000      600.000000      600.000000      600.000000      600.000000
      600.000000      600.000000      600.000000      600.000000      600.000000
      600.000000      600.000000      600.000000      600.000000      600.000000
      600.000000      600.000000      600.000000      600.000000      600.000000
      600.000000      600.000000      600.000000      600.000000      600.000000
      600.000000      600.000000      600.000000      600.000000      644.444444
      711.111111      822.222222      977.777778     1244.444444     1622.222222
     1955.555556     2200.000000     2377.777778     2466.666667     2466.666667
     2333.333333     2111.111111     1888.888889     1733.333333     1733.333333
     1866.666667     2066.666667     2511.111111     3044.444444     3622.222222
     3977.777778     4155.555556     4288.888889     4644.444444     5044.444444
     5355.555556     5222.222222     4955.555556     4466.666667     4155.555556
     3800.000000     3577.777778     3133.333333     2733.333333     2377.777778
     2200.000000     2022.222222     1822.222222     1600.000000     1400.000000
     1200.000000     1000.000000      800.000000      666.666667      600.000000
      600.000000      600.000000      600.000000      600.000000      600.000000
      600.000000      622.222222      644.444444      644.444444      622.222222
      600.000000      600.000000      600.000000      600.000000      600.000000
      600.000000      666.666667      777.777778      955.555556     1088.888889
     1177.777778     1266.666667     1377.777778     1488.888889
      600.000000      600.000000      600.000000      600.000000      600.000000
      600.000000      600.000000      600.000000      600.000000      600.000000
      600.000000      600.000000      600.000000      600.000000      600.000000
      600.000000      600.000000      600.000000      600.000000      600.000000
      600.000000      600.000000      600.000000      600.000000      600.000000
      600.000000      600.000000      600.000000      600.000000      666.666667
      800.000000     1022.222222     1311.111111     1600.000000     1911.111111
     2177.777778     2422.222222     2600.000000     2555.555556     2422.222222
     2200.000000     2022.222222     1866.666667     1822.222222     1866.666667
     2066.666667     2333.333333     2777.777778     3222.222222     3711.111111
     4111.111111     4377.777778     4511.111111     4822.222222     5177.777778
     5444.444444     5222.222222     4866.666667     4466.666667     4155.555556
     3755.555556     3266.666667     2733.333333     2288.888889     2000.000000
     1888.888889     1822.222222     1733.333333     1577.777778     1400.000000
     1200.000000     1000.000000      800.000000      666.666667      600.000000
      600.000000      600.000000      600.000000      600.000000      600.000000
      600.000000      600.000000      600.000000      600.000000      600.000000
      600.000000      600.000000      600.000000      600.000000      600.000000
      600.000000      644.444444      733.333333      866.666667      955.555556
     1000.000000     1022.222222     1088.888889     1155.555556
      600.000000      600.000000      600.000000      600.000000      600.000000
      600.000000      600.000000      600.000000      600.000000      600.000000
      600.000000      600.000000      600.000000      600.000000      600.000000
      600.000000      600.000000      600.000000      600.000000      600.000000
      600.000000      600.000000      600.000000      600.000000      600.000000
      600.000000      600.000000      600.000000      622.222222      688.888889
      911.111111     1266.666667     1711.111111     2022.222222     2222.222222
     2377.777778     2600.000000     2733.333333     2644.444444     2422.222222
     2155.555556     1955.555556     1822.222222     1866.666667     2022.222222
     2244.444444     2555.555556     2911.111111     3355.555556     3711.111111
     4155.555556     4466.666667     4644.444444     4866.666667     5133.333333
     5355.555556     5133.333333     4644.444444     4244.444444     3888.888889
     3444.444444     2822.222222     2288.888889     1955.555556     1777.777778
     1666.666667     1622.222222     1555.555556     1466.666667     1333.333333
     1177.777778     1000.000000      800.000000      666.666667      600.000000
      600.000000      600.000000      600.000000      600.000000      600.000000
      600.000000      600.000000      600.000000      600.000000      600.000000
      600.000000      600.000000      600.000000      600.000000      600.000000
      600.000000      622.222222      666.666667      733.333333      777.777778
      800.000000      800.000000      844.444444      888.888889
      600.000000      600.000000      600.000000      600.000000      600.000000
      600.000000      600.000000      600.000000      600.000000      600.000000
      600.000000      600.000000      600.000000      600.000000      600.000000
      600.000000      600.000000      600.000000      600.000000      600.000000
      600.000000      600.000000      600.000000      600.000000      600.000000
      600.000000      600.000000      622.222222      666.666667      755.555556
     1022.222222     1466.666667     2000.000000     2377.777778     2555.555556
     2600.000000     2644.444444     2644.444444     2511.111111     2333.333333
     2066.666667     1888.888889     1755.555556     1888.888889     2155.555556
     2466.666667     2777.777778     3044.444444     3400.000000     3711.111111
     4155.555556     4555.555556     4822.222222     5000.000000     5133.333333
     5177.777778     5000.000000     4288.888889     3888.888889     3400.000000
     3133.333333     2511.111111     2044.444444     1755.555556     1622.222222
     1511.111111     1444.444444     1377.777778     1311.111111     1222.222222
     1111.111111      977.777778      800.000000      666.666667      600.000000
      600.000000      600.000000      600.000000      600.000000      600.000000
      600.000000      600.000000      600.000000      600.000000      600.000000
      600.000000      600.000000      600.000000      600.000000      600.000000
      600.000000      600.000000      622.222222      644.444444      666.666667
      666.666667      666.666667      688.888889      711.111111
      600.000000      600.000000      600.000000      600.000000      600.000000
      600.000000      600.000000      600.000000      600.000000      600.000000
      600.000000      600.000000      600.000000      600.000000      600.000000
      600.000000      600.000000      600.000000      600.000000      600.000000
      600.000000      600.000000      600.000000      600.000000      600.000000
      600.000000      622.222222      666.666667      755.555556      844.444444
     1200.000000     1688.888889     2244.444444     2644.444444     2822.222222
     2866.666667     2688.888889     2511.111111     2333.333333     2244.444444
     2066.666667     1866.666667     1733.333333     1866.666667     2200.000000
     2555.555556     2911.111111     3222.222222     3577.777778     3800.000000
     4155.555556     4511.111111     4911.111111     5088.888889     5222.222222
     5133.333333     4955.555556     4066.666667     3533.333333     2822.222222
     2555.555556     2044.444444     1777.777778     1622.222222     1511.111111
     1355.555556     1266.666667     1155.555556     1088.888889     1022.222222
      977.777778      911.111111      777.777778      666.666667      600.000000
      600.000000      600.000000      600.000000      600.000000      600.000000
      600.000000      600.000000      600.000000      600.000000      600.000000
      600.000000      600.000000      600.000000      600.000000      600.000000
      600.000000      600.000000      600.000000      600.000000      600.000000
      600.000000      600.000000      622.222222      644.444444
      600.000000      600.000000      600.000000      600.000000      600.000000
      600.000000      600.000000      600.000000      600.000000      600.000000
      600.000000      600.000000      600.000000      600.000000      600.000000
      600.000000      600.000000      600.000000      600.000000      600.000000
      600.000000      600.000000      600.000000      622.222222      644.444444
      666.666667      711.111111      822.222222      955.555556     1066.666667
     1400.000000     1866.666667     2400.000000     2777.777778     2955.555556
     2955.555556     2733.333333     2511.111111     2333.333333     2244.444444
     2066.666667     1888.888889     1755.555556     1888.888889     2155.555556
     2555.555556     2866.666667     3311.111111     3666.666667     4022.222222
     4288.888889     4600.000000     4955.555556     5222.222222     5355.555556
     5222.222222     4822.222222     3666.666667     2911.111111     2200.000000
     2133.333333     1822.222222     1644.444444     1511.111111     1355.555556
     1200.000000     1088.888889      977.777778      888.888889      822.222222
      800.000000      777.777778      711.111111      644.444444      600.000000
      600.000000      600.000000      600.000000      600.000000      600.000000
      600.000000      600.000000      600.000000      600.000000      600.000000
      600.000000      600.000000      600.000000      600.000000      600.000000
      600.000000      600.000000      600.000000      600.000000      600.000000
      600.000000      600.000000      600.000000      600.000000
      600.000000      600.000000      600.000000      600.000000      600.000000
      600.000000      600.000000      600.000000      600.000000      600.000000
      600.000000      600.000000      600.000000      600.000000      600.000000
      600.000000      600.000000      600.000000      600.000000      600.000000
      600.000000      600.000000      600.000000      644.444444      711.111111
      777.777778      866.666667     1000.000000     1177.777778     1311.111111
     1644.444444     2066.666667     2511.111111     2777.777778     2866.666667
     2866.666667     2688.888889     2511.111111     2333.333333     2200.000000
     2022.222222     1844.444444     1755.555556     1888.888889     2111.111111
     2466.666667     2822.222222     3444.444444     3933.333333     4288.888889
     4466.666667     4688.888889     5044.444444     5311.111111     5400.000000
     5222.222222     4555.555556     3444.444444     2511.111111     1933.333333
     1844.444444     1666.666667     1555.555556     1422.222222     1266.666667
     1088.888889      933.333333      800.000000      711.111111      666.666667
      666.666667      666.666667      644.444444      622.222222      600.000000
      600.000000      600.000000      600.000000      600.000000      600.000000
      600.000000      600.000000      600.000000      600.000000      600.000000
      600.000000      600.000000      600.000000      600.000000      600.000000
      600.000000      600.000000      600.000000      600.000000      600.000000
      600.000000      600.000000      600.000000      600.000000
      600.000000      600.000000      600.000000      600.000000      600.000000
      600.000000      600.000000      600.000000      600.000000      600.000000
      600.000000      600.000000      600.000000      600.000000      600.000000
      600.000000      600.000000      600.000000      600.000000      600.000000
      600.000000      600.000000      600.000000      666.666667      777.777778
      911.111111     1044.444444     1200.000000     1377.777778     1533.333333
     1800.000000     2111.111111     2466.666667     2644.444444     2733.333333
     2688.888889     2600.000000     2466.666667     2288.888889     2111.111111
     1911.111111     1800.000000     1755.555556     1911.111111     2066.666667
     2422.222222     2822.222222     3488.888889     4066.666667     4511.111111
     4733.333333     4866.666667     5044.444444     5266.666667     5266.666667
     5044.444444     4200.000000     3133.333333     2200.000000     1777.777778
     1688.888889     1577.777778     1444.444444     1333.333333     1177.777778
     1022.222222      844.444444      711.111111      622.222222      600.000000
      600.000000      600.000000      600.000000      600.000000      600.000000
      600.000000      600.000000      600.000000      600.000000      600.000000
      600.000000      600.000000      600.000000      600.000000      600.000000
      600.000000      600.000000      600.000000      600.000000      600.000000
      600.000000      600.000000      600.000000      600.000000      600.000000
      600.000000      600.000000      600.000000      600.000000
      600.000000      600.000000      600.000000      600.000000      600.000000
      600.000000      600.000000      600.000000      600.000000      600.000000
      600.000000      600.000000      600.000000      600.000000      600.000000
      600.000000      600.000000      600.000000      600.000000      600.000000
      600.000000      622.222222      644.444444      711.111111      822.222222
      955.555556     1133.333333     1288.888889     1466.666667     1622.222222
     1866.666667     2155.555556     2422.222222     2555.555556     2600.000000
     2600.000000     2511.111111     2333.333333     2111.111111     1911.111111
     1777.777778     1711.111111     1733.333333     1911.111111     2155.555556
     2555.555556     3177.777778     3800.000000     4422.222222     4688.888889
     4911.111111     5000.000000     5133.333333     5266.666667     5133.333333
     4777.777778     3800.000000     2955.555556     2155.555556     1888.888889
     1644.444444     1488.888889     1355.555556     1244.444444     1133.333333
      977.777778      800.000000      666.666667      600.000000      600.000000
      600.000000      600.000000      600.000000      600.000000      600.000000
      600.000000      600.000000      600.000000      600.000000      600.000000
      600.000000      600.000000      600.000000      600.000000      600.000000
      600.000000      600.000000      600.000000      600.000000      600.000000
      600.000000      600.000000      600.000000      600.000000      600.000000
      600.000000      600.000000      600.000000      600.000000
      600.000000      600.000000      600.000000      600.000000      600.000000
      600.000000      600.000000      600.000000      600.000000      600.000000
      622.222222      644.444444      666.666667      666.666667      666.666667
      666.666667      666.666667      666.666667      666.666667      666.666667
      666.666667      688.888889      711.111111      800.000000      888.888889
     1000.000000     1088.888889     1266.666667     1466.666667     1666.666667
     1888.888889     2155.555556     2466.666667     2600.000000     2644.444444
     2600.000000     2466.666667     2244.444444     1955.555556     1800.000000
     1711.111111     1733.333333     1755.555556     1933.333333     2288.888889
     2822.222222     3577.777778     4155.555556     4688.888889     4866.666667
     5044.444444     5177.777778     5311.111111     5400.000000     5177.777778
     4688.888889     3666.666667     2777.777778     2044.444444     1800.000000
     1577.777778     1422.222222     1266.666667     1155.555556     1044.444444
      911.111111      755.555556      644.444444      600.000000      600.000000
      600.000000      600.000000      600.000000      600.000000      600.000000
      600.000000      600.000000      600.000000      600.000000      600.000000
      600.000000      600.000000      600.000000      600.000000      600.000000
      600.000000      600.000000      600.000000      600.000000      600.000000
      600.000000      600.000000      600.000000      600.000000      600.000000
      600.000000      600.000000      600.000000      600.000000
      600.000000      600.000000      600.000000      600.000000      600.000000
      600.000000      600.000000      600.000000      600.000000      600.000000
      644.444444      711.111111      777.777778      800.000000      800.000000
      800.000000      800.000000      800.000000      800.000000      800.000000
      777.777778      755.555556      822.222222      911.111111     1044.444444
     1066.666667     1111.111111     1266.666667     1488.888889     1755.555556
     2000.000000     2288.888889     2555.555556     2644.444444     2644.444444
     2600.000000     2466.666667     2200.000000     1911.111111     1755.555556
     1777.777778     1844.444444     1911.111111     2022.222222     2466.666667
     3133.333333     4022.222222     4600.000000     4955.555556     5044.444444
     5133.333333     5266.666667     5400.000000     5444.444444     5266.666667
     4644.444444     3466.666667     2444.444444     1755.555556     1644.444444
     1511.111111     1377.777778     1222.222222     1066.666667      955.555556
      822.222222      711.111111      622.222222      600.000000      600.000000
      600.000000      600.000000      600.000000      600.000000      600.000000
      600.000000      600.000000      600.000000      600.000000      600.000000
      600.000000      600.000000      600.000000      600.000000      600.000000
      600.000000      600.000000      600.000000      600.000000      600.000000
      600.000000      600.000000      600.000000      600.000000      600.000000
      600.000000      600.000000      600.000000      600.000000
      600.000000      600.000000      600.000000      600.000000      600.000000
      600.000000      600.000000      600.000000      600.000000      622.222222
      711.111111      822.222222      933.333333      977.777778     1000.000000
     1000.000000     1000.000000     1000.000000     1000.000000     1022.222222
     1022.222222     1022.222222     1066.666667     1155.555556     1222.222222
     1177.777778     1111.111111     1244.444444     1488.888889     1866.666667
     2155.555556     2422.222222     2644.444444     2733.333333     2733.333333
     2644.444444     2466.666667     2200.000000     1911.111111     1822.222222
     1911.111111     2066.666667     2155.555556     2288.888889     2733.333333
     3488.888889     4377.777778     4955.555556     5133.333333     5133.333333
     5133.333333     5222.222222     5400.000000     5444.444444     5266.666667
     4511.111111     3333.333333     2244.444444     1577.777778     1444.444444
     1422.222222     1355.555556     1177.777778     1000.000000      844.444444
      733.333333      644.444444      600.000000      600.000000      600.000000
      600.000000      600.000000      600.000000      600.000000      600.000000
      600.000000      600.000000      600.000000      600.000000      600.000000
      600.000000      600.000000      600.000000      600.000000      600.000000
      600.000000      600.000000      600.000000      600.000000      600.000000
      600.000000      600.000000      600.000000      600.000000      600.000000
      600.000000      600.000000      600.000000      600.000000
      600.000000      600.000000      600.000000      600.000000      600.000000
      600.000000      600.000000      600.000000      600.000000      644.444444
      755.555556      911.111111     1066.666667     1155.555556     1200.000000
     1200.000000     1200.000000     1200.000000     1222.222222     1266.666667
     1288.888889     1311.111111     1377.777778     1444.444444     1466.666667
     1377.777778     1355.555556     1444.444444     1622.222222     1977.777778
     2333.333333     2644.444444     2777.777778     2822.222222     2777.777778
     2688.888889     2466.666667     2244.444444     1977.777778     1933.333333
     2022.222222     2200.000000     2422.222222     2644.444444     3222.222222
     3977.777778     4777.777778     5177.777778     5177.777778     5088.888889
     5044.444444     5088.888889     5266.666667     5355.555556     5133.333333
     4288.888889     2955.555556     1933.333333     1355.555556     1355.555556
     1333.333333     1311.111111     1133.333333      933.333333      755.555556
      666.666667      622.222222      600.000000      600.000000      600.000000
      600.000000      600.000000      600.000000      600.000000      600.000000
      600.000000      600.000000      600.000000      600.000000      600.000000
      600.000000      600.000000      600.000000      600.000000      600.000000
      600.000000      600.000000      600.000000      600.000000      600.000000
      600.000000      600.000000      600.000000      600.000000      600.000000
      600.000000      600.000000      600.000000      600.000000
      600.000000      600.000000      600.000000      600.000000      600.000000
      600.000000      600.000000      600.000000      600.000000      666.666667
      822.222222     1000.000000     1177.777778     1288.888889     1377.777778
     1400.000000     1400.000000     1400.000000     1422.222222     1488.888889
     1555.555556     1644.444444     1711.111111     1800.000000     1733.333333
     1622.222222     1577.777778     1688.888889     1888.888889     2177.777778
     2511.111111     2822.222222     3000.000000     3044.444444     2911.111111
     2688.888889     2333.333333     2155.555556     1977.777778     2066.666667
     2066.666667     2244.444444     2555.555556     3044.444444     3800.000000
     4511.111111     5133.333333     5355.555556     5222.222222     5000.000000
     4866.666667     4955.555556     5177.777778     5266.666667     4955.555556
     3977.777778     2600.000000     1622.222222     1200.000000     1288.888889
     1311.111111     1333.333333     1133.333333      933.333333      733.333333
      688.888889      644.444444      622.222222      600.000000      600.000000
      600.000000      600.000000      600.000000      600.000000      600.000000
      600.000000      600.000000      600.000000      600.000000      600.000000
      600.000000      600.000000      600.000000      600.000000      600.000000
      600.000000      600.000000      600.000000      600.000000      600.000000
      600.000000      600.000000      600.000000      600.000000      600.000000
      600.000000      600.000000      600.000000      600.000000
      600.000000      600.000000      600.000000      600.000000      600.000000
      600.000000      600.000000      600.000000      622.222222      688.888889
      866.666667     1066.666667     1266.666667     1400.000000     1511.111111
     1577.777778     1600.000000     1600.000000     1622.222222     1666.666667
     1755.555556     1844.444444     2000.000000     2111.111111     2133.333333
     2022.222222     2022.222222     2044.444444     2244.444444     2422.222222
     2733.333333     2955.555556     3088.888889     3088.888889     2911.111111
     2733.333333     2422.222222     2333.333333     2155.555556     2200.000000
     2111.111111     2288.888889     2733.333333     3355.555556     4200.000000
     4777.777778     5222.222222     5266.666667     5133.333333     4866.666667
     4733.333333     4822.222222     5044.444444     5088.888889     4822.222222
     3933.333333     2644.444444     1688.888889     1266.666667     1377.777778
     1355.555556     1422.222222     1222.222222     1022.222222      822.222222
      777.777778      711.111111      644.444444      600.000000      600.000000
      600.000000      600.000000      600.000000      600.000000      600.000000
      600.000000      600.000000      600.000000      600.000000      600.000000
      600.000000      600.000000      600.000000      600.000000      600.000000
      600.000000      600.000000      600.000000      600.000000      600.000000
      600.000000      600.000000      600.000000      600.000000      600.000000
      600.000000      600.000000      600.000000      600.000000
      600.000000      600.000000      600.000000      600.000000      600.000000
      600.000000      600.000000      600.000000      644.444444      733.333333
      933.333333     1133.333333     1333.333333     1466.666667     1600.000000
     1733.333333     1822.222222     1866.666667     1866.666667     1888.888889
     1955.555556     2066.666667     2244.444444     2422.222222     2466.666667
     2422.222222     2466.666667     2555.555556     2777.777778     2866.666667
     3044.444444     3133.333333     3222.222222     3222.222222     3088.888889
     2911.111111     2644.444444     2511.111111     2333.333333     2288.888889
     2244.444444     2511.111111     2955.555556     3622.222222     4333.333333
     4866.666667     5088.888889     5088.888889     4955.555556     4822.222222
     4733.333333     4822.222222     4955.555556     4911.111111     4733.333333
     4066.666667     3155.555556     2222.222222     1644.444444     1511.111111
     1488.888889     1577.777778     1377.777778     1177.777778      977.777778
      911.111111      777.777778      666.666667      600.000000      600.000000
      600.000000      600.000000      600.000000      600.000000      600.000000
      600.000000      600.000000      600.000000      600.000000      600.000000
      600.000000      600.000000      600.000000      600.000000      600.000000
      600.000000      600.000000      600.000000      600.000000      600.000000
      600.000000      600.000000      600.000000      600.000000      600.000000
      600.000000      600.000000      600.000000      600.000000
      600.000000      600.000000      600.000000      600.000000      600.000000
      600.000000      600.000000      600.000000      666.666667      777.777778
      977.777778     1177.777778     1377.777778     1533.333333     1711.111111
     1888.888889     2066.666667     2155.555556     2200.000000     2200.000000
     2244.444444     2288.888889     2422.222222     2644.444444     2777.777778
     2911.111111     3000.000000     3133.333333     3266.666667     3311.111111
     3400.000000     3400.000000     3400.000000     3400.000000     3311.111111
     3222.222222     3044.444444     2866.666667     2555.555556     2377.777778
     2422.222222     2777.777778     3222.222222     3800.000000     4333.333333
     4733.333333     4866.666667     4866.666667     4866.666667     4822.222222
     4866.666667     4911.111111     4955.555556     4822.222222     4600.000000
     4244.444444     3711.111111     2911.111111     2177.777778     1800.000000
     1733.333333     1733.333333     1511.111111     1311.111111     1111.111111
      977.777778      800.000000      666.666667      600.000000      600.000000
      600.000000      600.000000      600.000000      600.000000      600.000000
      600.000000      600.000000      600.000000      600.000000      600.000000
      600.000000      600.000000      600.000000      600.000000      600.000000
      600.000000      600.000000      600.000000      600.000000      600.000000
      600.000000      600.000000      600.000000      600.000000      600.000000
      600.000000      600.000000      600.000000      600.000000
      600.000000      600.000000      600.000000      600.000000      600.000000
      600.000000      600.000000      600.000000      666.666667      800.000000
     1000.000000     1200.000000     1400.000000     1577.777778     1800.000000
     2044.444444     2288.888889     2466.666667     2555.555556     2600.000000
     2444.444444     2400.000000     2400.000000     2777.777778     3000.000000
     3266.666667     3444.444444     3666.666667     3800.000000     3800.000000
     3800.000000     3800.000000     3800.000000     3755.555556     3666.666667
     3488.888889     3266.666667     3000.000000     2644.444444     2466.666667
     2555.555556     2955.555556     3400.000000     3888.888889     4288.888889
     4600.000000     4733.333333     4822.222222     4822.222222     4866.666667
     4955.555556     5044.444444     4955.555556     4777.777778     4422.222222
     4200.000000     3888.888889     3355.555556     2688.888889     2155.555556
     1977.777778     1822.222222     1577.777778     1377.777778     1177.777778
     1000.000000      800.000000      666.666667      600.000000      600.000000
      600.000000      600.000000      600.000000      600.000000      600.000000
      600.000000      600.000000      600.000000      600.000000      600.000000
      600.000000      600.000000      600.000000      600.000000      600.000000
      600.000000      600.000000      600.000000      600.000000      600.000000
      600.000000      600.000000      600.000000      600.000000      600.000000
      600.000000      600.000000      600.000000      600.000000
      600.000000      600.000000      600.000000      600.000000      600.000000
      600.000000      600.000000      600.000000      666.666667      800.000000
     1000.000000     1200.000000     1400.000000     1600.000000     1866.666667
     2155.555556     2466.666667     2688.888889     2866.666667     2955.555556
     2666.666667     2444.444444     2355.555556     2777.777778     3222.222222
     3622.222222     3933.333333     4111.111111     4200.000000     4200.000000
     4200.000000     4200.000000     4155.555556     4066.666667     3888.888889
     3711.111111     3444.444444     3177.777778     2688.888889     2511.111111
     2511.111111     2911.111111     3311.111111     3755.555556     4111.111111
     4377.777778     4644.444444     4777.777778     4822.222222     4822.222222
     5000.000000     5088.888889     4955.555556     4733.333333     4333.333333
     4066.666667     3755.555556     3355.555556     2911.111111     2422.222222
     2155.555556     1866.666667     1600.000000     1400.000000     1200.000000
     1000.000000      822.222222      711.111111      666.666667      666.666667
      666.666667      666.666667      666.666667      666.666667      666.666667
      666.666667      644.444444      622.222222      600.000000      600.000000
      600.000000      600.000000      600.000000      600.000000      600.000000
      600.000000      600.000000      600.000000      600.000000      600.000000
      600.000000      600.000000      600.000000      600.000000      600.000000
      600.000000      600.000000      600.000000      600.000000
      600.000000      600.000000      600.000000      600.000000      600.000000
      600.000000      600.000000      600.000000      666.666667      800.000000
     1000.000000     1200.000000     1400.000000     1600.000000     1866.666667
     2200.000000     2555.555556     2866.666667     3088.888889     3266.666667
     3022.222222     2755.555556     2577.777778     2822.222222     3400.000000
     3844.444444     4333.333333     4466.666667     4600.000000     4600.000000
     4600.000000     4600.000000     4511.111111     4333.333333     4111.111111
     3888.888889     3622.222222     3355.555556     2866.666667     2688.888889
     2600.000000     2911.111111     3177.777778     3533.333333     3888.888889
     4244.444444     4555.555556     4777.777778     4822.222222     4866.666667
     5000.000000     5088.888889     4955.555556     4733.333333     4377.777778
     4066.666667     3666.666667     3311.111111     2955.555556     2555.555556
     2200.000000     1866.666667     1600.000000     1400.000000     1200.000000
     1022.222222      888.888889      822.222222      800.000000      800.000000
      800.000000      800.000000      800.000000      800.000000      800.000000
      777.777778      711.111111      644.444444      600.000000      600.000000
      600.000000      600.000000      600.000000      600.000000      600.000000
      600.000000      600.000000      600.000000      600.000000      600.000000
      600.000000      600.000000      600.000000      600.000000      600.000000
      600.000000      600.000000      600.000000      600.000000
      600.000000      600.000000      600.000000      600.000000      622.222222
      644.444444      666.666667      666.666667      711.111111      822.222222
     1000.000000     1200.000000     1400.000000     1600.000000     1911.111111
     2244.444444     2644.444444     2955.555556     3266.666667     3488.888889
     3488.888889     3311.111111     3222.222222     3177.777778     3711.111111
     4111.111111     4733.333333     4822.222222     4955.555556     4955.555556
     4955.555556     4911.111111     4733.333333     4555.555556     4288.888889
     4066.666667     3800.000000     3533.333333     3133.333333     2955.555556
     2866.666667     3044.444444     3133.333333     3444.444444     3800.000000
     4244.444444     4511.111111     4733.333333     4866.666667     5000.000000
     5177.777778     5177.777778     5044.444444     4777.777778     4511.111111
     4155.555556     3622.222222     3133.333333     2733.333333     2466.666667
     2155.555556     1866.666667     1600.000000     1400.000000     1222.222222
     1088.888889     1022.222222     1000.000000     1000.000000     1000.000000
     1000.000000     1000.000000     1000.000000     1000.000000      977.777778
      911.111111      777.777778      666.666667      600.000000      600.000000
      600.000000      600.000000      600.000000      600.000000      600.000000
      600.000000      600.000000      600.000000      600.000000      600.000000
      600.000000      600.000000      600.000000      600.000000      600.000000
      600.000000      600.000000      600.000000      600.000000
      600.000000      600.000000      600.000000      622.222222      688.888889
      755.555556      800.000000      800.000000      822.222222      888.888889
     1022.222222     1200.000000     1400.000000     1600.000000     1911.111111
     2288.888889     2688.888889     3044.444444     3355.555556     3666.666667
     3933.333333     4022.222222     4066.666667     3888.888889     4200.000000
     4466.666667     5000.000000     5133.333333     5266.666667     5311.111111
     5266.666667     5177.777778     4911.111111     4688.888889     4422.222222
     4200.000000     3933.333333     3711.111111     3488.888889     3400.000000
     3311.111111     3355.555556     3355.555556     3533.333333     3844.444444
     4244.444444     4555.555556     4777.777778     4955.555556     5088.888889
     5177.777778     5177.777778     5088.888889     4866.666667     4466.666667
     3933.333333     3311.111111     2822.222222     2511.111111     2288.888889
     2066.666667     1822.222222     1600.000000     1422.222222     1288.888889
     1222.222222     1200.000000     1200.000000     1200.000000     1200.000000
     1200.000000     1200.000000     1200.000000     1177.777778     1133.333333
     1000.000000      844.444444      688.888889      622.222222      600.000000
      600.000000      600.000000      600.000000      600.000000      600.000000
      600.000000      600.000000      600.000000      600.000000      600.000000
      600.000000      600.000000      600.000000      600.000000      600.000000
      600.000000      600.000000      600.000000      600.000000
      600.000000      600.000000      600.000000      644.444444      755.555556
      888.888889      977.777778     1000.000000     1000.000000     1022.222222
     1088.888889     1222.222222     1400.000000     1600.000000     1911.111111
     2288.888889     2733.333333     3088.888889     3444.444444     3711.111111
     4066.666667     4377.777778     4688.888889     4688.888889     4822.222222
     4955.555556     5311.111111     5444.444444     5533.333333     5577.777778
     5488.888889     5311.111111     4955.555556     4733.333333     4466.666667
     4288.888889     4066.666667     3933.333333     3844.444444     3711.111111
     3622.222222     3577.777778     3666.666667     3800.000000     4022.222222
     4333.333333     4644.444444     4911.111111     5088.888889     5177.777778
     5177.777778     5177.777778     5133.333333     4955.555556     4422.222222
     3488.888889     2711.111111     2222.222222     2222.222222     2111.111111
     1977.777778     1777.777778     1622.222222     1466.666667     1377.777778
     1333.333333     1355.555556     1377.777778     1400.000000     1400.000000
     1400.000000     1400.000000     1377.777778     1333.333333     1244.444444
     1088.888889      911.111111      755.555556      666.666667      622.222222
      600.000000      600.000000      600.000000      600.000000      622.222222
      644.444444      666.666667      666.666667      644.444444      622.222222
      600.000000      600.000000      600.000000      600.000000      600.000000
      600.000000      600.000000      600.000000      600.000000
      600.000000      600.000000      600.000000      666.666667      800.000000
      977.777778     1111.111111     1177.777778     1200.000000     1200.000000
     1222.222222     1288.888889     1422.222222     1600.000000     1866.666667
     2244.444444     2733.333333     3177.777778     3488.888889     3755.555556
     4111.111111     4555.555556     4955.555556     5177.777778     5311.111111
     5444.444444     5577.777778     5711.111111     5711.111111     5711.111111
     5577.777778     5355.555556     5044.444444     4733.333333     4511.111111
     4377.777778     4288.888889     4244.444444     4200.000000     4066.666667
     3933.333333     3800.000000     3933.333333     4022.222222     4288.888889
     4511.111111     4866.666667     5088.888889     5222.222222     5222.222222
     5133.333333     5177.777778     5133.333333     5000.000000     4333.333333
     3066.666667     2133.333333     1644.444444     1933.333333     1933.333333
     1888.888889     1733.333333     1644.444444     1511.111111     1466.666667
     1444.444444     1488.888889     1533.333333     1577.777778     1600.000000
     1600.000000     1600.000000     1555.555556     1488.888889     1377.777778
     1222.222222     1044.444444      866.666667      755.555556      688.888889
      666.666667      666.666667      666.666667      666.666667      688.888889
      733.333333      777.777778      777.777778      733.333333      666.666667
      622.222222      600.000000      600.000000      600.000000      600.000000
      600.000000      600.000000      600.000000      600.000000
      600.000000      600.000000      600.000000      666.666667      800.000000
     1000.000000     1177.777778     1311.111111     1377.777778     1400.000000
     1400.000000     1422.222222     1488.888889     1622.222222     1866.666667
     2244.444444     2777.777778     3266.666667     3622.222222     3844.444444
     4155.555556     4555.555556     5000.000000     5311.111111     5533.333333
     5666.666667     5755.555556     5800.000000     5755.555556     5666.666667
     5533.333333     5355.555556     5177.777778     4911.111111     4733.333333
     4555.555556     4555.555556     4555.555556     4600.000000     4422.222222
     4244.444444     4066.666667     4200.000000     4377.777778     4644.444444
     4866.666667     5088.888889     5266.666667     5400.000000     5400.000000
     5266.666667     5177.777778     5088.888889     4955.555556     4333.333333
     3066.666667     2044.444444     1511.111111     1733.333333     1822.222222
     1822.222222     1733.333333     1644.444444     1511.111111     1466.666667
     1466.666667     1555.555556     1644.444444     1711.111111     1777.777778
     1822.222222     1822.222222     1733.333333     1622.222222     1511.111111
     1355.555556     1155.555556      977.777778      866.666667      822.222222
      800.000000      777.777778      755.555556      755.555556      800.000000
      866.666667      911.111111      911.111111      844.444444      755.555556
      666.666667      622.222222      600.000000      600.000000      600.000000
      600.000000      600.000000      600.000000      600.000000
      600.000000      600.000000      600.000000      666.666667      800.000000
     1000.000000     1200.000000     1377.777778     1511.111111     1577.777778
     1600.000000     1600.000000     1622.222222     1688.888889     1888.888889
     2244.444444     2777.777778     3311.111111     3666.666667     3977.777778
     4288.888889     4733.333333     5088.888889     5355.555556     5577.777778
     5711.111111     5800.000000     5800.000000     5755.555556     5622.222222
     5488.888889     5400.000000     5355.555556     5177.777778     4955.555556
     4777.777778     4777.777778     4866.666667     4911.111111     4777.777778
     4555.555556     4377.777778     4466.666667     4644.444444     4955.555556
     5177.777778     5400.000000     5488.888889     5533.333333     5488.888889
     5311.111111     5133.333333     4955.555556     4822.222222     4377.777778
     3511.111111     2600.000000     1933.333333     1733.333333     1688.888889
     1711.111111     1688.888889     1600.000000     1488.888889     1466.666667
     1533.333333     1644.444444     1777.777778     1866.666667     1977.777778
     2022.222222     2022.222222     1911.111111     1777.777778     1644.444444
     1488.888889     1311.111111     1133.333333     1044.444444     1000.000000
      977.777778      933.333333      888.888889      888.888889      933.333333
     1000.000000     1022.222222     1000.000000      911.111111      822.222222
      733.333333      666.666667      622.222222      600.000000      600.000000
      600.000000      600.000000      600.000000      600.000000
      600.000000      600.000000      600.000000      666.666667      800.000000
     1000.000000     1155.555556     1311.111111     1488.888889     1688.888889
     1822.222222     1822.222222     1777.777778     1800.000000     1955.555556
     2333.333333     2822.222222     3355.555556     3755.555556     4111.111111
     4466.666667     4866.666667     5222.222222     5444.444444     5577.777778
     5666.666667     5755.555556     5800.000000     5755.555556     5666.666667
     5577.777778     5577.777778     5577.777778     5488.888889     5222.222222
     5044.444444     5000.000000     5133.333333     5177.777778     5044.444444
     4822.222222     4688.888889     4733.333333     4911.111111     5177.777778
     5444.444444     5622.222222     5666.666667     5666.666667     5577.777778
     5355.555556     5044.444444     4866.666667     4733.333333     4466.666667
     3933.333333     3022.222222     2155.555556     1577.777778     1488.888889
     1577.777778     1577.777778     1511.111111     1444.444444     1444.444444
     1555.555556     1733.333333     1911.111111     2066.666667     2200.000000
     2288.888889     2288.888889     2155.555556     2000.000000     1800.000000
     1622.222222     1444.444444     1311.111111     1244.444444     1177.777778
     1133.333333     1066.666667     1022.222222     1022.222222     1066.666667
     1088.888889     1066.666667     1000.000000      911.111111      866.666667
      800.000000      733.333333      644.444444      600.000000      600.000000
      600.000000      600.000000      600.000000      600.000000
      600.000000      600.000000      600.000000      666.666667      800.000000
      955.555556     1111.111111     1244.444444     1488.888889     1800.000000
     2022.222222     2066.666667     1977.777778     1977.777778     2155.555556
     2511.111111     2955.555556     3444.444444     3800.000000     4200.000000
     4555.555556     5000.000000     5355.555556     5577.777778     5666.666667
     5711.111111     5755.555556     5800.000000     5800.000000     5755.555556
     5711.111111     5711.111111     5711.111111     5666.666667     5400.000000
     5266.666667     5222.222222     5400.000000     5400.000000     5266.666667
     5088.888889     4955.555556     4955.555556     5044.444444     5266.666667
     5533.333333     5755.555556     5844.444444     5755.555556     5577.777778
     5311.111111     5000.000000     4777.777778     4644.444444     4511.111111
     4066.666667     3022.222222     1955.555556     1288.888889     1266.666667
     1400.000000     1422.222222     1444.444444     1466.666667     1511.111111
     1622.222222     1822.222222     2066.666667     2288.888889     2466.666667
     2555.555556     2600.000000     2466.666667     2288.888889     1977.777778
     1777.777778     1600.000000     1511.111111     1422.222222     1333.333333
     1266.666667     1222.222222     1200.000000     1200.000000     1200.000000
     1155.555556     1066.666667      955.555556      888.888889      888.888889
      866.666667      800.000000      711.111111      666.666667      666.666667
      666.666667      666.666667      666.666667      666.666667
      600.000000      600.000000      600.000000      666.666667      755.555556
      866.666667      955.555556     1133.333333     1400.000000     1822.222222
     2088.888889     2200.000000     2111.111111     2155.555556     2333.333333
     2777.777778     3177.777778     3622.222222     3933.333333     4333.333333
     4733.333333     5088.888889     5444.444444     5666.666667     5755.555556
     5800.000000     5844.444444     5933.333333     5933.333333     5933.333333
     5933.333333     5933.333333     5888.888889     5800.000000     5622.222222
     5533.333333     5533.333333     5666.666667     5622.222222     5533.333333
     5355.555556     5266.666667     5177.777778     5222.222222     5355.555556
     5577.777778     5800.000000     5888.888889     5800.000000     5577.777778
     5311.111111     5000.000000     4777.777778     4644.444444     4466.666667
     3755.555556     2488.888889     1400.000000      933.333333     1066.666667
     1222.222222     1288.888889     1400.000000     1511.111111     1600.000000
     1688.888889     1888.888889     2155.555556     2466.666667     2688.888889
     2866.666667     2911.111111     2822.222222     2600.000000     2266.666667
     1977.777778     1755.555556     1644.444444     1555.555556     1466.666667
     1422.222222     1377.777778     1333.333333     1311.111111     1266.666667
     1177.777778     1044.444444      933.333333      911.111111      933.333333
      933.333333      888.888889      822.222222      800.000000      800.000000
      800.000000      800.000000      800.000000      800.000000
      600.000000      600.000000      600.000000      644.444444      688.888889
      733.333333      800.000000     1066.666667     1400.000000     1800.000000
     1977.777778     2088.888889     2111.111111     2288.888889     2600.000000
     3088.888889     3488.888889     3844.444444     4066.666667     4422.222222
     4822.222222     5222.222222     5533.333333     5711.111111     5844.444444
     5933.333333     6066.666667     6111.111111     6111.111111     6111.111111
     6155.555556     6111.111111     5933.333333     5800.000000     5711.111111
     5755.555556     5755.555556     5844.444444     5755.555556     5711.111111
     5577.777778     5533.333333     5400.000000     5355.555556     5400.000000
     5577.777778     5844.444444     5933.333333     5844.444444     5577.777778
     5311.111111     5000.000000     4733.333333     4600.000000     4288.888889
     3266.666667     1955.555556     1000.000000      844.444444      977.777778
     1111.111111     1222.222222     1400.000000     1577.777778     1688.888889
     1800.000000     1955.555556     2244.444444     2555.555556     2866.666667
     3088.888889     3177.777778     3088.888889     2822.222222     2511.111111
     2200.000000     2000.000000     1822.222222     1688.888889     1577.777778
     1511.111111     1466.666667     1400.000000     1377.777778     1311.111111
     1222.222222     1066.666667     1000.000000     1000.000000     1044.444444
     1044.444444     1022.222222     1000.000000     1000.000000     1000.000000
     1000.000000     1000.000000     1000.000000     1000.000000
      600.000000      600.000000      600.000000      622.222222      644.444444
      666.666667      688.888889      888.888889     1222.222222     1533.333333
     1733.333333     1822.222222     1955.555556     2200.000000     2511.111111
     3088.888889     3577.777778     4022.222222     4288.888889     4644.444444
     5044.444444     5400.000000     5622.222222     5755.555556     5888.888889
     6066.666667     6288.888889     6377.777778     6333.333333     6333.333333
     6333.333333     6288.888889     6022.222222     5844.444444     5800.000000
     5933.333333     5933.333333     5933.333333     5844.444444     5888.888889
     5844.444444     5800.000000     5622.222222     5488.888889     5488.888889
     5622.222222     5888.888889     5977.777778     5933.333333     5666.666667
     5355.555556     5000.000000     4733.333333     4555.555556     4244.444444
     3066.666667     1822.222222      888.888889      866.666667      977.777778
     1088.888889     1222.222222     1400.000000     1600.000000     1733.333333
     1888.888889     2066.666667     2333.333333     2644.444444     2955.555556
     3266.666667     3355.555556     3311.111111     3044.444444     2822.222222
     2511.111111     2288.888889     2000.000000     1800.000000     1644.444444
     1555.555556     1511.111111     1444.444444     1422.222222     1355.555556
     1266.666667     1155.555556     1111.111111     1133.333333     1177.777778
     1200.000000     1200.000000     1200.000000     1200.000000     1200.000000
     1200.000000     1200.000000     1177.777778     1155.555556
      600.000000      600.000000      600.000000      600.000000      622.222222
      666.666667      688.888889      866.666667     1088.888889     1244.444444
     1377.777778     1488.888889     1755.555556     2044.444444     2377.777778
     3000.000000     3577.777778     4155.555556     4422.222222     4733.333333
     5088.888889     5488.888889     5711.111111     5800.000000     5933.333333
     6155.555556     6466.666667     6555.555556     6466.666667     6422.222222
     6377.777778     6288.888889     5977.777778     5800.000000     5844.444444
     6022.222222     6066.666667     6022.222222     5977.777778     6022.222222
     6066.666667     5977.777778     5755.555556     5533.333333     5488.888889
     5622.222222     5888.888889     6022.222222     6022.222222     5755.555556
     5400.000000     5000.000000     4733.333333     4511.111111     4111.111111
     2977.777778     1844.444444     1022.222222      977.777778     1044.444444
     1155.555556     1266.666667     1422.222222     1577.777778     1711.111111
     1911.111111     2155.555556     2466.666667     2733.333333     3044.444444
     3355.555556     3533.333333     3488.888889     3266.666667     3044.444444
     2822.222222     2600.000000     2244.444444     1933.333333     1688.888889
     1577.777778     1533.333333     1511.111111     1488.888889     1422.222222
     1333.333333     1266.666667     1244.444444     1266.666667     1333.333333
     1377.777778     1400.000000     1400.000000     1400.000000     1400.000000
     1400.000000     1377.777778     1311.111111     1244.444444
      600.000000      600.000000      600.000000      600.000000      644.444444
      688.888889      777.777778      822.222222      911.111111      955.555556
     1155.555556     1377.777778     1600.000000     1800.000000     2066.666667
     2777.777778     3400.000000     4066.666667     4333.333333     4777.777778
     5177.777778     5577.777778     5755.555556     5800.000000     5933.333333
     6200.000000     6511.111111     6644.444444     6511.111111     6466.666667
     6333.333333     6244.444444     5977.777778     5888.888889     5977.777778
     6111.111111     6155.555556     6111.111111     6111.111111     6155.555556
     6200.000000     6066.666667     5800.000000     5533.333333     5444.444444
     5577.777778     5800.000000     5977.777778     5977.777778     5755.555556
     5400.000000     5000.000000     4733.333333     4466.666667     4155.555556
     3133.333333     2088.888889     1222.222222     1088.888889     1155.555556
     1244.444444     1333.333333     1422.222222     1533.333333     1666.666667
     1888.888889     2200.000000     2555.555556     2866.666667     3133.333333
     3444.444444     3622.222222     3666.666667     3488.888889     3311.111111
     3088.888889     2822.222222     2422.222222     2044.444444     1777.777778
     1644.444444     1577.777778     1533.333333     1488.888889     1422.222222
     1355.555556     1355.555556     1377.777778     1422.222222     1466.666667
     1533.333333     1577.777778     1600.000000     1600.000000     1600.000000
     1577.777778     1511.111111     1377.777778     1266.666667
      600.000000      600.000000      600.000000      600.000000      622.222222
      666.666667      733.333333      800.000000      822.222222      866.666667
     1044.444444     1244.444444     1488.888889     1711.111111     1977.777778
     2555.555556     3088.888889     3755.555556     4111.111111     4644.444444
     5177.777778     5622.222222     5800.000000     5800.000000     5933.333333
     6200.000000     6466.666667     6555.555556     6422.222222     6377.777778
     6288.888889     6155.555556     5977.777778     5933.333333     6022.222222
     6111.111111     6111.111111     6111.111111     6066.666667     6111.111111
     6155.555556     6066.666667     5844.444444     5577.777778     5444.444444
     5533.333333     5711.111111     5844.444444     5800.000000     5622.222222
     5355.555556     5044.444444     4777.777778     4466.666667     3888.888889
     2866.666667     1911.111111     1311.111111     1222.222222     1244.444444
     1311.111111     1355.555556     1422.222222     1488.888889     1622.222222
     1866.666667     2200.000000     2600.000000     2955.555556     3266.666667
     3533.333333     3755.555556     3800.000000     3711.111111     3488.888889
     3311.111111     3044.444444     2688.888889     2288.888889     1955.555556
     1755.555556     1600.000000     1488.888889     1400.000000     1333.333333
     1333.333333     1400.000000     1511.111111     1577.777778     1622.222222
     1666.666667     1755.555556     1822.222222     1822.222222     1777.777778
     1688.888889     1577.777778     1422.222222     1311.111111
      600.000000      600.000000      600.000000      600.000000      622.222222
      622.222222      688.888889      666.666667      711.111111      755.555556
      933.333333     1088.888889     1333.333333     1577.777778     1911.111111
     2311.111111     2688.888889     3133.333333     3711.111111     4511.111111
     5266.666667     5666.666667     5800.000000     5800.000000     5933.333333
     6155.555556     6333.333333     6377.777778     6244.444444     6200.000000
     6111.111111     6022.222222     5977.777778     6022.222222     6111.111111
     6111.111111     6022.222222     5977.777778     5933.333333     5977.777778
     6066.666667     6066.666667     5933.333333     5666.666667     5488.888889
     5488.888889     5577.777778     5622.222222     5622.222222     5488.888889
     5311.111111     5044.444444     4822.222222     4466.666667     3622.222222
     2511.111111     1600.000000     1244.444444     1266.666667     1288.888889
     1333.333333     1355.555556     1400.000000     1466.666667     1600.000000
     1866.666667     2200.000000     2600.000000     3000.000000     3311.111111
     3577.777778     3755.555556     3844.444444     3800.000000     3622.222222
     3444.444444     3177.777778     2866.666667     2466.666667     2111.111111
     1822.222222     1600.000000     1444.444444     1333.333333     1266.666667
     1288.888889     1400.000000     1577.777778     1733.333333     1777.777778
     1844.444444     1911.111111     2022.222222     2022.222222     1933.333333
     1777.777778     1622.222222     1488.888889     1422.222222
      600.000000      600.000000      600.000000      600.000000      622.222222
      622.222222      622.222222      600.000000      644.444444      688.888889
      777.777778      911.111111     1222.222222     1555.555556     1822.222222
     2133.333333     2511.111111     3000.000000     3755.555556     4555.555556
     5355.555556     5666.666667     5800.000000     5800.000000     5933.333333
     6111.111111     6200.000000     6155.555556     6022.222222     6022.222222
     5977.777778     5933.333333     5977.777778     6066.666667     6111.111111
     6022.222222     5844.444444     5800.000000     5711.111111     5800.000000
     5888.888889     5977.777778     5933.333333     5711.111111     5533.333333
     5488.888889     5533.333333     5533.333333     5488.888889     5400.000000
     5266.666667     5044.444444     4822.222222     4422.222222     3244.444444
     2066.666667     1177.777778     1155.555556     1244.444444     1266.666667
     1288.888889     1288.888889     1355.555556     1444.444444     1600.000000
     1866.666667     2200.000000     2555.555556     2911.111111     3222.222222
     3488.888889     3666.666667     3711.111111     3711.111111     3577.777778
     3444.444444     3222.222222     2955.555556     2600.000000     2200.000000
     1866.666667     1600.000000     1444.444444     1333.333333     1288.888889
     1311.111111     1422.222222     1600.000000     1777.777778     1844.444444
     1933.333333     2066.666667     2244.444444     2244.444444     2066.666667
     1844.444444     1688.888889     1622.222222     1600.000000
      600.000000      600.000000      600.000000      600.000000      622.222222
      622.222222      622.222222      600.000000      622.222222      622.222222
      688.888889      800.000000     1133.333333     1422.222222     1733.333333
     2155.555556     2688.888889     3266.666667     3977.777778     4688.888889
     5400.000000     5666.666667     5800.000000     5800.000000     5933.333333
     6066.666667     6111.111111     6022.222222     5933.333333     5933.333333
     5933.333333     5933.333333     5977.777778     6022.222222     6022.222222
     5933.333333     5755.555556     5666.666667     5577.777778     5622.222222
     5711.111111     5800.000000     5800.000000     5622.222222     5488.888889
     5444.444444     5444.444444     5444.444444     5400.000000     5311.111111
     5177.777778     4955.555556     4733.333333     4333.333333     3111.111111
     1933.333333     1022.222222     1066.666667     1177.777778     1222.222222
     1244.444444     1244.444444     1311.111111     1422.222222     1600.000000
     1822.222222     2066.666667     2333.333333     2688.888889     3000.000000
     3266.666667     3355.555556     3400.000000     3444.444444     3400.000000
     3311.111111     3088.888889     2866.666667     2555.555556     2200.000000
     1866.666667     1622.222222     1511.111111     1444.444444     1422.222222
     1422.222222     1488.888889     1622.222222     1777.777778     1844.444444
     1977.777778     2155.555556     2377.777778     2377.777778     2200.000000
     1955.555556     1844.444444     1822.222222     1866.666667
      600.000000      600.000000      600.000000      600.000000      644.444444
      644.444444      644.444444      600.000000      622.222222      666.666667
      755.555556      911.111111     1177.777778     1444.444444     1666.666667
     2200.000000     2955.555556     3800.000000     4422.222222     4866.666667
     5355.555556     5622.222222     5800.000000     5800.000000     5888.888889
     6022.222222     6022.222222     5933.333333     5888.888889     5977.777778
     6022.222222     5933.333333     5888.888889     5888.888889     5844.444444
     5755.555556     5577.777778     5488.888889     5355.555556     5400.000000
     5488.888889     5622.222222     5666.666667     5577.777778     5488.888889
     5444.444444     5400.000000     5355.555556     5222.222222     5133.333333
     5044.444444     4866.666667     4644.444444     4200.000000     3066.666667
     1933.333333     1066.666667     1066.666667     1155.555556     1200.000000
     1200.000000     1200.000000     1266.666667     1377.777778     1555.555556
     1711.111111     1888.888889     2044.444444     2333.333333     2644.444444
     2911.111111     3000.000000     3044.444444     3133.333333     3177.777778
     3088.888889     2911.111111     2688.888889     2466.666667     2155.555556
     1888.888889     1688.888889     1622.222222     1600.000000     1600.000000
     1600.000000     1622.222222     1688.888889     1800.000000     1888.888889
     2022.222222     2244.444444     2466.666667     2466.666667     2288.888889
     2066.666667     2022.222222     2022.222222     2066.666667
      600.000000      600.000000      600.000000      600.000000      622.222222
      622.222222      622.222222      600.000000      622.222222      711.111111
      844.444444     1000.000000     1244.444444     1466.666667     1688.888889
     2288.888889     3000.000000     3933.333333     4422.222222     4822.222222
     5177.777778     5488.888889     5800.000000     5888.888889     5977.777778
     6066.666667     6066.666667     6022.222222     6022.222222     6022.222222
     6022.222222     5844.444444     5755.555556     5666.666667     5622.222222
     5533.333333     5444.444444     5311.111111     5222.222222     5177.777778
     5311.111111     5444.444444     5533.333333     5488.888889     5444.444444
     5400.000000     5311.111111     5222.222222     5088.888889     4955.555556
     4911.111111     4777.777778     4644.444444     4155.555556     3133.333333
     2044.444444     1244.444444     1133.333333     1177.777778     1177.777778
     1155.555556     1155.555556     1222.222222     1333.333333     1466.666667
     1577.777778     1666.666667     1777.777778     2000.000000     2288.888889
     2511.111111     2644.444444     2733.333333     2866.666667     2911.111111
     2866.666667     2688.888889     2511.111111     2288.888889     2066.666667
     1866.666667     1755.555556     1733.333333     1777.777778     1822.222222
     1822.222222     1777.777778     1755.555556     1866.666667     2022.222222
     2200.000000     2377.777778     2511.111111     2511.111111     2377.777778
     2155.555556     2066.666667     2066.666667     2155.555556
      600.000000      600.000000      600.000000      600.000000      622.222222
      622.222222      622.222222      600.000000      600.000000      688.888889
      800.000000     1022.222222     1288.888889     1600.000000     1822.222222
     2488.888889     3044.444444     3933.333333     4288.888889     4733.333333
     5044.444444     5400.000000     5800.000000     5977.777778     6066.666667
     6111.111111     6111.111111     6111.111111     6111.111111     6066.666667
     5933.333333     5666.666667     5488.888889     5400.000000     5355.555556
     5222.222222     5222.222222     5133.333333     5088.888889     4955.555556
     5044.444444     5222.222222     5400.000000     5400.000000     5400.000000
     5311.111111     5222.222222     5133.333333     5044.444444     4955.555556
     4911.111111     4822.222222     4688.888889     4155.555556     3133.333333
     2111.111111     1400.000000     1244.444444     1200.000000     1133.333333
     1088.888889     1088.888889     1155.555556     1244.444444     1355.555556
     1444.444444     1555.555556     1644.444444     1777.777778     1955.555556
     2155.555556     2333.333333     2466.666667     2555.555556     2600.000000
     2555.555556     2466.666667     2288.888889     2111.111111     1933.333333
     1844.444444     1800.000000     1800.000000     1844.444444     1888.888889
     1888.888889     1844.444444     1800.000000     1933.333333     2155.555556
     2333.333333     2422.222222     2466.666667     2511.111111     2422.222222
     2200.000000     2022.222222     2022.222222     2111.111111
      600.000000      600.000000      622.222222      622.222222      622.222222
      600.000000      600.000000      600.000000      600.000000      644.444444
      755.555556     1000.000000     1333.333333     1666.666667     1955.555556
     2777.777778     3355.555556     4200.000000     4377.777778     4777.777778
     5000.000000     5355.555556     5755.555556     5977.777778     6111.111111
     6111.111111     6111.111111     6066.666667     6066.666667     5977.777778
     5800.000000     5533.333333     5311.111111     5133.333333     5044.444444
     4911.111111     5000.000000     5000.000000     5000.000000     4822.222222
     4822.222222     4911.111111     5088.888889     5133.333333     5222.222222
     5177.777778     5133.333333     5088.888889     5044.444444     5000.000000
     4911.111111     4911.111111     4688.888889     4200.000000     3133.333333
     2222.222222     1533.333333     1333.333333     1200.000000     1066.666667
      977.777778      977.777778     1044.444444     1155.555556     1244.444444
     1355.555556     1444.444444     1555.555556     1666.666667     1800.000000
     1933.333333     2066.666667     2155.555556     2200.000000     2200.000000
     2200.000000     2155.555556     2066.666667     1933.333333     1844.444444
     1800.000000     1800.000000     1800.000000     1844.444444     1888.888889
     1888.888889     1844.444444     1844.444444     1977.777778     2200.000000
     2333.333333     2422.222222     2466.666667     2555.555556     2466.666667
     2200.000000     1933.333333     1933.333333     2066.666667
      600.000000      600.000000      622.222222      622.222222      622.222222
      600.000000      600.000000      600.000000      600.000000      622.222222
      755.555556      955.555556     1333.333333     1644.444444     2066.666667
     2911.111111     3711.111111     4511.111111     4733.333333     5000.000000
     5177.777778     5444.444444     5666.666667     5800.000000     5888.888889
     5933.333333     5933.333333     5888.888889     5844.444444     5800.000000
     5622.222222     5400.000000     5133.333333     4911.111111     4777.777778
     4688.888889     4777.777778     4777.777778     4733.333333     4555.555556
     4555.555556     4644.444444     4866.666667     5000.000000     5133.333333
     5088.888889     5044.444444     5044.444444     5044.444444     5044.444444
     4955.555556     5000.000000     4733.333333     4200.000000     3088.888889
     2177.777778     1555.555556     1355.555556     1200.000000     1022.222222
      911.111111      888.888889      955.555556     1044.444444     1155.555556
     1244.444444     1355.555556     1466.666667     1600.000000     1688.888889
     1800.000000     1844.444444     1888.888889     1866.666667     1888.888889
     1911.111111     1933.333333     1888.888889     1844.444444     1800.000000
     1800.000000     1800.000000     1800.000000     1800.000000     1800.000000
     1800.000000     1800.000000     1888.888889     2066.666667     2244.444444
     2333.333333     2377.777778     2422.222222     2466.666667     2377.777778
     2155.555556     1933.333333     1888.888889     1977.777778
      600.000000      600.000000      622.222222      622.222222      622.222222
      600.000000      600.000000      600.000000      600.000000      644.444444
      800.000000     1022.222222     1466.666667     1844.444444     2377.777778
     3088.888889     3977.777778     4733.333333     5088.888889     5222.222222
     5355.555556     5488.888889     5577.777778     5577.777778     5666.666667
     5711.111111     5711.111111     5666.666667     5622.222222     5577.777778
     5400.000000     5222.222222     5000.000000     4733.333333     4555.555556
     4466.666667     4511.111111     4422.222222     4200.000000     4022.222222
     3977.777778     4022.222222     4111.111111     4288.888889     4688.888889
     4911.111111     5044.444444     5000.000000     5044.444444     5044.444444
     4955.555556     4911.111111     4688.888889     4200.000000     3111.111111
     2133.333333     1488.888889     1311.111111     1177.777778     1000.000000
      844.444444      800.000000      844.444444      955.555556     1044.444444
     1155.555556     1266.666667     1400.000000     1511.111111     1600.000000
     1666.666667     1688.888889     1666.666667     1644.444444     1688.888889
     1800.000000     1844.444444     1844.444444     1800.000000     1800.000000
     1800.000000     1800.000000     1800.000000     1800.000000     1800.000000
     1800.000000     1844.444444     1977.777778     2200.000000     2288.888889
     2377.777778     2377.777778     2422.222222     2377.777778     2244.444444
     2066.666667     1888.888889     1844.444444     1888.888889
      600.000000      600.000000      600.000000      600.000000      600.000000
      600.000000      622.222222      644.444444      666.666667      711.111111
      933.333333     1155.555556     1577.777778     2133.333333     2866.666667
     3622.222222     4333.333333     4911.111111     5222.222222     5266.666667
     5355.555556     5444.444444     5444.444444     5400.000000     5444.444444
     5533.333333     5444.444444     5444.444444     5311.111111     5311.111111
     5088.888889     5000.000000     4777.777778     4511.111111     4288.888889
     4200.000000     4200.000000     4066.666667     3666.666667     3400.000000
     3355.555556     3622.222222     3888.888889     4200.000000     4644.444444
     4911.111111     5000.000000     4955.555556     4911.111111     4955.555556
     4866.666667     4777.777778     4600.000000     3977.777778     2977.777778
     1888.888889     1333.333333     1177.777778     1111.111111      977.777778
      822.222222      733.333333      755.555556      844.444444      955.555556
     1066.666667     1200.000000     1311.111111     1400.000000     1488.888889
     1577.777778     1622.222222     1600.000000     1577.777778     1644.444444
     1777.777778     1844.444444     1844.444444     1800.000000     1800.000000
     1800.000000     1800.000000     1800.000000     1800.000000     1800.000000
     1800.000000     1888.888889     2022.222222     2288.888889     2333.333333
     2422.222222     2333.333333     2377.777778     2288.888889     2200.000000
     2022.222222     1888.888889     1800.000000     1800.000000
      600.000000      600.000000      600.000000      600.000000      600.000000
      622.222222      666.666667      733.333333      777.777778      822.222222
      955.555556     1133.333333     1533.333333     2355.555556     3266.666667
     4111.111111     4644.444444     5044.444444     5222.222222     5177.777778
     5222.222222     5266.666667     5266.666667     5222.222222     5266.666667
     5222.222222     5000.000000     4911.111111     4911.111111     5000.000000
     4688.888889     4511.111111     4244.444444     4111.111111     3888.888889
     3800.000000     3800.000000     3711.111111     3355.555556     3044.444444
     2955.555556     3222.222222     3577.777778     3933.333333     4422.222222
     4733.333333     4822.222222     4777.777778     4733.333333     4822.222222
     4733.333333     4600.000000     4288.888889     3577.777778     2600.000000
     1666.666667     1200.000000     1088.888889     1022.222222      911.111111
      755.555556      666.666667      666.666667      755.555556      866.666667
     1000.000000     1111.111111     1200.000000     1288.888889     1422.222222
     1555.555556     1644.444444     1644.444444     1644.444444     1688.888889
     1800.000000     1822.222222     1822.222222     1777.777778     1800.000000
     1777.777778     1755.555556     1755.555556     1777.777778     1777.777778
     1777.777778     1911.111111     2066.666667     2333.333333     2377.777778
     2422.222222     2333.333333     2333.333333     2288.888889     2155.555556
     1977.777778     1844.444444     1800.000000     1800.000000
      600.000000      600.000000      600.000000      600.000000      622.222222
      666.666667      755.555556      844.444444      933.333333      911.111111
     1066.666667     1177.777778     1511.111111     2311.111111     3400.000000
     4511.111111     5044.444444     5222.222222     5177.777778     5000.000000
     4955.555556     4955.555556     4955.555556     4955.555556     4955.555556
     4911.111111     4555.555556     4288.888889     4111.111111     4044.444444
     3600.000000     3377.777778     3311.111111     3488.888889     3444.444444
     3400.000000     3400.000000     3400.000000     3222.222222     3000.000000
     3000.000000     3266.666667     3800.000000     4155.555556     4466.666667
     4555.555556     4511.111111     4511.111111     4422.222222     4555.555556
     4511.111111     4422.222222     3933.333333     3088.888889     2177.777778
     1422.222222     1111.111111     1000.000000      955.555556      866.666667
      755.555556      688.888889      688.888889      755.555556      866.666667
      955.555556     1022.222222     1088.888889     1222.222222     1400.000000
     1577.777778     1688.888889     1733.333333     1777.777778     1844.444444
     1866.666667     1800.000000     1755.555556     1755.555556     1800.000000
     1755.555556     1711.111111     1688.888889     1711.111111     1711.111111
     1733.333333     1888.888889     2111.111111     2377.777778     2466.666667
     2466.666667     2422.222222     2377.777778     2288.888889     2111.111111
     1933.333333     1844.444444     1800.000000     1800.000000
      600.000000      600.000000      600.000000      600.000000      644.444444
      733.333333      844.444444      955.555556     1066.666667     1111.111111
     1244.444444     1333.333333     1755.555556     2488.888889     3622.222222
     4600.000000     5133.333333     5177.777778     5088.888889     4911.111111
     4777.777778     4644.444444     4555.555556     4555.555556     4555.555556
     4511.111111     4244.444444     3933.333333     3755.555556     3422.222222
     2755.555556     2355.555556     2288.888889     2733.333333     2866.666667
     2822.222222     2711.111111     2711.111111     2888.888889     2911.111111
     2955.555556     3044.444444     3400.000000     3711.111111     4022.222222
     4155.555556     4155.555556     4155.555556     4155.555556     4288.888889
     4288.888889     4200.000000     3577.777778     2822.222222     2000.000000
     1488.888889     1177.777778     1044.444444      977.777778      911.111111
      822.222222      800.000000      800.000000      844.444444      911.111111
      955.555556      977.777778     1066.666667     1222.222222     1422.222222
     1600.000000     1777.777778     1844.444444     1933.333333     1977.777778
     1977.777778     1844.444444     1733.333333     1733.333333     1777.777778
     1733.333333     1644.444444     1577.777778     1577.777778     1600.000000
     1666.666667     1866.666667     2111.111111     2377.777778     2511.111111
     2511.111111     2466.666667     2333.333333     2200.000000     1977.777778
     1844.444444     1777.777778     1777.777778     1777.777778
      600.000000      600.000000      600.000000      600.000000      666.666667
      777.777778      933.333333     1044.444444     1177.777778     1133.333333
     1311.111111     1533.333333     2222.222222     2933.333333     3977.777778
     4733.333333     5177.777778     5133.333333     5000.000000     4822.222222
     4600.000000     4333.333333     4066.666667     4022.222222     4066.666667
     4200.000000     4066.666667     3844.444444     3533.333333     3022.222222
     2311.111111     1866.666667     1688.888889     1911.111111     1955.555556
     1888.888889     1777.777778     1955.555556     2311.111111     2600.000000
     2644.444444     2688.888889     2866.666667     3177.777778     3533.333333
     3755.555556     3800.000000     3800.000000     3844.444444     3933.333333
     3977.777778     3888.888889     3400.000000     2822.222222     2155.555556
     1711.111111     1355.555556     1177.777778     1066.666667     1022.222222
      977.777778     1000.000000     1000.000000     1022.222222     1044.444444
     1044.444444     1044.444444     1155.555556     1311.111111     1488.888889
     1622.222222     1822.222222     1933.333333     2066.666667     2111.111111
     2111.111111     1955.555556     1777.777778     1733.333333     1755.555556
     1733.333333     1622.222222     1511.111111     1466.666667     1511.111111
     1622.222222     1866.666667     2111.111111     2377.777778     2511.111111
     2511.111111     2377.777778     2200.000000     2022.222222     1888.888889
     1800.000000     1777.777778     1777.777778     1777.777778
      600.000000      600.000000      600.000000      600.000000      666.666667
      800.000000      977.777778     1111.111111     1222.222222     1155.555556
     1355.555556     1777.777778     2644.444444     3444.444444     4288.888889
     4777.777778     5000.000000     4911.111111     4822.222222     4688.888889
     4422.222222     4022.222222     3577.777778     3444.444444     3400.000000
     3533.333333     3311.111111     3200.000000     3155.555556     3066.666667
     2600.000000     1977.777778     1400.000000     1266.666667     1177.777778
     1088.888889      977.777778     1288.888889     1777.777778     2244.444444
     2244.444444     2288.888889     2288.888889     2555.555556     2911.111111
     3266.666667     3400.000000     3444.444444     3444.444444     3533.333333
     3577.777778     3622.222222     3311.111111     2911.111111     2377.777778
     2000.000000     1622.222222     1400.000000     1244.444444     1200.000000
     1177.777778     1200.000000     1200.000000     1200.000000     1222.222222
     1244.444444     1266.666667     1377.777778     1488.888889     1622.222222
     1688.888889     1888.888889     2066.666667     2244.444444     2288.888889
     2244.444444     2066.666667     1844.444444     1755.555556     1755.555556
     1733.333333     1600.000000     1444.444444     1377.777778     1444.444444
     1600.000000     1822.222222     2022.222222     2244.444444     2377.777778
     2377.777778     2200.000000     2022.222222     1888.888889     1822.222222
     1755.555556     1711.111111     1711.111111     1711.111111
      600.000000      600.000000      600.000000      600.000000      666.666667
      800.000000     1000.000000     1155.555556     1288.888889     1222.222222
     1488.888889     1977.777778     2911.111111     3711.111111     4377.777778
     4600.000000     4600.000000     4511.111111     4377.777778     4200.000000
     3844.444444     3288.888889     2888.888889     2711.111111     2777.777778
     2822.222222     2466.666667     2333.333333     2466.666667     2733.333333
     2733.333333     2200.000000     1577.777778     1133.333333      777.777778
      688.888889      644.444444     1066.666667     1511.111111     1955.555556
     1977.777778     1955.555556     1888.888889     2022.222222     2400.000000
     2777.777778     3044.444444     3088.888889     3133.333333     3177.777778
     3266.666667     3311.111111     3222.222222     2955.555556     2555.555556
     2155.555556     1800.000000     1555.555556     1377.777778     1333.333333
     1355.555556     1400.000000     1400.000000     1400.000000     1422.222222
     1466.666667     1511.111111     1644.444444     1755.555556     1866.666667
     1888.888889     2000.000000     2200.000000     2422.222222     2555.555556
     2511.111111     2288.888889     2000.000000     1822.222222     1777.777778
     1733.333333     1600.000000     1444.444444     1377.777778     1444.444444
     1600.000000     1822.222222     2022.222222     2155.555556     2244.444444
     2244.444444     2111.111111     1933.333333     1777.777778     1733.333333
     1688.888889     1644.444444     1644.444444     1644.444444
      600.000000      600.000000      600.000000      600.000000      666.666667
      800.000000     1000.000000     1177.777778     1333.333333     1400.000000
     1733.333333     2244.444444     3088.888889     3800.000000     4333.333333
     4422.222222     4244.444444     4111.111111     3844.444444     3622.222222
     3222.222222     2755.555556     2488.888889     2311.111111     2244.444444
     2088.888889     1644.444444     1444.444444     1733.333333     2177.777778
     2466.666667     2111.111111     1688.888889     1400.000000     1022.222222
      866.666667      822.222222     1177.777778     1533.333333     1822.222222
     1844.444444     1800.000000     1688.888889     1688.888889     2000.000000
     2377.777778     2733.333333     2822.222222     2822.222222     2866.666667
     2911.111111     3000.000000     2955.555556     2822.222222     2555.555556
     2200.000000     1866.666667     1622.222222     1511.111111     1488.888889
     1533.333333     1577.777778     1600.000000     1600.000000     1622.222222
     1666.666667     1755.555556     1888.888889     2044.444444     2155.555556
     2200.000000     2244.444444     2422.222222     2688.888889     2866.666667
     2822.222222     2511.111111     2155.555556     1933.333333     1844.444444
     1777.777778     1622.222222     1488.888889     1422.222222     1466.666667
     1600.000000     1822.222222     2022.222222     2111.111111     2155.555556
     2111.111111     2022.222222     1866.666667     1733.333333     1644.444444
     1577.777778     1511.111111     1511.111111     1511.111111
      600.000000      600.000000      600.000000      600.000000      666.666667
      800.000000     1000.000000     1200.000000     1288.888889     1488.888889
     1800.000000     2333.333333     3044.444444     3666.666667     4111.111111
     4111.111111     3755.555556     3488.888889     3133.333333     2911.111111
     2555.555556     2133.333333     2044.444444     1955.555556     1933.333333
     1733.333333     1488.888889     1400.000000     1577.777778     1733.333333
     2000.000000     1977.777778     1888.888889     1733.333333     1400.000000
     1311.111111     1200.000000     1466.666667     1688.888889     1911.111111
     1888.888889     1800.000000     1688.888889     1688.888889     1911.111111
     2244.444444     2555.555556     2600.000000     2600.000000     2555.555556
     2600.000000     2600.000000     2600.000000     2600.000000     2466.666667
     2200.000000     1888.888889     1688.888889     1622.222222     1622.222222
     1666.666667     1755.555556     1822.222222     1866.666667     1822.222222
     1844.444444     1911.111111     2111.111111     2377.777778     2644.444444
     2733.333333     2733.333333     2822.222222     3044.444444     3177.777778
     3133.333333     2822.222222     2422.222222     2066.666667     1888.888889
     1800.000000     1688.888889     1600.000000     1533.333333     1533.333333
     1622.222222     1822.222222     1977.777778     2022.222222     2022.222222
     1977.777778     1911.111111     1777.777778     1644.444444     1555.555556
     1466.666667     1400.000000     1377.777778     1377.777778
      600.000000      600.000000      600.000000      600.000000      666.666667
      800.000000     1000.000000     1200.000000     1288.888889     1488.888889
     1755.555556     2200.000000     2777.777778     3266.666667     3666.666667
     3711.111111     3400.000000     3088.888889     2777.777778     2555.555556
     2266.666667     1977.777778     1911.111111     1866.666667     1733.333333
     1577.777778     1488.888889     1533.333333     1622.222222     1577.777778
     1622.222222     1622.222222     1711.111111     1711.111111     1688.888889
     1711.111111     1733.333333     1933.333333     2066.666667     2200.000000
     2111.111111     2000.000000     1911.111111     1911.111111     2066.666667
     2288.888889     2511.111111     2511.111111     2377.777778     2244.444444
     2200.000000     2244.444444     2288.888889     2377.777778     2333.333333
     2200.000000     1955.555556     1844.444444     1866.666667     1911.111111
     1933.333333     1955.555556     2022.222222     2066.666667     2022.222222
     2066.666667     2155.555556     2422.222222     2733.333333     3133.333333
     3311.111111     3400.000000     3400.000000     3488.888889     3488.888889
     3400.000000     3044.444444     2600.000000     2155.555556     1911.111111
     1777.777778     1688.888889     1644.444444     1600.000000     1577.777778
     1622.222222     1733.333333     1822.222222     1866.666667     1866.666667
     1822.222222     1755.555556     1644.444444     1555.555556     1444.444444
     1355.555556     1266.666667     1222.222222     1200.000000
      622.222222      622.222222      622.222222      600.000000      666.666667
      800.000000     1000.000000     1200.000000     1288.888889     1488.888889
     1711.111111     2022.222222     2422.222222     2822.222222     3133.333333
     3133.333333     2822.222222     2555.555556     2422.222222     2244.444444
     2022.222222     1688.888889     1622.222222     1600.000000     1577.777778
     1555.555556     1600.000000     1733.333333     1822.222222     1777.777778
     1800.000000     1622.222222     1555.555556     1466.666667     1777.777778
     2088.888889     2222.222222     2355.555556     2444.444444     2511.111111
     2288.888889     2155.555556     2111.111111     2244.444444     2333.333333
     2511.111111     2555.555556     2466.666667     2200.000000     2000.000000
     1911.111111     1955.555556     2066.666667     2244.444444     2333.333333
     2288.888889     2111.111111     2022.222222     2111.111111     2288.888889
     2333.333333     2377.777778     2333.333333     2377.777778     2288.888889
     2333.333333     2422.222222     2777.777778     3177.777778     3711.111111
     3933.333333     4022.222222     3933.333333     3888.888889     3800.000000
     3577.777778     3177.777778     2688.888889     2200.000000     1888.888889
     1688.888889     1622.222222     1577.777778     1555.555556     1533.333333
     1555.555556     1577.777778     1600.000000     1600.000000     1600.000000
     1600.000000     1577.777778     1533.333333     1444.444444     1355.555556
     1244.444444     1155.555556     1066.666667     1022.222222
      644.444444      644.444444      644.444444      600.000000      666.666667
      800.000000     1000.000000     1200.000000     1400.000000     1577.777778
     1733.333333     1844.444444     2133.333333     2466.666667     2644.444444
     2555.555556     2333.333333     2244.444444     2177.777778     2022.222222
     1822.222222     1622.222222     1555.555556     1533.333333     1555.555556
     1600.000000     1688.888889     1888.888889     2044.444444     2200.000000
     2266.666667     1888.888889     1511.111111     1288.888889     1822.222222
     2355.555556     2688.888889     2733.333333     2866.666667     2911.111111
     2777.777778     2644.444444     2555.555556     2733.333333     2733.333333
     2777.777778     2644.444444     2466.666667     2155.555556     1888.888889
     1755.555556     1800.000000     1977.777778     2200.000000     2377.777778
     2422.222222     2333.333333     2333.333333     2466.666667     2777.777778
     2911.111111     2911.111111     2777.777778     2688.888889     2644.444444
     2644.444444     2822.222222     3311.111111     3800.000000     4288.888889
     4422.222222     4466.666667     4333.333333     4200.000000     3977.777778
     3622.222222     3133.333333     2644.444444     2200.000000     1866.666667
     1622.222222     1488.888889     1422.222222     1400.000000     1400.000000
     1400.000000     1400.000000     1400.000000     1400.000000     1400.000000
     1400.000000     1400.000000     1377.777778     1333.333333     1244.444444
     1155.555556     1044.444444      955.555556      888.888889
      644.444444      644.444444      644.444444      600.000000      666.666667
      800.000000      977.777778     1177.777778     1355.555556     1511.111111
     1600.000000     1666.666667     1866.666667     2177.777778     2288.888889
     2177.777778     1933.333333     1844.444444     1755.555556     1622.222222
     1533.333333     1488.888889     1488.888889     1488.888889     1555.555556
     1622.222222     1711.111111     1933.333333     2244.444444     2644.444444
     2866.666667     2511.111111     1955.555556     1666.666667     2155.555556
     2755.555556     3088.888889     3177.777778     3355.555556     3444.444444
     3311.111111     3222.222222     3133.333333     3266.666667     3133.333333
     3088.888889     2822.222222     2555.555556     2155.555556     1888.888889
     1755.555556     1800.000000     1977.777778     2288.888889     2555.555556
     2688.888889     2688.888889     2733.333333     2955.555556     3266.666667
     3444.444444     3488.888889     3444.444444     3355.555556     3222.222222
     3133.333333     3400.000000     3977.777778     4511.111111     4822.222222
     4822.222222     4733.333333     4600.000000     4466.666667     4111.111111
     3622.222222     3044.444444     2600.000000     2200.000000     1866.666667
     1600.000000     1422.222222     1288.888889     1222.222222     1200.000000
     1200.000000     1200.000000     1200.000000     1200.000000     1200.000000
     1200.000000     1200.000000     1200.000000     1177.777778     1133.333333
     1044.444444      955.555556      844.444444      777.777778
      622.222222      622.222222      622.222222      600.000000      666.666667
      777.777778      933.333333     1088.888889     1244.444444     1377.777778
     1466.666667     1511.111111     1666.666667     1888.888889     2022.222222
     1933.333333     1733.333333     1577.777778     1444.444444     1333.333333
     1311.111111     1355.555556     1422.222222     1488.888889     1577.777778
     1666.666667     1733.333333     2000.000000     2333.333333     2733.333333
     3044.444444     2866.666667     2600.000000     2377.777778     2733.333333
     3177.777778     3444.444444     3577.777778     3800.000000     4022.222222
     4066.666667     3888.888889     3800.000000     3711.111111     3622.222222
     3355.555556     3088.888889     2733.333333     2333.333333     2044.444444
     1911.111111     2000.000000     2155.555556     2466.666667     2733.333333
     3000.000000     3133.333333     3266.666667     3444.444444     3711.111111
     4022.222222     4244.444444     4422.222222     4333.333333     4200.000000
     4111.111111     4377.777778     4866.666667     5177.777778     5266.666667
     5133.333333     5000.000000     4866.666667     4688.888889     4200.000000
     3622.222222     3000.000000     2600.000000     2200.000000     1866.666667
     1600.000000     1400.000000     1222.222222     1088.888889     1022.222222
     1000.000000     1000.000000     1000.000000     1000.000000     1000.000000
     1000.000000     1000.000000     1000.000000     1000.000000      977.777778
      933.333333      844.444444      755.555556      688.888889
      600.000000      600.000000      600.000000      600.000000      644.444444
      733.333333      844.444444      955.555556     1088.888889     1222.222222
     1355.555556     1422.222222     1555.555556     1688.888889     1822.222222
     1777.777778     1644.444444     1444.444444     1266.666667     1155.555556
     1155.555556     1222.222222     1288.888889     1377.777778     1533.333333
     1666.666667     1844.444444     2177.777778     2688.888889     3088.888889
     3400.000000     3355.555556     3222.222222     3133.333333     3222.222222
     3488.888889     3622.222222     3888.888889     4155.555556     4422.222222
     4511.111111     4422.222222     4377.777778     4155.555556     3977.777778
     3622.222222     3311.111111     2911.111111     2466.666667     2244.444444
     2155.555556     2288.888889     2422.222222     2777.777778     3133.333333
     3488.888889     3666.666667     3844.444444     4066.666667     4333.333333
     4644.444444     4955.555556     5266.666667     5311.111111     5222.222222
     5177.777778     5355.555556     5577.777778     5622.222222     5533.333333
     5400.000000     5266.666667     5088.888889     4911.111111     4377.777778
     3755.555556     3044.444444     2600.000000     2200.000000     1866.666667
     1600.000000     1400.000000     1200.000000     1022.222222      888.888889
      822.222222      800.000000      800.000000      800.000000      800.000000
      822.222222      844.444444      844.444444      822.222222      800.000000
      777.777778      733.333333      666.666667      622.222222
      600.000000      600.000000      600.000000      600.000000      622.222222
      666.666667      733.333333      800.000000      933.333333     1088.888889
     1266.666667     1266.666667     1377.777778     1444.444444     1622.222222
     1622.222222     1555.555556     1400.000000     1244.444444     1177.777778
     1200.000000     1266.666667     1333.333333     1444.444444     1622.222222
     1800.000000     2088.888889     2466.666667     3000.000000     3355.555556
     3666.666667     3711.111111     3711.111111     3666.666667     3622.222222
     3666.666667     3666.666667     3888.888889     4155.555556     4511.111111
     4777.777778     4777.777778     4688.888889     4377.777778     4155.555556
     3755.555556     3400.000000     3000.000000     2644.444444     2466.666667
     2466.666667     2644.444444     2866.666667     3222.222222     3622.222222
     3977.777778     4155.555556     4288.888889     4466.666667     4777.777778
     5177.777778     5577.777778     5888.888889     6022.222222     6066.666667
     6111.111111     6111.111111     6066.666667     5933.333333     5800.000000
     5666.666667     5488.888889     5311.111111     5088.888889     4555.555556
     3844.444444     3088.888889     2600.000000     2200.000000     1866.666667
     1600.000000     1400.000000     1200.000000     1000.000000      844.444444
      733.333333      688.888889      666.666667      666.666667      666.666667
      688.888889      711.111111      711.111111      688.888889      666.666667
      666.666667      644.444444      622.222222      600.000000
      600.000000      600.000000      600.000000      600.000000      600.000000
      622.222222      666.666667      733.333333      866.666667     1022.222222
     1200.000000     1222.222222     1288.888889     1333.333333     1488.888889
     1555.555556     1533.333333     1400.000000     1222.222222     1155.555556
     1200.000000     1333.333333     1444.444444     1600.000000     1800.000000
     2022.222222     2377.777778     2822.222222     3355.555556     3755.555556
     3977.777778     4111.111111     4066.666667     4111.111111     3933.333333
     3844.444444     3711.111111     3888.888889     4155.555556     4555.555556
     4866.666667     5044.444444     4911.111111     4600.000000     4200.000000
     3800.000000     3400.000000     3044.444444     2777.777778     2688.888889
     2777.777778     3000.000000     3311.111111     3711.111111     4155.555556
     4466.666667     4600.000000     4733.333333     4955.555556     5266.666667
     5533.333333     5800.000000     6066.666667     6288.888889     6422.222222
     6466.666667     6422.222222     6333.333333     6200.000000     6066.666667
     5888.888889     5711.111111     5488.888889     5311.111111     4822.222222
     4111.111111     3266.666667     2644.444444     2200.000000     1866.666667
     1600.000000     1422.222222     1222.222222     1044.444444      866.666667
      733.333333      644.444444      600.000000      600.000000      600.000000
      622.222222      644.444444      644.444444      622.222222      600.000000
      600.000000      600.000000      600.000000      600.000000
      600.000000      600.000000      600.000000      622.222222      644.444444
      666.666667      688.888889      733.333333      844.444444     1000.000000
     1155.555556     1177.777778     1200.000000     1244.444444     1422.222222
     1533.333333     1533.333333     1400.000000     1222.222222     1155.555556
     1222.222222     1400.000000     1577.777778     1755.555556     1955.555556
     2200.000000     2511.111111     2911.111111     3355.555556     3800.000000
     4111.111111     4333.333333     4422.222222     4466.666667     4288.888889
     4066.666667     3888.888889     3977.777778     4200.000000     4511.111111
     4777.777778     4911.111111     4822.222222     4555.555556     4200.000000
     3800.000000     3444.444444     3177.777778     3044.444444     3044.444444
     3222.222222     3488.888889     3844.444444     4200.000000     4555.555556
     4822.222222     4955.555556     5044.444444     5222.222222     5444.444444
     5711.111111     5933.333333     6200.000000     6466.666667     6644.444444
     6688.888889     6644.444444     6555.555556     6466.666667     6288.888889
     6111.111111     5888.888889     5711.111111     5488.888889     5088.888889
     4333.333333     3488.888889     2733.333333     2244.444444     1866.666667
     1622.222222     1466.666667     1288.888889     1111.111111      933.333333
      800.000000      688.888889      622.222222      600.000000      600.000000
      600.000000      600.000000      600.000000      600.000000      600.000000
      600.000000      600.000000      600.000000      600.000000
      600.000000      600.000000      600.000000      644.444444      711.111111
      777.777778      822.222222      844.444444      933.333333     1044.444444
     1177.777778     1266.666667     1288.888889     1333.333333     1422.222222
     1533.333333     1533.333333     1400.000000     1222.222222     1155.555556
     1222.222222     1400.000000     1600.000000     1777.777778     1977.777778
     2200.000000     2466.666667     2733.333333     3133.333333     3622.222222
     4111.111111     4466.666667     4600.000000     4644.444444     4422.222222
     4244.444444     4066.666667     4111.111111     4244.444444     4422.222222
     4555.555556     4600.000000     4555.555556     4422.222222     4155.555556
     3800.000000     3488.888889     3311.111111     3311.111111     3444.444444
     3711.111111     4022.222222     4377.777778     4688.888889     4955.555556
     5133.333333     5266.666667     5400.000000     5533.333333     5711.111111
     5888.888889     6111.111111     6333.333333     6555.555556     6688.888889
     6688.888889     6688.888889     6644.444444     6600.000000     6466.666667
     6288.888889     6111.111111     5888.888889     5666.666667     5355.555556
     4688.888889     3844.444444     2955.555556     2333.333333     1933.333333
     1666.666667     1533.333333     1355.555556     1200.000000     1022.222222
      888.888889      755.555556      666.666667      622.222222      600.000000
      600.000000      600.000000      600.000000      600.000000      600.000000
      600.000000      600.000000      600.000000      600.000000
      600.000000      600.000000      600.000000      666.666667      777.777778
      911.111111      977.777778     1000.000000     1066.666667     1155.555556
     1266.666667     1333.333333     1377.777778     1422.222222     1488.888889
     1555.555556     1533.333333     1422.222222     1288.888889     1244.444444
     1288.888889     1422.222222     1600.000000     1733.333333     1888.888889
     2066.666667     2288.888889     2466.666667     2777.777778     3355.555556
     4022.222222     4555.555556     4733.333333     4733.333333     4511.111111
     4333.333333     4200.000000     4200.000000     4244.444444     4288.888889
     4333.333333     4288.888889     4244.444444     4155.555556     4022.222222
     3755.555556     3533.333333     3400.000000     3488.888889     3711.111111
     4111.111111     4511.111111     4911.111111     5177.777778     5355.555556
     5444.444444     5533.333333     5666.666667     5800.000000     5933.333333
     6066.666667     6200.000000     6333.333333     6466.666667     6555.555556
     6600.000000     6600.000000     6600.000000     6644.444444     6600.000000
     6511.111111     6288.888889     6066.666667     5800.000000     5533.333333
     5000.000000     4288.888889     3355.555556     2600.000000     2044.444444
     1755.555556     1577.777778     1422.222222     1266.666667     1111.111111
      977.777778      844.444444      733.333333      644.444444      600.000000
      600.000000      600.000000      600.000000      600.000000      600.000000
      600.000000      600.000000      600.000000      600.000000
      600.000000      600.000000      622.222222      688.888889      822.222222
      977.777778     1111.111111     1200.000000     1288.888889     1355.555556
     1422.222222     1444.444444     1488.888889     1533.333333     1600.000000
     1622.222222     1577.777778     1488.888889     1422.222222     1400.000000
     1422.222222     1488.888889     1622.222222     1711.111111     1822.222222
     1911.111111     2066.666667     2155.555556     2377.777778     3000.000000
     3755.555556     4511.111111     4733.333333     4777.777778     4511.111111
     4333.333333     4200.000000     4200.000000     4200.000000     4200.000000
     4200.000000     4111.111111     3977.777778     3844.444444     3755.555556
     3622.222222     3444.444444     3355.555556     3488.888889     3800.000000
     4333.333333     4866.666667     5400.000000     5666.666667     5800.000000
     5800.000000     5844.444444     5933.333333     6022.222222     6066.666667
     6066.666667     6111.111111     6155.555556     6200.000000     6244.444444
     6333.333333     6377.777778     6466.666667     6555.555556     6688.888889
     6644.444444     6466.666667     6200.000000     5933.333333     5666.666667
     5311.111111     4733.333333     3844.444444     2911.111111     2200.000000
     1822.222222     1622.222222     1466.666667     1333.333333     1200.000000
     1066.666667      933.333333      777.777778      666.666667      600.000000
      600.000000      600.000000      600.000000      600.000000      600.000000
      600.000000      600.000000      600.000000      600.000000
      600.000000      600.000000      644.444444      733.333333      888.888889
     1044.444444     1200.000000     1333.333333     1466.666667     1555.555556
     1600.000000     1600.000000     1622.222222     1666.666667     1711.111111
     1711.111111     1644.444444     1577.777778     1511.111111     1488.888889
     1466.666667     1511.111111     1600.000000     1666.666667     1711.111111
     1755.555556     1844.444444     2000.000000     2200.000000     2866.666667
     3622.222222     4422.222222     4644.444444     4688.888889     4511.111111
     4422.222222     4333.333333     4288.888889     4200.000000     4111.111111
     4066.666667     3977.777778     3755.555556     3533.333333     3400.000000
     3355.555556     3266.666667     3222.222222     3400.000000     3755.555556
     4422.222222     5044.444444     5666.666667     5977.777778     6155.555556
     6200.000000     6200.000000     6200.000000     6200.000000     6111.111111
     6022.222222     5888.888889     5844.444444     5844.444444     5933.333333
     6066.666667     6155.555556     6288.888889     6466.666667     6688.888889
     6733.333333     6600.000000     6333.333333     6066.666667     5800.000000
     5533.333333     5177.777778     4422.222222     3444.444444     2466.666667
     1933.333333     1666.666667     1533.333333     1400.000000     1266.666667
     1133.333333      977.777778      800.000000      666.666667      600.000000
      600.000000      600.000000      600.000000      600.000000      600.000000
      600.000000      600.000000      600.000000      600.000000
      666.666667      688.888889      800.000000      866.666667     1022.222222
     1133.333333     1266.666667     1422.222222     1577.777778     1733.333333
     1822.222222     1866.666667     1822.222222     1800.000000     1777.777778
     1777.777778     1711.111111     1622.222222     1533.333333     1466.666667
     1444.444444     1466.666667     1533.333333     1555.555556     1600.000000
     1644.444444     1733.333333     1911.111111     2155.555556     2733.333333
     3444.444444     4200.000000     4555.555556     4644.444444     4600.000000
     4600.000000     4555.555556     4422.222222     4244.444444     4111.111111
     4066.666667     3977.777778     3666.666667     3355.555556     3088.888889
     2955.555556     2866.666667     2866.666667     3177.777778     3622.222222
     4377.777778     5088.888889     5755.555556     6111.111111     6333.333333
     6422.222222     6466.666667     6377.777778     6288.888889     6066.666667
     5888.888889     5666.666667     5577.777778     5577.777778     5666.666667
     5800.000000     5933.333333     6111.111111     6333.333333     6644.444444
     6777.777778     6733.333333     6466.666667     6200.000000     5933.333333
     5711.111111     5488.888889     4955.555556     4022.222222     2911.111111
     2133.333333     1755.555556     1600.000000     1466.666667     1333.333333
     1177.777778     1000.000000      800.000000      666.666667      600.000000
      600.000000      600.000000      600.000000      600.000000      600.000000
      600.000000      600.000000      600.000000      600.000000
      822.222222      888.888889     1022.222222     1088.888889     1200.000000
     1266.666667     1355.555556     1466.666667     1622.222222     1822.222222
     2022.222222     2111.111111     2066.666667     1977.777778     1888.888889
     1844.444444     1733.333333     1622.222222     1466.666667     1355.555556
     1311.111111     1333.333333     1400.000000     1444.444444     1511.111111
     1577.777778     1688.888889     1888.888889     2200.000000     2733.333333
     3400.000000     4066.666667     4511.111111     4733.333333     4866.666667
     4911.111111     4822.222222     4555.555556     4333.333333     4155.555556
     4111.111111     3977.777778     3622.222222     3311.111111     2955.555556
     2688.888889     2511.111111     2555.555556     3000.000000     3488.888889
     4200.000000     4911.111111     5577.777778     6022.222222     6288.888889
     6466.666667     6555.555556     6466.666667     6333.333333     6066.666667
     5844.444444     5577.777778     5444.444444     5400.000000     5444.444444
     5533.333333     5711.111111     5933.333333     6244.444444     6600.000000
     6822.222222     6822.222222     6600.000000     6333.333333     6111.111111
     5933.333333     5800.000000     5488.888889     4733.333333     3577.777778
     2511.111111     1888.888889     1666.666667     1533.333333     1377.777778
     1200.000000     1000.000000      800.000000      666.666667      600.000000
      600.000000      600.000000      600.000000      600.000000      600.000000
      600.000000      600.000000      600.000000      600.000000
      844.444444     1000.000000     1222.222222     1333.333333     1400.000000
     1422.222222     1466.666667     1555.555556     1666.666667     1933.333333
     2200.000000     2377.777778     2333.333333     2200.000000     2066.666667
     1933.333333     1777.777778     1600.000000     1422.222222     1266.666667
     1200.000000     1200.000000     1288.888889     1355.555556     1444.444444
     1555.555556     1688.888889     1911.111111     2155.555556     2644.444444
     3222.222222     3933.333333     4466.666667     4911.111111     5133.333333
     5177.777778     5000.000000     4733.333333     4555.555556     4422.222222
     4377.777778     4200.000000     3844.444444     3488.888889     3044.444444
     2600.000000     2333.333333     2422.222222     2911.111111     3400.000000
     3977.777778     4644.444444     5311.111111     5800.000000     6111.111111
     6288.888889     6466.666667     6422.222222     6333.333333     6066.666667
     5800.000000     5533.333333     5355.555556     5266.666667     5266.666667
     5400.000000     5622.222222     5888.888889     6200.000000     6600.000000
     6866.666667     6911.111111     6733.333333     6511.111111     6333.333333
     6200.000000     6066.666667     5888.888889     5400.000000     4288.888889
     3044.444444     2088.888889     1755.555556     1577.777778     1400.000000
     1200.000000     1000.000000      800.000000      666.666667      600.000000
      600.000000      600.000000      600.000000      600.000000      600.000000
      600.000000      600.000000      600.000000      600.000000
      822.222222     1044.444444     1311.111111     1511.111111     1577.777778
     1600.000000     1622.222222     1666.666667     1777.777778     2133.333333
     2511.111111     2733.333333     2644.444444     2422.222222     2200.000000
     1977.777778     1755.555556     1533.333333     1311.111111     1133.333333
     1066.666667     1088.888889     1200.000000     1311.111111     1422.222222
     1533.333333     1666.666667     1888.888889     2111.111111     2644.444444
     3177.777778     3933.333333     4377.777778     5044.444444     5266.666667
     5355.555556     5044.444444     4866.666667     4777.777778     4688.888889
     4644.444444     4466.666667     4155.555556     3711.111111     3222.222222
     2733.333333     2466.666667     2555.555556     2911.111111     3355.555556
     3755.555556     4333.333333     4955.555556     5533.333333     5888.888889
     6111.111111     6333.333333     6377.777778     6333.333333     6066.666667
     5800.000000     5533.333333     5355.555556     5266.666667     5266.666667
     5355.555556     5577.777778     5844.444444     6200.000000     6600.000000
     6911.111111     7000.000000     6911.111111     6733.333333     6600.000000
     6466.666667     6333.333333     6200.000000     5888.888889     4911.111111
     3577.777778     2377.777778     1822.222222     1600.000000     1400.000000
     1200.000000     1000.000000      800.000000      666.666667      600.000000
      600.000000      600.000000      600.000000      600.000000      600.000000
      600.000000      600.000000      600.000000      600.000000
      733.333333      977.777778     1288.888889     1577.777778     1733.333333
     1822.222222     1822.222222     1844.444444     2044.444444     2555.555556
     3000.000000     3177.777778     2955.555556     2688.888889     2377.777778
     2111.111111     1777.777778     1466.666667     1200.000000     1000.000000
      955.555556     1000.000000     1133.333333     1244.444444     1355.555556
     1488.888889     1644.444444     1888.888889     2111.111111     2644.444444
     3177.777778     3977.777778     4466.666667     5177.777778     5311.111111
     5400.000000     5088.888889     5044.444444     4955.555556     4955.555556
     4911.111111     4777.777778     4466.666667     4022.222222     3577.777778
     3088.888889     2777.777778     2688.888889     2866.666667     3222.222222
     3577.777778     4111.111111     4688.888889     5266.666667     5622.222222
     5888.888889     6200.000000     6377.777778     6377.777778     6111.111111
     5844.444444     5622.222222     5488.888889     5444.444444     5444.444444
     5533.333333     5666.666667     5888.888889     6200.000000     6600.000000
     6955.555556     7133.333333     7133.333333     7000.000000     6866.666667
     6733.333333     6600.000000     6422.222222     6155.555556     5266.666667
     3977.777778     2644.444444     1911.111111     1600.000000     1400.000000
     1200.000000     1000.000000      800.000000      666.666667      600.000000
      600.000000      600.000000      600.000000      600.000000      600.000000
      600.000000      600.000000      600.000000      600.000000
      777.777778     1000.000000     1266.666667     1577.777778     1800.000000
     2022.222222     2066.666667     2111.111111     2422.222222     3044.444444
     3577.777778     3666.666667     3355.555556     2911.111111     2422.222222
     2066.666667     1711.111111     1400.000000     1088.888889      888.888889
      866.666667      911.111111     1022.222222     1133.333333     1288.888889
     1444.444444     1622.222222     1866.666667     2155.555556     2688.888889
     3266.666667     4022.222222     4600.000000     5222.222222     5355.555556
     5355.555556     5088.888889     5044.444444     5088.888889     5133.333333
     5133.333333     4911.111111     4644.444444     4244.444444     3888.888889
     3355.555556     2955.555556     2688.888889     2733.333333     3000.000000
     3311.111111     3800.000000     4288.888889     4866.666667     5222.222222
     5666.666667     6022.222222     6333.333333     6333.333333     6155.555556
     5977.777778     5844.444444     5755.555556     5711.111111     5622.222222
     5622.222222     5666.666667     5888.888889     6200.000000     6600.000000
     7000.000000     7222.222222     7311.111111     7222.222222     7133.333333
     7000.000000     6822.222222     6555.555556     6200.000000     5533.333333
     4288.888889     2955.555556     1955.555556     1600.000000     1400.000000
     1200.000000     1000.000000      800.000000      666.666667      600.000000
      600.000000      600.000000      600.000000      600.000000      600.000000
      600.000000      600.000000      600.000000      600.000000
      822.222222     1022.222222     1266.666667     1577.777778     1800.000000
     2066.666667     2155.555556     2288.888889     2644.444444     3266.666667
     3755.555556     3800.000000     3444.444444     2955.555556     2422.222222
     2044.444444     1666.666667     1355.555556     1066.666667      888.888889
      822.222222      822.222222      911.111111     1044.444444     1222.222222
     1400.000000     1600.000000     1866.666667     2200.000000     2688.888889
     3311.111111     3977.777778     4644.444444     5088.888889     5266.666667
     5222.222222     5000.000000     5000.000000     5088.888889     5266.666667
     5222.222222     5000.000000     4688.888889     4422.222222     4111.111111
     3622.222222     3088.888889     2600.000000     2555.555556     2688.888889
     3000.000000     3400.000000     3888.888889     4466.666667     4866.666667
     5400.000000     5800.000000     6200.000000     6200.000000     6155.555556
     6066.666667     6066.666667     6022.222222     5933.333333     5800.000000
     5755.555556     5755.555556     5933.333333     6200.000000     6600.000000
     7000.000000     7311.111111     7444.444444     7400.000000     7311.111111
     7177.777778     6955.555556     6600.000000     6111.111111     5311.111111
     4066.666667     2822.222222     1955.555556     1600.000000     1400.000000
     1200.000000     1000.000000      800.000000      666.666667      600.000000
      600.000000      600.000000      600.000000      600.000000      600.000000
      600.000000      600.000000      600.000000      600.000000
      911.111111     1088.888889     1311.111111     1555.555556     1733.333333
     1955.555556     2111.111111     2333.333333     2644.444444     3133.333333
     3488.888889     3577.777778     3355.555556     2866.666667     2333.333333
     1866.666667     1577.777778     1333.333333     1133.333333      955.555556
      844.444444      777.777778      844.444444     1000.000000     1200.000000
     1400.000000     1600.000000     1866.666667     2200.000000     2688.888889
     3311.111111     3844.444444     4422.222222     4777.777778     5133.333333
     5133.333333     5000.000000     4955.555556     5088.888889     5266.666667
     5266.666667     5044.444444     4822.222222     4422.222222     4022.222222
     3400.000000     2955.555556     2511.111111     2422.222222     2422.222222
     2644.444444     2911.111111     3400.000000     3977.777778     4466.666667
     5044.444444     5488.888889     5933.333333     6022.222222     6111.111111
     6155.555556     6155.555556     6111.111111     5977.777778     5844.444444
     5755.555556     5800.000000     5977.777778     6244.444444     6600.000000
     7000.000000     7311.111111     7444.444444     7444.444444     7400.000000
     7266.666667     7000.000000     6600.000000     5933.333333     4911.111111
     3577.777778     2511.111111     1866.666667     1600.000000     1400.000000
     1200.000000     1000.000000      800.000000      666.666667      600.000000
      600.000000      600.000000      600.000000      600.000000      600.000000
      600.000000      600.000000      600.000000      600.000000
      977.777778     1133.333333     1333.333333     1533.333333     1644.444444
     1777.777778     1955.555556     2200.000000     2466.666667     2777.777778
     3000.000000     3133.333333     3088.888889     2777.777778     2333.333333
     1844.444444     1555.555556     1355.555556     1222.222222     1066.666667
      888.888889      777.777778      822.222222     1000.000000     1200.000000
     1400.000000     1600.000000     1866.666667     2200.000000     2688.888889
     3266.666667     3622.222222     4111.111111     4466.666667     4955.555556
     5044.444444     5000.000000     5000.000000     5044.444444     5177.777778
     5266.666667     5222.222222     5044.444444     4555.555556     4022.222222
     3355.555556     2866.666667     2466.666667     2377.777778     2377.777778
     2466.666667     2688.888889     3222.222222     3800.000000     4333.333333
     4822.222222     5311.111111     5711.111111     5844.444444     6022.222222
     6066.666667     6111.111111     6111.111111     6066.666667     5977.777778
     5888.888889     5933.333333     6111.111111     6333.333333     6644.444444
     7000.000000     7311.111111     7400.000000     7355.555556     7311.111111
     7222.222222     7000.000000     6600.000000     5844.444444     4466.666667
     3044.444444     2044.444444     1755.555556     1577.777778     1400.000000
     1200.000000     1000.000000      800.000000      666.666667      600.000000
      600.000000      600.000000      600.000000      600.000000      600.000000
      600.000000      600.000000      600.000000      600.000000
      977.777778     1111.111111     1288.888889     1466.666667     1577.777778
     1688.888889     1844.444444     2022.222222     2244.444444     2422.222222
     2600.000000     2777.777778     2955.555556     2822.222222     2422.222222
     1911.111111     1644.444444     1466.666667     1266.666667     1022.222222
      866.666667      822.222222      844.444444      977.777778     1155.555556
     1400.000000     1600.000000     1866.666667     2200.000000     2733.333333
     3266.666667     3622.222222     4022.222222     4377.777778     4822.222222
     4955.555556     5044.444444     5044.444444     5088.888889     5133.333333
     5355.555556     5355.555556     5266.666667     4733.333333     4066.666667
     3266.666667     2688.888889     2422.222222     2422.222222     2466.666667
     2688.888889     3000.000000     3488.888889     3844.444444     4244.444444
     4688.888889     5133.333333     5444.444444     5666.666667     5933.333333
     6022.222222     6066.666667     6066.666667     6111.111111     6066.666667
     6022.222222     6111.111111     6288.888889     6511.111111     6733.333333
     7000.000000     7177.777778     7222.222222     7177.777778     7222.222222
     7177.777778     7000.000000     6600.000000     5933.333333     4466.666667
     3000.000000     1911.111111     1711.111111     1600.000000     1422.222222
     1222.222222     1000.000000      800.000000      666.666667      600.000000
      600.000000      600.000000      600.000000      600.000000      600.000000
      600.000000      600.000000      600.000000      600.000000
      911.111111     1044.444444     1222.222222     1400.000000     1511.111111
     1622.222222     1755.555556     1866.666667     2022.222222     2155.555556
     2377.777778     2644.444444     2866.666667     2822.222222     2466.666667
     2088.888889     1800.000000     1622.222222     1333.333333     1044.444444
      888.888889      822.222222      866.666667      955.555556     1155.555556
     1400.000000     1600.000000     1866.666667     2155.555556     2688.888889
     3222.222222     3666.666667     4022.222222     4288.888889     4600.000000
     4777.777778     4911.111111     5000.000000     5044.444444     5044.444444
     5311.111111     5400.000000     5400.000000     4911.111111     4244.444444
     3533.333333     2822.222222     2511.111111     2511.111111     2777.777778
     3088.888889     3488.888889     3888.888889     4066.666667     4333.333333
     4600.000000     5000.000000     5222.222222     5488.888889     5800.000000
     5888.888889     6022.222222     6066.666667     6244.444444     6244.444444
     6288.888889     6333.333333     6511.111111     6688.888889     6866.666667
     6955.555556     7044.444444     7044.444444     7088.888889     7177.777778
     7177.777778     7000.000000     6600.000000     6111.111111     4955.555556
     3622.222222     2355.555556     1866.666667     1644.444444     1466.666667
     1244.444444     1000.000000      822.222222      688.888889      622.222222
      600.000000      600.000000      600.000000      600.000000      600.000000
      600.000000      600.000000      600.000000      600.000000
      866.666667     1000.000000     1177.777778     1333.333333     1444.444444
     1555.555556     1644.444444     1733.333333     1822.222222     1977.777778
     2244.444444     2555.555556     2688.888889     2644.444444     2422.222222
     2200.000000     1888.888889     1622.222222     1333.333333     1111.111111
      955.555556      911.111111      933.333333     1022.222222     1177.777778
     1400.000000     1600.000000     1822.222222     2066.666667     2600.000000
     3088.888889     3533.333333     3800.000000     4066.666667     4377.777778
     4600.000000     4733.333333     4866.666667     4955.555556     5088.888889
     5311.111111     5311.111111     5266.666667     4866.666667     4333.333333
     3711.111111     3000.000000     2600.000000     2600.000000     2911.111111
     3400.000000     3755.555556     4111.111111     4200.000000     4333.333333
     4466.666667     4777.777778     5044.444444     5355.555556     5622.222222
     5755.555556     5888.888889     6022.222222     6200.000000     6333.333333
     6466.666667     6600.000000     6733.333333     6866.666667     6955.555556
     6955.555556     6955.555556     7000.000000     7133.333333     7266.666667
     7222.222222     7000.000000     6600.000000     6155.555556     5311.111111
     4155.555556     2911.111111     2133.333333     1755.555556     1533.333333
     1311.111111     1066.666667      888.888889      733.333333      644.444444
      600.000000      600.000000      600.000000      600.000000      600.000000
      600.000000      600.000000      600.000000      600.000000
      866.666667     1000.000000     1155.555556     1266.666667     1355.555556
     1444.444444     1555.555556     1644.444444     1733.333333     1911.111111
     2155.555556     2422.222222     2511.111111     2555.555556     2466.666667
     2200.000000     1733.333333     1400.000000     1311.111111     1311.111111
     1222.222222     1111.111111     1111.111111     1155.555556     1266.666667
     1288.888889     1466.666667     1644.444444     1955.555556     2466.666667
     2911.111111     3311.111111     3533.333333     3844.444444     4200.000000
     4422.222222     4555.555556     4688.888889     4822.222222     4955.555556
     5133.333333     5133.333333     5000.000000     4555.555556     4022.222222
     3577.777778     3088.888889     2822.222222     2688.888889     2955.555556
     3266.666667     3622.222222     3977.777778     4200.000000     4200.000000
     4244.444444     4511.111111     4955.555556     5222.222222     5400.000000
     5533.333333     5711.111111     5888.888889     6111.111111     6333.333333
     6555.555556     6688.888889     6822.222222     6911.111111     7000.000000
     6955.555556     6955.555556     7044.444444     7222.222222     7311.111111
     7222.222222     6955.555556     6555.555556     5977.777778     5311.111111
     4377.777778     3400.000000     2466.666667     1911.111111     1577.777778
     1355.555556     1133.333333      955.555556      777.777778      666.666667
      600.000000      600.000000      600.000000      600.000000      600.000000
      600.000000      600.000000      600.000000      600.000000
      866.666667      977.777778     1088.888889     1177.777778     1244.444444
     1355.555556     1444.444444     1555.555556     1666.666667     1844.444444
     2022.222222     2200.000000     2288.888889     2377.777778     2377.777778
     2022.222222     1533.333333     1155.555556     1266.666667     1444.444444
     1444.444444     1377.777778     1222.222222     1222.222222     1200.000000
     1244.444444     1400.000000     1555.555556     1888.888889     2333.333333
     2733.333333     3044.444444     3088.888889     3444.444444     3800.000000
     4200.000000     4333.333333     4511.111111     4688.888889     4866.666667
     4955.555556     4911.111111     4600.000000     4111.111111     3577.777778
     3222.222222     3000.000000     2866.666667     2733.333333     2822.222222
     3044.444444     3400.000000     3800.000000     4155.555556     4022.222222
     4111.111111     4288.888889     4866.666667     5044.444444     5133.333333
     5311.111111     5488.888889     5711.111111     5933.333333     6200.000000
     6422.222222     6600.000000     6733.333333     6822.222222     6866.666667
     6866.666667     6911.111111     7044.444444     7222.222222     7266.666667
     7133.333333     6866.666667     6422.222222     5666.666667     4822.222222
     3933.333333     3266.666667     2511.111111     2000.000000     1600.000000
     1400.000000     1200.000000     1000.000000      800.000000      666.666667
      600.000000      600.000000      600.000000      600.000000      600.000000
      600.000000      600.000000      600.000000      600.000000
      866.666667      955.555556     1044.444444     1088.888889     1155.555556
     1244.444444     1355.555556     1466.666667     1600.000000     1733.333333
     1800.000000     1911.111111     2022.222222     2244.444444     2244.444444
     1933.333333     1422.222222     1155.555556     1400.000000     1688.888889
     1800.000000     1622.222222     1311.111111     1155.555556     1088.888889
     1088.888889     1244.444444     1422.222222     1866.666667     2244.444444
     2644.444444     3000.000000     3044.444444     3311.111111     3533.333333
     3933.333333     4066.666667     4244.444444     4377.777778     4511.111111
     4555.555556     4600.000000     4333.333333     3800.000000     3177.777778
     2866.666667     2822.222222     2866.666667     2688.888889     2733.333333
     2866.666667     3266.666667     3666.666667     4066.666667     4066.666667
     4200.000000     4333.333333     4733.333333     4822.222222     4911.111111
     5088.888889     5311.111111     5533.333333     5800.000000     6022.222222
     6200.000000     6333.333333     6466.666667     6555.555556     6600.000000
     6644.444444     6733.333333     6911.111111     7088.888889     7133.333333
     7000.000000     6733.333333     6333.333333     5444.444444     4422.222222
     3444.444444     2955.555556     2422.222222     2000.000000     1600.000000
     1400.000000     1222.222222     1022.222222      822.222222      666.666667
      600.000000      600.000000      600.000000      600.000000      600.000000
      600.000000      600.000000      600.000000      600.000000
      844.444444      888.888889      933.333333      977.777778     1044.444444
     1155.555556     1266.666667     1400.000000     1511.111111     1577.777778
     1577.777778     1666.666667     1755.555556     1933.333333     2000.000000
     1888.888889     1622.222222     1444.444444     1711.111111     2088.888889
     2333.333333     2044.444444     1466.666667     1066.666667      933.333333
     1088.888889     1266.666667     1511.111111     1866.666667     2200.000000
     2555.555556     2822.222222     2822.222222     3044.444444     3266.666667
     3666.666667     3800.000000     3977.777778     4111.111111     4244.444444
     4288.888889     4333.333333     4200.000000     3844.444444     3400.000000
     3000.000000     2822.222222     2688.888889     2511.111111     2555.555556
     2733.333333     3133.333333     3577.777778     3933.333333     4200.000000
     4333.333333     4466.666667     4555.555556     4600.000000     4688.888889
     4911.111111     5133.333333     5400.000000     5622.222222     5800.000000
     5933.333333     6066.666667     6155.555556     6200.000000     6244.444444
     6333.333333     6511.111111     6688.888889     6866.666667     6911.111111
     6822.222222     6600.000000     6244.444444     5355.555556     4288.888889
     3222.222222     2688.888889     2244.444444     1911.111111     1600.000000
     1400.000000     1222.222222     1022.222222      822.222222      666.666667
      600.000000      600.000000      600.000000      600.000000      600.000000
      600.000000      600.000000      600.000000      600.000000
      755.555556      777.777778      822.222222      866.666667      955.555556
     1066.666667     1200.000000     1311.111111     1377.777778     1422.222222
     1422.222222     1488.888889     1533.333333     1688.888889     1800.000000
     1866.666667     1755.555556     1733.333333     2000.000000     2444.444444
     2733.333333     2355.555556     1711.111111     1111.111111      911.111111
      977.777778     1200.000000     1511.111111     1866.666667     2155.555556
     2422.222222     2600.000000     2777.777778     3000.000000     3222.222222
     3400.000000     3577.777778     3755.555556     3888.888889     4022.222222
     4066.666667     4066.666667     4111.111111     3977.777778     3622.222222
     3088.888889     2733.333333     2555.555556     2333.333333     2377.777778
     2600.000000     3044.444444     3444.444444     3844.444444     4333.333333
     4555.555556     4511.111111     4333.333333     4288.888889     4511.111111
     4733.333333     5000.000000     5266.666667     5444.444444     5577.777778
     5711.111111     5844.444444     5888.888889     5888.888889     5933.333333
     6111.111111     6288.888889     6466.666667     6600.000000     6688.888889
     6644.444444     6466.666667     6200.000000     5444.444444     4377.777778
     3266.666667     2600.000000     2200.000000     1866.666667     1622.222222
     1444.444444     1288.888889     1066.666667      866.666667      711.111111
      666.666667      666.666667      666.666667      644.444444      622.222222
      600.000000      600.000000      600.000000      600.000000
      666.666667      666.666667      688.888889      755.555556      866.666667
     1000.000000     1133.333333     1222.222222     1244.444444     1266.666667
     1288.888889     1355.555556     1377.777778     1444.444444     1600.000000
     1711.111111     1800.000000     1822.222222     2066.666667     2466.666667
     2777.777778     2488.888889     1866.666667     1244.444444     1000.000000
     1088.888889     1288.888889     1600.000000     1822.222222     2022.222222
     2200.000000     2200.000000     2422.222222     2644.444444     3000.000000
     3177.777778     3400.000000     3577.777778     3755.555556     3933.333333
     4066.666667     4066.666667     4111.111111     4022.222222     3622.222222
     3088.888889     2688.888889     2555.555556     2288.888889     2288.888889
     2511.111111     2955.555556     3222.222222     3355.555556     3577.777778
     3666.666667     3711.111111     3755.555556     4022.222222     4377.777778
     4688.888889     4955.555556     5177.777778     5311.111111     5444.444444
     5577.777778     5666.666667     5622.222222     5622.222222     5711.111111
     5888.888889     6066.666667     6155.555556     6288.888889     6422.222222
     6466.666667     6333.333333     6022.222222     5355.555556     4333.333333
     3311.111111     2600.000000     2200.000000     1888.888889     1666.666667
     1533.333333     1377.777778     1200.000000     1022.222222      888.888889
      822.222222      800.000000      777.777778      711.111111      644.444444
      600.000000      600.000000      600.000000      600.000000
      600.000000      600.000000      622.222222      688.888889      800.000000
      933.333333     1044.444444     1133.333333     1133.333333     1155.555556
     1177.777778     1244.444444     1266.666667     1311.111111     1422.222222
     1555.555556     1644.444444     1733.333333     1911.111111     2177.777778
     2333.333333     2177.777778     1822.222222     1422.222222     1222.222222
     1222.222222     1377.777778     1577.777778     1733.333333     1844.444444
     1955.555556     1977.777778     2200.000000     2422.222222     2777.777778
     3000.000000     3222.222222     3311.111111     3488.888889     3755.555556
     4022.222222     4111.111111     4155.555556     4022.222222     3577.777778
     3088.888889     2777.777778     2644.444444     2422.222222     2377.777778
     2555.555556     2600.000000     2466.666667     2288.888889     2333.333333
     2488.888889     2755.555556     3244.444444     3888.888889     4422.222222
     4777.777778     5000.000000     5177.777778     5311.111111     5400.000000
     5488.888889     5533.333333     5444.444444     5444.444444     5488.888889
     5666.666667     5755.555556     5844.444444     6022.222222     6288.888889
     6377.777778     6288.888889     5977.777778     5400.000000     4422.222222
     3400.000000     2688.888889     2288.888889     2000.000000     1777.777778
     1644.444444     1533.333333     1377.777778     1244.444444     1133.333333
     1066.666667     1000.000000      911.111111      777.777778      666.666667
      600.000000      600.000000      600.000000      600.000000
      600.000000      600.000000      600.000000      644.444444      733.333333
      844.444444      955.555556     1044.444444     1066.666667     1066.666667
     1066.666667     1133.333333     1177.777778     1222.222222     1311.111111
     1444.444444     1533.333333     1577.777778     1666.666667     1822.222222
     1933.333333     1911.111111     1755.555556     1555.555556     1466.666667
     1444.444444     1533.333333     1555.555556     1622.222222     1666.666667
     1777.777778     1777.777778     1977.777778     2155.555556     2555.555556
     2777.777778     2955.555556     2955.555556     3222.222222     3488.888889
     3933.333333     4155.555556     4288.888889     4111.111111     3533.333333
     3044.444444     2733.333333     2644.444444     2555.555556     2511.111111
     2600.000000     2244.444444     1800.000000     1222.222222     1155.555556
     1311.111111     1977.777778     2844.444444     3933.333333     4600.000000
     5044.444444     5177.777778     5311.111111     5400.000000     5400.000000
     5355.555556     5311.111111     5222.222222     5222.222222     5266.666667
     5355.555556     5444.444444     5577.777778     5844.444444     6200.000000
     6377.777778     6333.333333     6022.222222     5488.888889     4644.444444
     3666.666667     2911.111111     2422.222222     2155.555556     1911.111111
     1777.777778     1644.444444     1555.555556     1466.666667     1377.777778
     1266.666667     1133.333333      977.777778      822.222222      688.888889
      622.222222      600.000000      600.000000      600.000000
      600.000000      600.000000      600.000000      622.222222      666.666667
      755.555556      844.444444      933.333333      977.777778     1000.000000
     1022.222222     1066.666667     1133.333333     1200.000000     1288.888889
     1400.000000     1444.444444     1488.888889     1511.111111     1600.000000
     1688.888889     1800.000000     1822.222222     1733.333333     1711.111111
     1666.666667     1688.888889     1577.777778     1577.777778     1600.000000
     1666.666667     1777.777778     1911.111111     1977.777778     2155.555556
     2333.333333     2600.000000     2688.888889     3044.444444     3311.111111
     3800.000000     4066.666667     4288.888889     4111.111111     3666.666667
     3044.444444     2688.888889     2377.777778     2511.111111     2555.555556
     2488.888889     2000.000000     1466.666667     1111.111111     1133.333333
     1422.222222     2155.555556     3200.000000     4333.333333     5088.888889
     5355.555556     5355.555556     5400.000000     5444.444444     5355.555556
     5177.777778     5044.444444     4955.555556     4955.555556     4955.555556
     5044.444444     5177.777778     5444.444444     5800.000000     6200.000000
     6422.222222     6422.222222     6155.555556     5755.555556     5133.333333
     4288.888889     3444.444444     2777.777778     2377.777778     2111.111111
     1911.111111     1777.777778     1666.666667     1600.000000     1511.111111
     1377.777778     1200.000000     1022.222222      866.666667      733.333333
      644.444444      600.000000      600.000000      600.000000
      600.000000      600.000000      600.000000      600.000000      622.222222
      666.666667      733.333333      800.000000      866.666667      933.333333
      977.777778     1022.222222     1088.888889     1177.777778     1288.888889
     1377.777778     1444.444444     1488.888889     1511.111111     1555.555556
     1644.444444     1777.777778     1844.444444     1800.000000     1844.444444
     1911.111111     1911.111111     1755.555556     1622.222222     1577.777778
     1600.000000     1644.444444     1755.555556     1733.333333     1755.555556
     1866.666667     2200.000000     2466.666667     2911.111111     3177.777778
     3666.666667     3888.888889     4111.111111     3933.333333     3488.888889
     2911.111111     2555.555556     2333.333333     2422.222222     2600.000000
     2488.888889     2488.888889     2311.111111     2311.111111     2333.333333
     2511.111111     3288.888889     4155.555556     5088.888889     5577.777778
     5622.222222     5444.444444     5400.000000     5355.555556     5266.666667
     5000.000000     4777.777778     4644.444444     4600.000000     4644.444444
     4733.333333     4911.111111     5222.222222     5622.222222     6111.111111
     6422.222222     6466.666667     6244.444444     5933.333333     5577.777778
     5000.000000     4155.555556     3355.555556     2777.777778     2466.666667
     2200.000000     2000.000000     1844.444444     1733.333333     1577.777778
     1400.000000     1222.222222     1066.666667      933.333333      777.777778
      666.666667      600.000000      600.000000      600.000000
      600.000000      600.000000      600.000000      600.000000      600.000000
      622.222222      644.444444      688.888889      755.555556      844.444444
      933.333333      977.777778     1066.666667     1155.555556     1288.888889
     1355.555556     1422.222222     1466.666667     1511.111111     1533.333333
     1600.000000     1711.111111     1777.777778     1800.000000     1911.111111
     2066.666667     2088.888889     1933.333333     1711.111111     1577.777778
     1511.111111     1533.333333     1577.777778     1488.888889     1400.000000
     1511.111111     1911.111111     2377.777778     2822.222222     3266.666667
     3711.111111     3888.888889     3888.888889     3666.666667     3400.000000
     2955.555556     2688.888889     2333.333333     2511.111111     2688.888889
     2888.888889     3244.444444     3466.666667     3733.333333     3733.333333
     3822.222222     4466.666667     5177.777778     5888.888889     6066.666667
     5800.000000     5488.888889     5355.555556     5311.111111     5222.222222
     4955.555556     4688.888889     4466.666667     4377.777778     4422.222222
     4511.111111     4688.888889     4955.555556     5400.000000     5977.777778
     6377.777778     6511.111111     6333.333333     6111.111111     5888.888889
     5533.333333     4911.111111     4200.000000     3533.333333     3088.888889
     2644.444444     2377.777778     2111.111111     1911.111111     1644.444444
     1422.222222     1266.666667     1133.333333      977.777778      800.000000
      666.666667      600.000000      600.000000      600.000000
      600.000000      600.000000      600.000000      600.000000      600.000000
      600.000000      600.000000      622.222222      666.666667      755.555556
      844.444444      933.333333     1022.222222     1133.333333     1244.444444
     1311.111111     1355.555556     1400.000000     1466.666667     1488.888889
     1533.333333     1577.777778     1644.444444     1711.111111     1888.888889
     2111.111111     2200.000000     2066.666667     1777.777778     1555.555556
     1444.444444     1422.222222     1444.444444     1422.222222     1400.000000
     1555.555556     1822.222222     2288.888889     2644.444444     3311.111111
     3711.111111     3888.888889     3666.666667     3444.444444     3222.222222
     2911.111111     2733.333333     2644.444444     2866.666667     3177.777778
     3622.222222     4155.555556     4555.555556     4822.222222     4911.111111
     5044.444444     5577.777778     6022.222222     6466.666667     6333.333333
     6155.555556     5755.555556     5622.222222     5400.000000     5266.666667
     5000.000000     4733.333333     4511.111111     4333.333333     4377.777778
     4422.222222     4555.555556     4733.333333     5222.222222     5888.888889
     6422.222222     6600.000000     6511.111111     6288.888889     6066.666667
     5800.000000     5444.444444     5000.000000     4422.222222     3844.444444
     3222.222222     2733.333333     2288.888889     1955.555556     1666.666667
     1466.666667     1333.333333     1177.777778     1000.000000      800.000000
      666.666667      600.000000      600.000000      600.000000
      600.000000      600.000000      600.000000      600.000000      600.000000
      600.000000      600.000000      600.000000      622.222222      666.666667
      755.555556      866.666667      977.777778     1066.666667     1155.555556
     1244.444444     1288.888889     1311.111111     1333.333333     1377.777778
     1444.444444     1511.111111     1577.777778     1666.666667     1866.666667
     2111.111111     2244.444444     2155.555556     1866.666667     1622.222222
     1444.444444     1377.777778     1355.555556     1355.555556     1444.444444
     1666.666667     1977.777778     2511.111111     2866.666667     3622.222222
     4022.222222     4155.555556     3755.555556     3311.111111     3088.888889
     2777.777778     2688.888889     2733.333333     3222.222222     3666.666667
     4288.888889     4688.888889     5044.444444     5266.666667     5444.444444
     5711.111111     6066.666667     6466.666667     6822.222222     6777.777778
     6688.888889     6288.888889     6022.222222     5622.222222     5400.000000
     5133.333333     4911.111111     4644.444444     4422.222222     4333.333333
     4422.222222     4644.444444     4866.666667     5355.555556     5977.777778
     6555.555556     6777.777778     6688.888889     6466.666667     6200.000000
     5977.777778     5844.444444     5622.222222     5177.777778     4511.111111
     3666.666667     2955.555556     2333.333333     1977.777778     1711.111111
     1533.333333     1377.777778     1200.000000     1000.000000      822.222222
      688.888889      622.222222      600.000000      600.000000
      600.000000      600.000000      600.000000      600.000000      600.000000
      600.000000      600.000000      600.000000      600.000000      622.222222
      688.888889      800.000000      911.111111     1000.000000     1088.888889
     1200.000000     1266.666667     1311.111111     1288.888889     1333.333333
     1400.000000     1511.111111     1577.777778     1666.666667     1866.666667
     2155.555556     2288.888889     2244.444444     1955.555556     1733.333333
     1511.111111     1377.777778     1333.333333     1377.777778     1555.555556
     1822.222222     2133.333333     2644.444444     3044.444444     3888.888889
     4377.777778     4466.666667     3888.888889     3222.222222     2822.222222
     2511.111111     2466.666667     2866.666667     3355.555556     4022.222222
     4466.666667     4955.555556     5266.666667     5577.777778     5844.444444
     6155.555556     6466.666667     6822.222222     7133.333333     7222.222222
     7266.666667     6911.111111     6555.555556     5977.777778     5622.222222
     5311.111111     5133.333333     4822.222222     4466.666667     4244.444444
     4422.222222     4733.333333     5088.888889     5577.777778     6200.000000
     6777.777778     6955.555556     6866.666667     6600.000000     6377.777778
     6244.444444     6155.555556     6022.222222     5622.222222     4955.555556
     3977.777778     3088.888889     2377.777778     2000.000000     1755.555556
     1577.777778     1400.000000     1200.000000     1022.222222      866.666667
      733.333333      644.444444      600.000000      600.000000
      600.000000      600.000000      600.000000      600.000000      600.000000
      600.000000      600.000000      600.000000      600.000000      600.000000
      644.444444      711.111111      822.222222      911.111111     1044.444444
     1177.777778     1266.666667     1288.888889     1244.444444     1288.888889
     1377.777778     1488.888889     1555.555556     1644.444444     1866.666667
     2155.555556     2288.888889     2244.444444     2000.000000     1800.000000
     1577.777778     1422.222222     1355.555556     1422.222222     1577.777778
     1800.000000     2066.666667     2400.000000     2977.777778     3800.000000
     4466.666667     4377.777778     3755.555556     2955.555556     2511.111111
     2288.888889     2333.333333     2733.333333     3088.888889     3800.000000
     4333.333333     5000.000000     5355.555556     5711.111111     6022.222222
     6333.333333     6644.444444     7000.000000     7311.111111     7488.888889
     7488.888889     7311.111111     7000.000000     6511.111111     6022.222222
     5622.222222     5444.444444     5000.000000     4555.555556     4155.555556
     4377.777778     4777.777778     5311.111111     5844.444444     6422.222222
     6911.111111     7088.888889     7000.000000     6777.777778     6644.444444
     6555.555556     6466.666667     6333.333333     5933.333333     5177.777778
     4066.666667     3133.333333     2466.666667     2111.111111     1822.222222
     1600.000000     1400.000000     1222.222222     1066.666667      933.333333
      777.777778      666.666667      600.000000      600.000000
      600.000000      600.000000      600.000000      600.000000      600.000000
      600.000000      600.000000      600.000000      600.000000      600.000000
      622.222222      644.444444      733.333333      800.000000      955.555556
     1066.666667     1200.000000     1244.444444     1244.444444     1266.666667
     1311.111111     1400.000000     1488.888889     1622.222222     1822.222222
     2066.666667     2200.000000     2155.555556     1955.555556     1755.555556
     1600.000000     1488.888889     1444.444444     1488.888889     1600.000000
     1733.333333     1844.444444     2000.000000     2466.666667     3088.888889
     3666.666667     3577.777778     3177.777778     2555.555556     2155.555556
     1977.777778     2200.000000     2777.777778     3222.222222     3844.444444
     4333.333333     5000.000000     5400.000000     5800.000000     6111.111111
     6377.777778     6644.444444     7000.000000     7311.111111     7444.444444
     7444.444444     7444.444444     7355.555556     7044.444444     6466.666667
     6022.222222     5755.555556     5266.666667     4733.333333     4288.888889
     4466.666667     4822.222222     5444.444444     6066.666667     6644.444444
     7044.444444     7177.777778     7177.777778     7044.444444     6955.555556
     6866.666667     6733.333333     6600.000000     6288.888889     5444.444444
     4333.333333     3266.666667     2644.444444     2200.000000     1866.666667
     1600.000000     1422.222222     1266.666667     1133.333333      977.777778
      800.000000      666.666667      600.000000      600.000000
      600.000000      600.000000      600.000000      600.000000      600.000000
      600.000000      600.000000      600.000000      600.000000      600.000000
      600.000000      600.000000      644.444444      711.111111      844.444444
      955.555556     1088.888889     1155.555556     1222.222222     1244.444444
     1288.888889     1333.333333     1444.444444     1577.777778     1755.555556
     1955.555556     2111.111111     2066.666667     1888.888889     1666.666667
     1577.777778     1533.333333     1533.333333     1577.777778     1622.222222
     1644.444444     1622.222222     1622.222222     1955.555556     2288.888889
     2600.000000     2422.222222     2288.888889     2022.222222     1933.333333
     1977.777778     2377.777778     2955.555556     3400.000000     3933.333333
     4422.222222     5000.000000     5400.000000     5800.000000     6111.111111
     6377.777778     6644.444444     7000.000000     7222.222222     7266.666667
     7222.222222     7355.555556     7444.444444     7311.111111     6822.222222
     6333.333333     5933.333333     5400.000000     4955.555556     4600.000000
     4688.888889     5000.000000     5622.222222     6288.888889     6822.222222
     7133.333333     7311.111111     7400.000000     7355.555556     7266.666667
     7133.333333     7000.000000     6866.666667     6644.444444     5888.888889
     4822.222222     3622.222222     2822.222222     2244.444444     1866.666667
     1622.222222     1466.666667     1333.333333     1177.777778     1000.000000
      822.222222      688.888889      622.222222      600.000000
      600.000000      600.000000      600.000000      600.000000      600.000000
      600.000000      600.000000      600.000000      600.000000      600.000000
      600.000000      600.000000      622.222222      644.444444      733.333333
      844.444444     1000.000000     1111.111111     1200.000000     1222.222222
     1266.666667     1333.333333     1444.444444     1555.555556     1666.666667
     1844.444444     1977.777778     1977.777778     1822.222222     1622.222222
     1555.555556     1555.555556     1622.222222     1666.666667     1666.666667
     1622.222222     1577.777778     1644.444444     1777.777778     1822.222222
     1844.444444     1733.333333     1777.777778     1755.555556     1822.222222
     1933.333333     2422.222222     3088.888889     3755.555556     4200.000000
     4600.000000     5000.000000     5400.000000     5755.555556     6022.222222
     6288.888889     6600.000000     6955.555556     7133.333333     7088.888889
     7044.444444     7177.777778     7355.555556     7311.111111     7000.000000
     6511.111111     6066.666667     5533.333333     5222.222222     5000.000000
     5088.888889     5355.555556     5888.888889     6466.666667     6911.111111
     7177.777778     7400.000000     7577.777778     7622.222222     7533.333333
     7400.000000     7266.666667     7133.333333     7000.000000     6511.111111
     5577.777778     4288.888889     3177.777778     2377.777778     1933.333333
     1666.666667     1533.333333     1377.777778     1222.222222     1044.444444
      888.888889      733.333333      644.444444      600.000000
      600.000000      600.000000      600.000000      600.000000      600.000000
      600.000000      600.000000      600.000000      600.000000      600.000000
      600.000000      600.000000      600.000000      622.222222      688.888889
      800.000000      933.333333     1066.666667     1177.777778     1244.444444
     1311.111111     1400.000000     1466.666667     1533.333333     1600.000000
     1733.333333     1822.222222     1822.222222     1733.333333     1577.777778
     1533.333333     1533.333333     1622.222222     1688.888889     1711.111111
     1688.888889     1644.444444     1688.888889     1733.333333     1733.333333
     1644.444444     1533.333333     1555.555556     1644.444444     1866.666667
     2111.111111     2555.555556     3133.333333     3711.111111     4200.000000
     4600.000000     5000.000000     5355.555556     5666.666667     5933.333333
     6244.444444     6555.555556     6866.666667     7000.000000     6955.555556
     6911.111111     7044.444444     7266.666667     7311.111111     7133.333333
     6688.888889     6200.000000     5711.111111     5488.888889     5400.000000
     5444.444444     5666.666667     6066.666667     6511.111111     6866.666667
     7133.333333     7444.444444     7711.111111     7844.444444     7800.000000
     7666.666667     7533.333333     7400.000000     7266.666667     7000.000000
     6244.444444     5000.000000     3666.666667     2644.444444     2088.888889
     1755.555556     1577.777778     1422.222222     1266.666667     1111.111111
      955.555556      800.000000      688.888889      622.222222
      600.000000      600.000000      600.000000      600.000000      600.000000
      600.000000      600.000000      600.000000      600.000000      600.000000
      600.000000      600.000000      600.000000      600.000000      644.444444
      733.333333      866.666667     1022.222222     1155.555556     1266.666667
     1355.555556     1466.666667     1511.111111     1577.777778     1600.000000
     1644.444444     1622.222222     1622.222222     1622.222222     1577.777778
     1555.555556     1555.555556     1622.222222     1688.888889     1777.777778
     1800.000000     1777.777778     1755.555556     1755.555556     1688.888889
     1622.222222     1577.777778     1644.444444     1800.000000     2044.444444
     2288.888889     2600.000000     3088.888889     3666.666667     4200.000000
     4600.000000     5000.000000     5355.555556     5622.222222     5888.888889
     6200.000000     6600.000000     6911.111111     7044.444444     6911.111111
     6866.666667     6955.555556     7222.222222     7311.111111     7222.222222
     6866.666667     6422.222222     6022.222222     5844.444444     5800.000000
     5844.444444     5977.777778     6244.444444     6511.111111     6777.777778
     7044.444444     7400.000000     7755.555556     7933.333333     7977.777778
     7888.888889     7800.000000     7666.666667     7488.888889     7311.111111
     6733.333333     5711.111111     4333.333333     3088.888889     2288.888889
     1822.222222     1622.222222     1466.666667     1333.333333     1200.000000
     1044.444444      888.888889      733.333333      644.444444
      600.000000      600.000000      600.000000      600.000000      600.000000
      600.000000      600.000000      600.000000      600.000000      600.000000
      600.000000      600.000000      600.000000      600.000000      622.222222
      688.888889      822.222222     1000.000000     1155.555556     1311.111111
     1422.222222     1555.555556     1600.000000     1666.666667     1644.444444
     1622.222222     1555.555556     1555.555556     1600.000000     1622.222222
     1622.222222     1577.777778     1555.555556     1622.222222     1755.555556
     1844.444444     1844.444444     1800.000000     1777.777778     1688.888889
     1644.444444     1622.222222     1711.111111     1933.333333     2244.444444
     2555.555556     2733.333333     3133.333333     3622.222222     4200.000000
     4600.000000     5000.000000     5355.555556     5666.666667     5933.333333
     6288.888889     6733.333333     7088.888889     7177.777778     6955.555556
     6866.666667     6911.111111     7177.777778     7311.111111     7266.666667
     7000.000000     6600.000000     6288.888889     6111.111111     6022.222222
     6022.222222     6111.111111     6333.333333     6511.111111     6733.333333
     7000.000000     7400.000000     7755.555556     7977.777778     8066.666667
     8066.666667     8022.222222     7888.888889     7711.111111     7488.888889
     7044.444444     6155.555556     4911.111111     3622.222222     2600.000000
     1977.777778     1666.666667     1555.555556     1422.222222     1288.888889
     1111.111111      955.555556      777.777778      666.666667
      600.000000      600.000000      600.000000      600.000000      600.000000
      600.000000      600.000000      600.000000      600.000000      600.000000
      600.000000      600.000000      600.000000      600.000000      600.000000
      666.666667      800.000000     1000.000000     1177.777778     1355.555556
     1511.111111     1644.444444     1755.555556     1800.000000     1777.777778
     1688.888889     1600.000000     1577.777778     1600.000000     1666.666667
     1666.666667     1600.000000     1511.111111     1577.777778     1777.777778
     1933.333333     2022.222222     1977.777778     1933.333333     1777.777778
     1755.555556     1733.333333     1888.888889     2177.777778     2555.555556
     2866.666667     2955.555556     3222.222222     3622.222222     4155.555556
     4600.000000     5000.000000     5355.555556     5711.111111     5977.777778
     6333.333333     6866.666667     7222.222222     7311.111111     6955.555556
     6866.666667     6866.666667     7088.888889     7177.777778     7177.777778
     7000.000000     6733.333333     6466.666667     6244.444444     6066.666667
     6066.666667     6200.000000     6422.222222     6555.555556     6733.333333
     7000.000000     7400.000000     7711.111111     7933.333333     8066.666667
     8200.000000     8200.000000     8111.111111     7888.888889     7666.666667
     7222.222222     6422.222222     5355.555556     4111.111111     3000.000000
     2177.777778     1777.777778     1644.444444     1511.111111     1377.777778
     1222.222222     1044.444444      822.222222      666.666667
      600.000000      600.000000      600.000000      600.000000      600.000000
      600.000000      600.000000      600.000000      600.000000      600.000000
      600.000000      600.000000      600.000000      600.000000      600.000000
      666.666667      800.000000     1000.000000     1177.777778     1377.777778
     1555.555556     1755.555556     1911.111111     1977.777778     1911.111111
     1800.000000     1711.111111     1666.666667     1644.444444     1666.666667
     1666.666667     1600.000000     1511.111111     1577.777778     1733.333333
     1933.333333     2111.111111     2155.555556     2111.111111     1955.555556
     1955.555556     2000.000000     2155.555556     2466.666667     2822.222222
     3088.888889     3177.777778     3355.555556     3711.111111     4200.000000
     4644.444444     5044.444444     5355.555556     5755.555556     6066.666667
     6466.666667     7000.000000     7266.666667     7311.111111     6911.111111
     6822.222222     6822.222222     7000.000000     7088.888889     7088.888889
     7000.000000     6822.222222     6555.555556     6288.888889     6066.666667
     6066.666667     6244.444444     6466.666667     6644.444444     6777.777778
     7044.444444     7400.000000     7711.111111     7977.777778     8155.555556
     8333.333333     8377.777778     8288.888889     8066.666667     7800.000000
     7355.555556     6555.555556     5666.666667     4555.555556     3488.888889
     2511.111111     1955.555556     1755.555556     1600.000000     1466.666667
     1311.111111     1088.888889      844.444444      666.666667
      600.000000      600.000000      600.000000      600.000000      600.000000
      600.000000      600.000000      600.000000      600.000000      600.000000
      600.000000      600.000000      600.000000      600.000000      600.000000
      666.666667      800.000000     1000.000000     1200.000000     1400.000000
     1600.000000     1822.222222     2066.666667     2155.555556     2066.666667
     1888.888889     1777.777778     1733.333333     1688.888889     1666.666667
     1644.444444     1622.222222     1600.000000     1666.666667     1777.777778
     1977.777778     2200.000000     2333.333333     2333.333333     2244.444444
     2244.444444     2288.888889     2511.111111     2866.666667     3222.222222
     3444.444444     3533.333333     3666.666667     3933.333333     4333.333333
     4733.333333     5044.444444     5311.111111     5755.555556     6200.000000
     6644.444444     7133.333333     7311.111111     7311.111111     6911.111111
     6777.777778     6733.333333     6866.666667     6911.111111     6911.111111
     6911.111111     6822.222222     6644.444444     6333.333333     6200.000000
     6200.000000     6377.777778     6555.555556     6733.333333     6911.111111
     7133.333333     7444.444444     7755.555556     8066.666667     8288.888889
     8511.111111     8555.555556     8466.666667     8200.000000     7933.333333
     7533.333333     6777.777778     6022.222222     4911.111111     3933.333333
     2866.666667     2244.444444     1888.888889     1666.666667     1533.333333
     1355.555556     1111.111111      844.444444      666.666667
      600.000000      600.000000      600.000000      600.000000      600.000000
      600.000000      600.000000      600.000000      600.000000      600.000000
      600.000000      600.000000      600.000000      600.000000      600.000000
      666.666667      800.000000     1000.000000     1200.000000     1400.000000
     1600.000000     1866.666667     2111.111111     2244.444444     2111.111111
     1933.333333     1800.000000     1777.777778     1755.555556     1711.111111
     1666.666667     1644.444444     1666.666667     1733.333333     1777.777778
     1888.888889     2022.222222     2244.444444     2422.222222     2555.555556
     2600.000000     2644.444444     2866.666667     3222.222222     3577.777778
     3755.555556     3844.444444     3888.888889     4111.111111     4511.111111
     4911.111111     5177.777778     5400.000000     5844.444444     6377.777778
     6822.222222     7222.222222     7355.555556     7311.111111     6955.555556
     6733.333333     6644.444444     6777.777778     6866.666667     6911.111111
     6911.111111     6866.666667     6733.333333     6511.111111     6422.222222
     6466.666667     6600.000000     6733.333333     6911.111111     7088.888889
     7311.111111     7533.333333     7844.444444     8155.555556     8466.666667
     8688.888889     8733.333333     8600.000000     8333.333333     8066.666667
     7711.111111     7088.888889     6422.222222     5400.000000     4466.666667
     3400.000000     2644.444444     2088.888889     1755.555556     1577.777778
     1377.777778     1111.111111      866.666667      711.111111
      600.000000      600.000000      600.000000      600.000000      600.000000
      600.000000      600.000000      600.000000      600.000000      600.000000
      600.000000      600.000000      600.000000      600.000000      600.000000
      666.666667      800.000000     1000.000000     1200.000000     1400.000000
     1600.000000     1822.222222     2066.666667     2200.000000     2155.555556
     1977.777778     1888.888889     1888.888889     1933.333333     1866.666667
     1777.777778     1688.888889     1688.888889     1733.333333     1777.777778
     1844.444444     1933.333333     2111.111111     2377.777778     2644.444444
     2866.666667     2955.555556     3222.222222     3533.333333     3888.888889
     4066.666667     4155.555556     4200.000000     4377.777778     4733.333333
     5088.888889     5311.111111     5533.333333     5977.777778     6466.666667
     6866.666667     7133.333333     7266.666667     7177.777778     6911.111111
     6688.888889     6600.000000     6688.888889     6733.333333     6822.222222
     6866.666667     6911.111111     6866.666667     6733.333333     6688.888889
     6733.333333     6777.777778     6866.666667     6955.555556     7177.777778
     7400.000000     7666.666667     7933.333333     8244.444444     8555.555556
     8822.222222     8866.666667     8733.333333     8466.666667     8111.111111
     7711.111111     7133.333333     6600.000000     5800.000000     5088.888889
     4111.111111     3177.777778     2333.333333     1822.222222     1600.000000
     1377.777778     1111.111111      888.888889      755.555556
      600.000000      600.000000      600.000000      600.000000      600.000000
      600.000000      600.000000      600.000000      600.000000      600.000000
      600.000000      600.000000      600.000000      600.000000      600.000000
      666.666667      777.777778      977.777778     1177.777778     1400.000000
     1577.777778     1755.555556     1955.555556     2155.555556     2200.000000
     2111.111111     2022.222222     2066.666667     2111.111111     2066.666667
     1911.111111     1733.333333     1622.222222     1644.444444     1733.333333
     1800.000000     1844.444444     1977.777778     2244.444444     2555.555556
     2911.111111     3222.222222     3577.777778     3888.888889     4155.555556
     4377.777778     4511.111111     4555.555556     4644.444444     4911.111111
     5222.222222     5488.888889     5711.111111     6066.666667     6422.222222
     6688.888889     6866.666667     6955.555556     6911.111111     6777.777778
     6600.000000     6511.111111     6511.111111     6600.000000     6733.333333
     6822.222222     6866.666667     6866.666667     6911.111111     6911.111111
     6955.555556     6866.666667     6866.666667     6911.111111     7133.333333
     7444.444444     7755.555556     8066.666667     8333.333333     8600.000000
     8822.222222     8911.111111     8822.222222     8555.555556     8111.111111
     7622.222222     7088.888889     6644.444444     6111.111111     5577.777778
     4600.000000     3488.888889     2422.222222     1866.666667     1600.000000
     1400.000000     1133.333333      933.333333      800.000000
      600.000000      600.000000      600.000000      600.000000      600.000000
      600.000000      600.000000      600.000000      600.000000      600.000000
      600.000000      600.000000      600.000000      600.000000      600.000000
      644.444444      733.333333      911.111111     1111.111111     1355.555556
     1533.333333     1688.888889     1933.333333     2155.555556     2288.888889
     2200.000000     2200.000000     2288.888889     2377.777778     2288.888889
     2066.666667     1755.555556     1511.111111     1488.888889     1622.222222
     1822.222222     1888.888889     1933.333333     2022.222222     2333.333333
     2777.777778     3311.111111     3755.555556     4155.555556     4422.222222
     4644.444444     4777.777778     4911.111111     5000.000000     5177.777778
     5355.555556     5577.777778     5844.444444     6111.111111     6377.777778
     6511.111111     6644.444444     6688.888889     6644.444444     6600.000000
     6466.666667     6422.222222     6333.333333     6377.777778     6466.666667
     6600.000000     6733.333333     6866.666667     7044.444444     7133.333333
     7133.333333     6955.555556     6866.666667     6866.666667     7088.888889
     7400.000000     7800.000000     8111.111111     8333.333333     8511.111111
     8733.333333     8911.111111     8866.666667     8600.000000     8066.666667
     7533.333333     7000.000000     6600.000000     6200.000000     5800.000000
     4822.222222     3622.222222     2400.000000     1777.777778     1466.666667
     1288.888889     1088.888889      933.333333      800.000000
      600.000000      600.000000      600.000000      600.000000      600.000000
      600.000000      600.000000      600.000000      600.000000      600.000000
      600.000000      600.000000      600.000000      600.000000      600.000000
      622.222222      688.888889      866.666667     1088.888889     1355.555556
     1533.333333     1688.888889     1888.888889     2111.111111     2244.444444
     2244.444444     2244.444444     2377.777778     2422.222222     2377.777778
     2155.555556     1866.666667     1511.111111     1377.777778     1488.888889
     1800.000000     1888.888889     1911.111111     1866.666667     2177.777778
     2644.444444     3311.111111     3844.444444     4333.333333     4644.444444
     4911.111111     5044.444444     5177.777778     5266.666667     5400.000000
     5533.333333     5711.111111     5933.333333     6111.111111     6333.333333
     6422.222222     6511.111111     6511.111111     6511.111111     6555.555556
     6422.222222     6333.333333     6155.555556     6155.555556     6200.000000
     6377.777778     6600.000000     6866.666667     7133.333333     7266.666667
     7266.666667     7133.333333     7044.444444     7044.444444     7177.777778
     7444.444444     7755.555556     8022.222222     8200.000000     8377.777778
     8644.444444     8866.666667     8866.666667     8600.000000     8066.666667
     7533.333333     7000.000000     6600.000000     6200.000000     5800.000000
     4955.555556     3711.111111     2444.444444     1600.000000     1288.888889
     1155.555556     1066.666667      955.555556      822.222222
      600.000000      600.000000      600.000000      600.000000      600.000000
      600.000000      600.000000      600.000000      600.000000      600.000000
      600.000000      600.000000      600.000000      600.000000      600.000000
      622.222222      711.111111      844.444444     1066.666667     1288.888889
     1511.111111     1666.666667     1844.444444     1977.777778     2111.111111
     2155.555556     2244.444444     2333.333333     2377.777778     2333.333333
     2200.000000     1955.555556     1644.444444     1444.444444     1511.111111
     1777.777778     1888.888889     1844.444444     1755.555556     2022.222222
     2555.555556     3222.222222     3800.000000     4333.333333     4777.777778
     5088.888889     5266.666667     5400.000000     5533.333333     5666.666667
     5800.000000     5933.333333     6066.666667     6200.000000     6377.777778
     6466.666667     6511.111111     6511.111111     6555.555556     6600.000000
     6511.111111     6377.777778     6155.555556     6022.222222     6022.222222
     6244.444444     6600.000000     6955.555556     7222.222222     7400.000000
     7444.444444     7444.444444     7355.555556     7311.111111     7311.111111
     7488.888889     7711.111111     7933.333333     8066.666667     8288.888889
     8555.555556     8777.777778     8777.777778     8511.111111     8022.222222
     7488.888889     7000.000000     6600.000000     6200.000000     5800.000000
     5177.777778     3933.333333     2666.666667     1555.555556     1222.222222
     1111.111111     1088.888889     1022.222222      888.888889
      600.000000      600.000000      600.000000      600.000000      600.000000
      600.000000      600.000000      600.000000      600.000000      600.000000
      600.000000      600.000000      600.000000      600.000000      600.000000
      644.444444      711.111111      822.222222     1022.222222     1222.222222
     1444.444444     1577.777778     1711.111111     1822.222222     1977.777778
     2111.111111     2155.555556     2155.555556     2155.555556     2200.000000
     2200.000000     2111.111111     1888.888889     1711.111111     1711.111111
     1844.444444     1888.888889     1777.777778     1733.333333     1911.111111
     2422.222222     3000.000000     3577.777778     4155.555556     4733.333333
     5177.777778     5444.444444     5577.777778     5711.111111     5844.444444
     5977.777778     6111.111111     6200.000000     6333.333333     6466.666667
     6555.555556     6555.555556     6555.555556     6644.444444     6733.333333
     6688.888889     6466.666667     6155.555556     5977.777778     5977.777778
     6244.444444     6600.000000     6955.555556     7222.222222     7444.444444
     7577.777778     7666.666667     7622.222222     7577.777778     7533.333333
     7622.222222     7711.111111     7888.888889     8022.222222     8244.444444
     8422.222222     8555.555556     8555.555556     8333.333333     7888.888889
     7355.555556     6866.666667     6511.111111     6155.555556     5800.000000
     5400.000000     4200.000000     2955.555556     1711.111111     1400.000000
     1311.111111     1266.666667     1177.777778     1044.444444
      600.000000      600.000000      600.000000      600.000000      600.000000
      600.000000      600.000000      600.000000      600.000000      600.000000
      600.000000      600.000000      600.000000      600.000000      600.000000
      644.444444      711.111111      800.000000      955.555556     1111.111111
     1266.666667     1400.000000     1488.888889     1644.444444     1800.000000
     2022.222222     2111.111111     2111.111111     2111.111111     2155.555556
     2155.555556     2111.111111     2022.222222     2044.444444     2044.444444
     2044.444444     1933.333333     1800.000000     1755.555556     1888.888889
     2288.888889     2777.777778     3355.555556     3933.333333     4644.444444
     5177.777778     5577.777778     5755.555556     5888.888889     6022.222222
     6111.111111     6200.000000     6288.888889     6377.777778     6511.111111
     6555.555556     6600.000000     6600.000000     6688.888889     6733.333333
     6733.333333     6511.111111     6200.000000     5977.777778     5977.777778
     6244.444444     6555.555556     6866.666667     7133.333333     7400.000000
     7577.777778     7666.666667     7666.666667     7711.111111     7711.111111
     7755.555556     7755.555556     7888.888889     7977.777778     8111.111111
     8155.555556     8200.000000     8200.000000     7977.777778     7577.777778
     7088.888889     6688.888889     6377.777778     6066.666667     5755.555556
     5311.111111     4244.444444     3133.333333     2133.333333     1777.777778
     1600.000000     1444.444444     1333.333333     1222.222222
      600.000000      600.000000      600.000000      600.000000      600.000000
      600.000000      600.000000      600.000000      600.000000      600.000000
      600.000000      600.000000      600.000000      600.000000      600.000000
      622.222222      666.666667      755.555556      888.888889     1000.000000
     1111.111111     1177.777778     1311.111111     1488.888889     1711.111111
     1955.555556     2066.666667     2111.111111     2111.111111     2155.555556
     2111.111111     2066.666667     2022.222222     2155.555556     2244.444444
     2288.888889     2155.555556     1955.555556     1822.222222     1866.666667
     2155.555556     2555.555556     3133.333333     3711.111111     4466.666667
     5088.888889     5622.222222     5888.888889     6022.222222     6111.111111
     6155.555556     6200.000000     6288.888889     6333.333333     6422.222222
     6422.222222     6466.666667     6466.666667     6555.555556     6644.444444
     6644.444444     6466.666667     6155.555556     5977.777778     5977.777778
     6244.444444     6555.555556     6822.222222     7044.444444     7222.222222
     7355.555556     7444.444444     7577.777778     7800.000000     7888.888889
     7844.444444     7711.111111     7711.111111     7755.555556     7800.000000
     7800.000000     7800.000000     7800.000000     7622.222222     7266.666667
     6822.222222     6466.666667     6200.000000     5933.333333     5666.666667
     5266.666667     4422.222222     3444.444444     2555.555556     2088.888889
     1800.000000     1600.000000     1488.888889     1422.222222
      600.000000      600.000000      600.000000      600.000000      600.000000
      600.000000      600.000000      600.000000      600.000000      600.000000
      600.000000      600.000000      600.000000      600.000000      600.000000
      600.000000      644.444444      711.111111      800.000000      866.666667
      911.111111     1000.000000     1044.444444     1200.000000     1422.222222
     1755.555556     2022.222222     2155.555556     2155.555556     2111.111111
     1977.777778     1933.333333     1933.333333     2111.111111     2288.888889
     2422.222222     2422.222222     2244.444444     2022.222222     1888.888889
     2111.111111     2555.555556     3177.777778     3666.666667     4333.333333
     5000.000000     5622.222222     5977.777778     6111.111111     6200.000000
     6200.000000     6244.444444     6333.333333     6377.777778     6377.777778
     6333.333333     6333.333333     6377.777778     6466.666667     6555.555556
     6511.111111     6377.777778     6155.555556     6022.222222     6022.222222
     6244.444444     6511.111111     6777.777778     6955.555556     7088.888889
     7177.777778     7266.666667     7488.888889     7800.000000     7933.333333
     7844.444444     7577.777778     7444.444444     7400.000000     7400.000000
     7400.000000     7400.000000     7400.000000     7266.666667     7000.000000
     6644.444444     6333.333333     6066.666667     5800.000000     5533.333333
     5177.777778     4555.555556     3844.444444     3044.444444     2422.222222
     1933.333333     1688.888889     1622.222222     1600.000000
      600.000000      600.000000      600.000000      600.000000      600.000000
      600.000000      600.000000      600.000000      600.000000      600.000000
      600.000000      600.000000      600.000000      600.000000      600.000000
      600.000000      622.222222      644.444444      688.888889      733.333333
      822.222222      866.666667      911.111111      933.333333     1222.222222
     1555.555556     1955.555556     2111.111111     2155.555556     2111.111111
     1977.777778     1888.888889     1844.444444     1977.777778     2155.555556
     2422.222222     2555.555556     2555.555556     2333.333333     2111.111111
     2111.111111     2466.666667     3044.444444     3622.222222     4155.555556
     4822.222222     5444.444444     5933.333333     6111.111111     6200.000000
     6244.444444     6333.333333     6466.666667     6511.111111     6422.222222
     6333.333333     6288.888889     6377.777778     6466.666667     6600.000000
     6555.555556     6466.666667     6288.888889     6244.444444     6200.000000
     6333.333333     6555.555556     6777.777778     6866.666667     6911.111111
     7044.444444     7266.666667     7533.333333     7844.444444     7933.333333
     7800.000000     7444.444444     7177.777778     7044.444444     7000.000000
     7000.000000     7000.000000     7000.000000     6955.555556     6822.222222
     6555.555556     6244.444444     5933.333333     5666.666667     5400.000000
     5133.333333     4733.333333     4200.000000     3444.444444     2733.333333
     2177.777778     1888.888889     1822.222222     1822.222222
      600.000000      600.000000      600.000000      600.000000      600.000000
      600.000000      600.000000      600.000000      600.000000      600.000000
      600.000000      600.000000      600.000000      600.000000      600.000000
      600.000000      600.000000      600.000000      600.000000      666.666667
      711.111111      777.777778      711.111111      711.111111      977.777778
     1422.222222     1911.111111     2155.555556     2244.444444     2200.000000
     2022.222222     1866.666667     1777.777778     1822.222222     2022.222222
     2333.333333     2600.000000     2644.444444     2511.111111     2288.888889
     2244.444444     2466.666667     2955.555556     3488.888889     3933.333333
     4466.666667     5088.888889     5711.111111     6066.666667     6200.000000
     6288.888889     6466.666667     6644.444444     6688.888889     6511.111111
     6422.222222     6422.222222     6600.000000     6688.888889     6777.777778
     6733.333333     6688.888889     6600.000000     6555.555556     6466.666667
     6466.666667     6600.000000     6733.333333     6777.777778     6822.222222
     7044.444444     7355.555556     7666.666667     7933.333333     7977.777778
     7800.000000     7400.000000     7044.444444     6777.777778     6644.444444
     6600.000000     6600.000000     6600.000000     6511.111111     6422.222222
     6244.444444     6066.666667     5800.000000     5533.333333     5266.666667
     5000.000000     4688.888889     4288.888889     3666.666667     3000.000000
     2422.222222     2066.666667     1977.777778     1977.777778
      600.000000      600.000000      600.000000      600.000000      600.000000
      600.000000      600.000000      600.000000      600.000000      600.000000
      600.000000      600.000000      600.000000      600.000000      600.000000
      600.000000      600.000000      600.000000      600.000000      644.444444
      688.888889      688.888889      644.444444      622.222222      844.444444
     1288.888889     1800.000000     2155.555556     2288.888889     2288.888889
     2111.111111     1888.888889     1688.888889     1622.222222     1800.000000
     2088.888889     2333.333333     2377.777778     2377.777778     2377.777778
     2377.777778     2511.111111     2911.111111     3488.888889     3933.333333
     4377.777778     4911.111111     5577.777778     6022.222222     6200.000000
     6333.333333     6511.111111     6688.888889     6644.444444     6511.111111
     6466.666667     6600.000000     6822.222222     6955.555556     7044.444444
     7044.444444     7044.444444     6955.555556     6866.666667     6733.333333
     6688.888889     6777.777778     6822.222222     6822.222222     6822.222222
     7044.444444     7400.000000     7711.111111     7977.777778     7977.777778
     7800.000000     7400.000000     7000.000000     6644.444444     6377.777778
     6244.444444     6200.000000     6200.000000     6022.222222     5844.444444
     5622.222222     5622.222222     5533.333333     5400.000000     5133.333333
     4866.666667     4600.000000     4244.444444     3711.111111     3133.333333
     2600.000000     2244.444444     2111.111111     2111.111111
      600.000000      600.000000      600.000000      600.000000      600.000000
      600.000000      600.000000      600.000000      600.000000      600.000000
      600.000000      600.000000      600.000000      600.000000      600.000000
      600.000000      600.000000      600.000000      600.000000      622.222222
      622.222222      622.222222      600.000000      622.222222      733.333333
     1066.666667     1533.333333     1955.555556     2155.555556     2155.555556
     2022.222222     1822.222222     1622.222222     1377.777778     1577.777778
     1777.777778     2066.666667     1977.777778     2066.666667     2244.444444
     2511.111111     2733.333333     3133.333333     3577.777778     4022.222222
     4377.777778     4866.666667     5444.444444     5933.333333     6200.000000
     6333.333333     6466.666667     6511.111111     6511.111111     6466.666667
     6555.555556     6733.333333     7000.000000     7177.777778     7311.111111
     7355.555556     7355.555556     7266.666667     7133.333333     7044.444444
     7000.000000     7044.444444     7000.000000     7000.000000     7000.000000
     7177.777778     7400.000000     7666.666667     7888.888889     7933.333333
     7755.555556     7400.000000     7000.000000     6600.000000     6244.444444
     5977.777778     5844.444444     5755.555556     5444.444444     5088.888889
     4777.777778     4866.666667     4911.111111     4911.111111     4688.888889
     4466.666667     4200.000000     3933.333333     3533.333333     3088.888889
     2644.444444     2333.333333     2244.444444     2244.444444
      600.000000      600.000000      600.000000      600.000000      600.000000
      600.000000      600.000000      600.000000      600.000000      600.000000
      600.000000      600.000000      600.000000      600.000000      600.000000
      600.000000      600.000000      600.000000      600.000000      600.000000
      600.000000      600.000000      600.000000      600.000000      644.444444
      822.222222     1133.333333     1400.000000     1644.444444     1755.555556
     1822.222222     1711.111111     1511.111111     1311.111111     1311.111111
     1466.666667     1622.222222     1711.111111     1822.222222     2111.111111
     2333.333333     2688.888889     3133.333333     3711.111111     4200.000000
     4600.000000     5000.000000     5444.444444     5844.444444     6155.555556
     6288.888889     6333.333333     6333.333333     6377.777778     6466.666667
     6600.000000     6777.777778     7000.000000     7222.222222     7400.000000
     7533.333333     7577.777778     7533.333333     7444.444444     7355.555556
     7355.555556     7311.111111     7222.222222     7133.333333     7133.333333
     7222.222222     7355.555556     7488.888889     7666.666667     7755.555556
     7666.666667     7400.000000     7000.000000     6600.000000     6200.000000
     5800.000000     5488.888889     5222.222222     4822.222222     4333.333333
     3933.333333     3933.333333     4022.222222     4111.111111     3933.333333
     3755.555556     3577.777778     3488.888889     3311.111111     3044.444444
     2733.333333     2511.111111     2422.222222     2422.222222
      600.000000      600.000000      600.000000      600.000000      600.000000
      600.000000      600.000000      600.000000      600.000000      600.000000
      600.000000      600.000000      600.000000      600.000000      600.000000
      600.000000      600.000000      600.000000      600.000000      600.000000
      600.000000      600.000000      600.000000      600.000000      644.444444
      733.333333      866.666667     1044.444444     1288.888889     1466.666667
     1511.111111     1466.666667     1311.111111     1155.555556     1088.888889
     1177.777778     1288.888889     1444.444444     1644.444444     1955.555556
     2111.111111     2422.222222     2866.666667     3488.888889     4111.111111
     4688.888889     5177.777778     5533.333333     5666.666667     5888.888889
     5977.777778     6200.000000     6244.444444     6422.222222     6555.555556
     6733.333333     6822.222222     6955.555556     7133.333333     7400.000000
     7622.222222     7711.111111     7755.555556     7711.111111     7666.666667
     7622.222222     7533.333333     7400.000000     7266.666667     7266.666667
     7311.111111     7311.111111     7355.555556     7488.888889     7666.666667
     7622.222222     7400.000000     7000.000000     6600.000000     6155.555556
     5622.222222     5044.444444     4511.111111     4022.222222     3577.777778
     3266.666667     3133.333333     3088.888889     3088.888889     3000.000000
     2955.555556     2911.111111     2955.555556     2955.555556     2866.666667
     2733.333333     2600.000000     2555.555556     2555.555556
      600.000000      600.000000      600.000000      600.000000      600.000000
      600.000000      600.000000      600.000000      600.000000      600.000000
      600.000000      600.000000      600.000000      600.000000      600.000000
      600.000000      600.000000      600.000000      600.000000      600.000000
      600.000000      600.000000      600.000000      600.000000      666.666667
      755.555556      822.222222      911.111111     1022.222222     1200.000000
     1177.777778     1222.222222     1044.444444     1022.222222      866.666667
      911.111111      933.333333     1133.333333     1400.000000     1688.888889
     1800.000000     2000.000000     2422.222222     3133.333333     3977.777778
     4733.333333     5266.666667     5533.333333     5533.333333     5577.777778
     5666.666667     6022.222222     6333.333333     6555.555556     6644.444444
     6688.888889     6777.777778     6866.666667     7088.888889     7311.111111
     7577.777778     7755.555556     7933.333333     7977.777778     7933.333333
     7844.444444     7711.111111     7577.777778     7400.000000     7400.000000
     7355.555556     7355.555556     7311.111111     7444.444444     7622.222222
     7622.222222     7400.000000     7000.000000     6555.555556     6022.222222
     5400.000000     4600.000000     3888.888889     3266.666667     2911.111111
     2688.888889     2555.555556     2466.666667     2377.777778     2333.333333
     2377.777778     2466.666667     2555.555556     2600.000000     2600.000000
     2555.555556     2511.111111     2466.666667     2466.666667
      600.000000      600.000000      600.000000      600.000000      600.000000
      600.000000      600.000000      600.000000      600.000000      600.000000
      600.000000      600.000000      600.000000      600.000000      600.000000
      600.000000      600.000000      600.000000      600.000000      600.000000
      600.000000      600.000000      600.000000      600.000000      666.666667
      777.777778      844.444444      977.777778      955.555556     1022.222222
      844.444444      955.555556      866.666667      866.666667      755.555556
      733.333333      777.777778      933.333333     1200.000000     1488.888889
     1644.444444     1844.444444     2155.555556     2644.444444     3444.444444
     4377.777778     5000.000000     5177.777778     4955.555556     5000.000000
     5222.222222     5800.000000     6288.888889     6555.555556     6600.000000
     6600.000000     6733.333333     6866.666667     7088.888889     7355.555556
     7622.222222     7844.444444     8022.222222     8155.555556     8155.555556
     8066.666667     7888.888889     7755.555556     7622.222222     7622.222222
     7577.777778     7533.333333     7488.888889     7577.777778     7711.111111
     7666.666667     7444.444444     7044.444444     6600.000000     5800.000000
     5044.444444     4066.666667     3400.000000     2777.777778     2466.666667
     2288.888889     2155.555556     2066.666667     1977.777778     1977.777778
     2066.666667     2155.555556     2200.000000     2200.000000     2200.000000
     2200.000000     2200.000000     2200.000000     2200.000000
      600.000000      600.000000      600.000000      600.000000      600.000000
      600.000000      600.000000      600.000000      600.000000      600.000000
      600.000000      600.000000      600.000000      600.000000      600.000000
      600.000000      600.000000      600.000000      600.000000      600.000000
      600.000000      600.000000      600.000000      600.000000      666.666667
      755.555556      822.222222      888.888889      822.222222      822.222222
      711.111111      800.000000      800.000000      800.000000      688.888889
      644.444444      666.666667      822.222222      977.777778     1266.666667
     1511.111111     1777.777778     1977.777778     2333.333333     2866.666667
     3622.222222     4022.222222     4155.555556     4066.666667     4244.444444
     4777.777778     5444.444444     6066.666667     6333.333333     6377.777778
     6422.222222     6600.000000     6822.222222     7088.888889     7355.555556
     7666.666667     7933.333333     8155.555556     8333.333333     8377.777778
     8288.888889     8111.111111     7977.777778     7888.888889     7888.888889
     7844.444444     7844.444444     7755.555556     7800.000000     7800.000000
     7755.555556     7533.333333     7177.777778     6733.333333     5755.555556
     4777.777778     3711.111111     3088.888889     2555.555556     2200.000000
     2066.666667     2022.222222     2022.222222     1977.777778     1933.333333
     1933.333333     1933.333333     1933.333333     1911.111111     1888.888889
     1866.666667     1866.666667     1866.666667     1866.666667
      600.000000      600.000000      600.000000      600.000000      600.000000
      600.000000      600.000000      600.000000      600.000000      600.000000
      600.000000      600.000000      600.000000      600.000000      600.000000
      600.000000      600.000000      600.000000      600.000000      600.000000
      600.000000      600.000000      600.000000      600.000000      644.444444
      711.111111      711.111111      733.333333      688.888889      688.888889
      644.444444      666.666667      733.333333      733.333333      688.888889
      644.444444      666.666667      777.777778      911.111111     1200.000000
     1466.666667     1733.333333     1800.000000     1844.444444     2000.000000
     2533.333333     2911.111111     3133.333333     3133.333333     3533.333333
     4200.000000     4911.111111     5444.444444     5755.555556     5888.888889
     6111.111111     6422.222222     6777.777778     7088.888889     7400.000000
     7755.555556     8066.666667     8288.888889     8511.111111     8555.555556
     8511.111111     8333.333333     8244.444444     8200.000000     8200.000000
     8200.000000     8155.555556     8066.666667     8022.222222     7977.777778
     7888.888889     7666.666667     7311.111111     6822.222222     5666.666667
     4511.111111     3444.444444     2911.111111     2511.111111     2111.111111
     1977.777778     1933.333333     2022.222222     2022.222222     1933.333333
     1822.222222     1755.555556     1733.333333     1711.111111     1666.666667
     1622.222222     1600.000000     1600.000000     1600.000000
      600.000000      600.000000      600.000000      600.000000      600.000000
      600.000000      600.000000      600.000000      600.000000      600.000000
      600.000000      600.000000      600.000000      600.000000      600.000000
      600.000000      600.000000      600.000000      600.000000      600.000000
      600.000000      600.000000      600.000000      600.000000      622.222222
      644.444444      644.444444      644.444444      644.444444      644.444444
      644.444444      622.222222      644.444444      622.222222      622.222222
      600.000000      600.000000      622.222222      800.000000     1111.111111
     1422.222222     1577.777778     1533.333333     1533.333333     1511.111111
     1822.222222     2066.666667     2377.777778     2555.555556     2911.111111
     3488.888889     4155.555556     4733.333333     5133.333333     5400.000000
     5800.000000     6288.888889     6777.777778     7133.333333     7444.444444
     7800.000000     8155.555556     8466.666667     8688.888889     8777.777778
     8733.333333     8644.444444     8600.000000     8600.000000     8600.000000
     8555.555556     8466.666667     8333.333333     8288.888889     8200.000000
     8066.666667     7755.555556     7444.444444     6733.333333     5533.333333
     4200.000000     3311.111111     2777.777778     2422.222222     2022.222222
     1933.333333     1933.333333     2022.222222     2022.222222     1933.333333
     1800.000000     1688.888889     1622.222222     1577.777778     1533.333333
     1466.666667     1422.222222     1400.000000     1400.000000
      600.000000      600.000000      600.000000      600.000000      600.000000
      600.000000      600.000000      600.000000      600.000000      600.000000
      600.000000      600.000000      600.000000      600.000000      600.000000
      600.000000      600.000000      600.000000      600.000000      600.000000
      600.000000      600.000000      600.000000      600.000000      600.000000
      600.000000      600.000000      600.000000      600.000000      600.000000
      600.000000      600.000000      600.000000      600.000000      600.000000
      600.000000      600.000000      600.000000      800.000000     1066.666667
     1333.333333     1400.000000     1311.111111     1200.000000     1177.777778
     1444.444444     1777.777778     2111.111111     2333.333333     2644.444444
     2955.555556     3488.888889     4022.222222     4600.000000     5000.000000
     5577.777778     6244.444444     6866.666667     7266.666667     7533.333333
     7844.444444     8200.000000     8555.555556     8866.666667     9000.000000
     9044.444444     9000.000000     9000.000000     9000.000000     8955.555556
     8866.666667     8733.333333     8644.444444     8555.555556     8422.222222
     8155.555556     7844.444444     7400.000000     6466.666667     5133.333333
     3888.888889     3177.777778     2733.333333     2333.333333     1977.777778
     1844.444444     1822.222222     1844.444444     1822.222222     1777.777778
     1688.888889     1600.000000     1488.888889     1422.222222     1377.777778
     1311.111111     1244.444444     1200.000000     1200.000000
      600.000000      600.000000      600.000000      600.000000      600.000000
      600.000000      600.000000      600.000000      600.000000      600.000000
      600.000000      600.000000      600.000000      600.000000      600.000000
      600.000000      600.000000      600.000000      600.000000      600.000000
      600.000000      600.000000      600.000000      600.000000      600.000000
      600.000000      600.000000      600.000000      600.000000      600.000000
      600.000000      600.000000      600.000000      600.000000      600.000000
      600.000000      600.000000      622.222222      755.555556      955.555556
     1133.333333     1200.000000     1155.555556     1177.777778     1244.444444
     1466.666667     1688.888889     1911.111111     2066.666667     2244.444444
     2466.666667     3000.000000     3622.222222     4288.888889     4777.777778
     5444.444444     6200.000000     6911.111111     7355.555556     7622.222222
     7888.888889     8200.000000     8600.000000     8955.555556     9177.777778
     9311.111111     9355.555556     9400.000000     9355.555556     9266.666667
     9133.333333     9044.444444     8955.555556     8822.222222     8555.555556
     8244.444444     7933.333333     7444.444444     6333.333333     4911.111111
     3666.666667     3044.444444     2644.444444     2244.444444     1933.333333
     1800.000000     1755.555556     1711.111111     1666.666667     1644.444444
     1600.000000     1511.111111     1400.000000     1288.888889     1222.222222
     1155.555556     1088.888889     1022.222222     1000.000000
      600.000000      600.000000      600.000000      600.000000      600.000000
      600.000000      600.000000      600.000000      600.000000      600.000000
      600.000000      600.000000      600.000000      600.000000      600.000000
      600.000000      600.000000      600.000000      600.000000      600.000000
      600.000000      600.000000      600.000000      600.000000      600.000000
      600.000000      600.000000      600.000000      600.000000      600.000000
      600.000000      600.000000      600.000000      600.000000      600.000000
      600.000000      600.000000      622.222222      711.111111      844.444444
      955.555556     1000.000000     1044.444444     1111.111111     1288.888889
     1466.666667     1644.444444     1733.333333     1822.222222     2022.222222
     2288.888889     2733.333333     3177.777778     3755.555556     4244.444444
     5088.888889     5977.777778     6866.666667     7400.000000     7666.666667
     7933.333333     8200.000000     8600.000000     9000.000000     9311.111111
     9533.333333     9666.666667     9711.111111     9666.666667     9533.333333
     9444.444444     9355.555556     9222.222222     8955.555556     8644.444444
     8333.333333     8111.111111     7577.777778     6422.222222     4911.111111
     3666.666667     3000.000000     2600.000000     2244.444444     1977.777778
     1844.444444     1733.333333     1666.666667     1577.777778     1533.333333
     1466.666667     1422.222222     1333.333333     1222.222222     1088.888889
     1000.000000      933.333333      866.666667      822.222222
      600.000000      600.000000      600.000000      600.000000      600.000000
      600.000000      600.000000      600.000000      600.000000      600.000000
      600.000000      600.000000      600.000000      600.000000      600.000000
      600.000000      600.000000      600.000000      600.000000      600.000000
      600.000000      600.000000      600.000000      600.000000      600.000000
      600.000000      600.000000      600.000000      600.000000      600.000000
      600.000000      600.000000      600.000000      600.000000      600.000000
      600.000000      600.000000      622.222222      666.666667      733.333333
      777.777778      822.222222      933.333333     1088.888889     1288.888889
     1422.222222     1533.333333     1577.777778     1600.000000     1755.555556
     2000.000000     2377.777778     2688.888889     3088.888889     3533.333333
     4288.888889     5444.444444     6511.111111     7355.555556     7666.666667
     7977.777778     8244.444444     8600.000000     9000.000000     9355.555556
     9666.666667     9888.888889     9977.777778     9933.333333     9844.444444
     9755.555556     9622.222222     9355.555556     9044.444444     8733.333333
     8511.111111     8288.888889     7933.333333     6777.777778     5266.666667
     3844.444444     3133.333333     2733.333333     2377.777778     2111.111111
     1933.333333     1777.777778     1644.444444     1533.333333     1444.444444
     1355.555556     1333.333333     1288.888889     1200.000000     1022.222222
      888.888889      800.000000      733.333333      688.888889
      600.000000      600.000000      600.000000      600.000000      600.000000
      600.000000      600.000000      600.000000      600.000000      600.000000
      600.000000      600.000000      600.000000      600.000000      600.000000
      600.000000      600.000000      600.000000      600.000000      600.000000
      600.000000      600.000000      600.000000      600.000000      600.000000
      600.000000      600.000000      600.000000      600.000000      600.000000
      600.000000      600.000000      600.000000      600.000000      600.000000
      600.000000      600.000000      600.000000      622.222222      644.444444
      666.666667      711.111111      844.444444     1022.222222     1222.222222
     1355.555556     1422.222222     1377.777778     1400.000000     1488.888889
     1666.666667     1866.666667     2044.444444     2400.000000     2822.222222
     3577.777778     4688.888889     5844.444444     6955.555556     7577.777778
     8066.666667     8333.333333     8644.444444     9000.000000     9400.000000
     9755.555556    10066.666667    10200.000000    10244.444444    10155.555556
    10022.222222     9755.555556     9444.444444     9133.333333     8911.111111
     8688.888889     8511.111111     8288.888889     7266.666667     5755.555556
     4200.000000     3400.000000     3000.000000     2644.444444     2333.333333
     2066.666667     1822.222222     1622.222222     1466.666667     1355.555556
     1288.888889     1311.111111     1288.888889     1200.000000     1000.000000
      822.222222      711.111111      644.444444      622.222222
      600.000000      600.000000      600.000000      600.000000      600.000000
      600.000000      600.000000      600.000000      600.000000      600.000000
      600.000000      600.000000      600.000000      600.000000      600.000000
      600.000000      600.000000      600.000000      600.000000      600.000000
      600.000000      600.000000      600.000000      600.000000      600.000000
      600.000000      600.000000      600.000000      600.000000      600.000000
      600.000000      600.000000      600.000000      600.000000      600.000000
      600.000000      600.000000      600.000000      600.000000      600.000000
      600.000000      666.666667      777.777778      977.777778     1177.777778
     1333.333333     1377.777778     1288.888889     1266.666667     1244.444444
     1288.888889     1466.666667     1688.888889     2088.888889     2466.666667
     3044.444444     3977.777778     5177.777778     6555.555556     7533.333333
     8155.555556     8466.666667     8733.333333     9044.444444     9400.000000
     9800.000000    10155.555556    10377.777778    10466.666667    10377.777778
    10155.555556     9844.444444     9533.333333     9311.111111     9088.888889
     8911.111111     8733.333333     8600.000000     7622.222222     6155.555556
     4600.000000     3800.000000     3400.000000     2955.555556     2555.555556
     2155.555556     1866.666667     1600.000000     1444.444444     1333.333333
     1311.111111     1333.333333     1311.111111     1200.000000     1000.000000
      800.000000      666.666667      600.000000      600.000000
      600.000000      600.000000      600.000000      600.000000      600.000000
      600.000000      600.000000      600.000000      600.000000      600.000000
      600.000000      600.000000      600.000000      600.000000      600.000000
      600.000000      600.000000      600.000000      600.000000      600.000000
      600.000000      600.000000      600.000000      600.000000      600.000000
      600.000000      600.000000      600.000000      600.000000      622.222222
      622.222222      622.222222      600.000000      600.000000      600.000000
      600.000000      600.000000      600.000000      600.000000      600.000000
      600.000000      644.444444      733.333333      933.333333     1066.666667
     1266.666667     1333.333333     1333.333333     1311.111111     1222.222222
     1244.444444     1311.111111     1577.777778     2000.000000     2422.222222
     2911.111111     3488.888889     4600.000000     5933.333333     7177.777778
     7977.777778     8466.666667     8866.666667     9133.333333     9444.444444
     9800.000000    10200.000000    10511.111111    10644.444444    10511.111111
    10244.444444     9933.333333     9711.111111     9488.888889     9311.111111
     9133.333333     9000.000000     8822.222222     7844.444444     6466.666667
     5000.000000     4200.000000     3711.111111     3177.777778     2688.888889
     2200.000000     1866.666667     1622.222222     1466.666667     1400.000000
     1377.777778     1377.777778     1311.111111     1177.777778     1000.000000
      800.000000      666.666667      600.000000      600.000000
      600.000000      600.000000      600.000000      600.000000      600.000000
      600.000000      600.000000      600.000000      600.000000      600.000000
      600.000000      600.000000      600.000000      600.000000      600.000000
      600.000000      600.000000      600.000000      600.000000      600.000000
      600.000000      600.000000      600.000000      600.000000      600.000000
      600.000000      600.000000      600.000000      600.000000      622.222222
      622.222222      622.222222      600.000000      600.000000      622.222222
      644.444444      666.666667      666.666667      644.444444      622.222222
      600.000000      644.444444      711.111111      911.111111     1044.444444
     1288.888889     1422.222222     1533.333333     1377.777778     1177.777778
     1133.333333     1311.111111     1577.777778     2000.000000     2422.222222
     2822.222222     3222.222222     4200.000000     5400.000000     6688.888889
     7622.222222     8422.222222     8955.555556     9266.666667     9533.333333
     9844.444444    10200.000000    10555.555556    10688.888889    10600.000000
    10333.333333    10111.111111     9888.888889     9711.111111     9533.333333
     9400.000000     9266.666667     8955.555556     7888.888889     6511.111111
     5177.777778     4466.666667     3933.333333     3311.111111     2733.333333
     2200.000000     1888.888889     1666.666667     1555.555556     1511.111111
     1466.666667     1400.000000     1266.666667     1133.333333      977.777778
      800.000000      666.666667      600.000000      600.000000
      600.000000      600.000000      600.000000      600.000000      600.000000
      600.000000      600.000000      600.000000      600.000000      600.000000
      600.000000      600.000000      600.000000      600.000000      600.000000
      600.000000      600.000000      600.000000      600.000000      600.000000
      600.000000      600.000000      600.000000      600.000000      600.000000
      600.000000      600.000000      600.000000      600.000000      622.222222
      622.222222      622.222222      600.000000      600.000000      622.222222
      688.888889      755.555556      777.777778      733.333333      688.888889
      666.666667      688.888889      755.555556      933.333333     1066.666667
     1200.000000     1377.777778     1555.555556     1533.333333     1244.444444
     1133.333333     1222.222222     1511.111111     1977.777778     2533.333333
     2911.111111     3400.000000     4155.555556     5133.333333     6200.000000
     7266.666667     8333.333333     9000.000000     9355.555556     9666.666667
     9933.333333    10244.444444    10600.000000    10777.777778    10733.333333
    10511.111111    10288.888889    10111.111111     9933.333333     9800.000000
     9666.666667     9488.888889     9088.888889     8022.222222     6644.444444
     5355.555556     4600.000000     4066.666667     3400.000000     2777.777778
     2200.000000     1911.111111     1711.111111     1622.222222     1577.777778
     1511.111111     1400.000000     1222.222222     1066.666667      933.333333
      777.777778      666.666667      600.000000      600.000000
      600.000000      600.000000      600.000000      600.000000      600.000000
      600.000000      600.000000      600.000000      600.000000      600.000000
      600.000000      600.000000      600.000000      600.000000      600.000000
      600.000000      600.000000      600.000000      600.000000      600.000000
      600.000000      600.000000      600.000000      600.000000      600.000000
      600.000000      600.000000      600.000000      600.000000      600.000000
      600.000000      600.000000      622.222222      622.222222      666.666667
      777.777778      911.111111      955.555556      888.888889      822.222222
      800.000000      844.444444      911.111111     1044.444444     1200.000000
     1288.888889     1488.888889     1600.000000     1555.555556     1266.666667
     1088.888889     1177.777778     1444.444444     1866.666667     2488.888889
     3000.000000     3711.111111     4422.222222     5311.111111     6244.444444
     7266.666667     8288.888889     8955.555556     9400.000000     9755.555556
    10066.666667    10333.333333    10644.444444    10822.222222    10866.666667
    10688.888889    10511.111111    10333.333333    10200.000000    10066.666667
     9888.888889     9666.666667     9177.777778     8200.000000     6733.333333
     5444.444444     4600.000000     4111.111111     3444.444444     2777.777778
     2200.000000     1933.333333     1755.555556     1711.111111     1644.444444
     1555.555556     1400.000000     1200.000000     1044.444444      911.111111
      800.000000      711.111111      644.444444      622.222222
      600.000000      600.000000      600.000000      600.000000      600.000000
      600.000000      600.000000      600.000000      600.000000      600.000000
      600.000000      600.000000      600.000000      600.000000      600.000000
      600.000000      600.000000      600.000000      600.000000      600.000000
      600.000000      600.000000      600.000000      600.000000      600.000000
      600.000000      600.000000      600.000000      600.000000      600.000000
      600.000000      622.222222      666.666667      711.111111      777.777778
      933.333333     1044.444444     1088.888889     1022.222222     1000.000000
     1000.000000     1022.222222     1088.888889     1177.777778     1288.888889
     1311.111111     1488.888889     1644.444444     1733.333333     1555.555556
     1333.333333     1266.666667     1466.666667     1733.333333     2288.888889
     2800.000000     3800.000000     4644.444444     5577.777778     6288.888889
     7088.888889     7977.777778     8733.333333     9355.555556     9800.000000
    10155.555556    10466.666667    10733.333333    10955.555556    11000.000000
    10911.111111    10733.333333    10600.000000    10466.666667    10288.888889
    10066.666667     9755.555556     9311.111111     8511.111111     7088.888889
     5711.111111     4644.444444     4066.666667     3400.000000     2733.333333
     2200.000000     1933.333333     1777.777778     1755.555556     1688.888889
     1577.777778     1400.000000     1222.222222     1066.666667      955.555556
      866.666667      800.000000      711.111111      644.444444
      600.000000      600.000000      600.000000      600.000000      600.000000
      600.000000      600.000000      600.000000      600.000000      600.000000
      600.000000      600.000000      600.000000      600.000000      600.000000
      600.000000      600.000000      600.000000      600.000000      600.000000
      600.000000      600.000000      600.000000      600.000000      600.000000
      600.000000      600.000000      600.000000      600.000000      600.000000
      600.000000      644.444444      733.333333      844.444444      955.555556
     1088.888889     1155.555556     1200.000000     1155.555556     1177.777778
     1177.777778     1222.222222     1266.666667     1311.111111     1355.555556
     1444.444444     1600.000000     1777.777778     1777.777778     1711.111111
     1533.333333     1466.666667     1577.777778     1688.888889     2088.888889
     2488.888889     3222.222222     3888.888889     4866.666667     5622.222222
     6555.555556     7400.000000     8466.666667     9266.666667     9800.000000
    10200.000000    10555.555556    10866.666667    11088.888889    11177.777778
    11133.333333    11000.000000    10866.666667    10688.888889    10466.666667
    10155.555556     9800.000000     9355.555556     8777.777778     7622.222222
     6377.777778     5088.888889     4200.000000     3400.000000     2733.333333
     2244.444444     1933.333333     1800.000000     1800.000000     1733.333333
     1600.000000     1422.222222     1266.666667     1155.555556     1066.666667
      977.777778      888.888889      755.555556      666.666667
      600.000000      600.000000      600.000000      600.000000      600.000000
      600.000000      600.000000      600.000000      600.000000      600.000000
      600.000000      600.000000      600.000000      600.000000      600.000000
      600.000000      600.000000      600.000000      600.000000      600.000000
      600.000000      600.000000      600.000000      600.000000      600.000000
      600.000000      600.000000      600.000000      600.000000      600.000000
      622.222222      688.888889      800.000000      955.555556     1111.111111
     1244.444444     1266.666667     1288.888889     1266.666667     1266.666667
     1288.888889     1333.333333     1422.222222     1444.444444     1444.444444
     1488.888889     1577.777778     1733.333333     1777.777778     1733.333333
     1622.222222     1555.555556     1622.222222     1688.888889     1866.666667
     2044.444444     2422.222222     2822.222222     3711.111111     4511.111111
     5577.777778     6600.000000     7844.444444     8911.111111     9533.333333
    10066.666667    10511.111111    10955.555556    11266.666667    11400.000000
    11400.000000    11266.666667    11088.888889    10866.666667    10555.555556
    10200.000000     9800.000000     9400.000000     9000.000000     8244.444444
     7266.666667     5844.444444     4555.555556     3444.444444     2733.333333
     2244.444444     1933.333333     1800.000000     1800.000000     1733.333333
     1622.222222     1466.666667     1355.555556     1266.666667     1155.555556
     1022.222222      866.666667      733.333333      644.444444
      600.000000      600.000000      600.000000      600.000000      600.000000
      600.000000      600.000000      600.000000      600.000000      600.000000
      600.000000      600.000000      600.000000      600.000000      600.000000
      600.000000      600.000000      600.000000      600.000000      600.000000
      600.000000      600.000000      600.000000      600.000000      600.000000
      600.000000      600.000000      600.000000      600.000000      600.000000
      644.444444      733.333333      866.666667     1022.222222     1177.777778
     1311.111111     1377.777778     1422.222222     1444.444444     1400.000000
     1400.000000     1444.444444     1555.555556     1577.777778     1511.111111
     1511.111111     1533.333333     1600.000000     1622.222222     1622.222222
     1622.222222     1600.000000     1644.444444     1666.666667     1755.555556
     1800.000000     1888.888889     2000.000000     2688.888889     3488.888889
     4733.333333     5977.777778     7355.555556     8511.111111     9133.333333
     9800.000000    10333.333333    10955.555556    11355.555556    11577.777778
    11622.222222    11488.888889    11266.666667    10955.555556    10600.000000
    10200.000000     9800.000000     9444.444444     9133.333333     8777.777778
     8200.000000     6822.222222     5133.333333     3577.777778     2733.333333
     2288.888889     2022.222222     1933.333333     1888.888889     1800.000000
     1666.666667     1555.555556     1466.666667     1355.555556     1177.777778
      955.555556      777.777778      666.666667      622.222222
      600.000000      600.000000      600.000000      600.000000      600.000000
      600.000000      600.000000      600.000000      600.000000      600.000000
      600.000000      600.000000      600.000000      600.000000      600.000000
      600.000000      600.000000      600.000000      600.000000      600.000000
      600.000000      600.000000      600.000000      600.000000      600.000000
      600.000000      600.000000      622.222222      644.444444      666.666667
      711.111111      800.000000      933.333333     1066.666667     1155.555556
     1311.111111     1444.444444     1577.777778     1622.222222     1644.444444
     1600.000000     1666.666667     1688.888889     1733.333333     1600.000000
     1533.333333     1488.888889     1488.888889     1488.888889     1511.111111
     1533.333333     1533.333333     1577.777778     1600.000000     1644.444444
     1644.444444     1711.111111     1844.444444     2288.888889     2955.555556
     4022.222222     5444.444444     6777.777778     7844.444444     8466.666667
     9266.666667    10111.111111    10866.666667    11355.555556    11622.222222
    11711.111111    11622.222222    11355.555556    11000.000000    10600.000000
    10200.000000     9844.444444     9533.333333     9311.111111     9133.333333
     8866.666667     7577.777778     5755.555556     3888.888889     2911.111111
     2466.666667     2244.444444     2200.000000     2111.111111     1955.555556
     1777.777778     1666.666667     1577.777778     1400.000000     1133.333333
      866.666667      688.888889      622.222222      600.000000
      600.000000      600.000000      600.000000      600.000000      600.000000
      600.000000      600.000000      600.000000      600.000000      600.000000
      600.000000      600.000000      600.000000      600.000000      600.000000
      600.000000      600.000000      600.000000      600.000000      600.000000
      600.000000      600.000000      600.000000      600.000000      600.000000
      600.000000      600.000000      644.444444      711.111111      777.777778
      822.222222      911.111111     1022.222222     1155.555556     1177.777778
     1288.888889     1444.444444     1688.888889     1844.444444     2000.000000
     1977.777778     2022.222222     1888.888889     1822.222222     1644.444444
     1533.333333     1444.444444     1377.777778     1355.555556     1400.000000
     1444.444444     1466.666667     1533.333333     1577.777778     1644.444444
     1644.444444     1711.111111     1844.444444     2066.666667     2422.222222
     3400.000000     5000.000000     6422.222222     7088.888889     7577.777778
     8466.666667     9622.222222    10511.111111    11088.888889    11488.888889
    11622.222222    11577.777778    11355.555556    11044.444444    10733.333333
    10422.222222    10066.666667     9755.555556     9533.333333     9444.444444
     9311.111111     8288.888889     6555.555556     4600.000000     3400.000000
     2911.111111     2688.888889     2600.000000     2377.777778     2155.555556
     1955.555556     1844.444444     1666.666667     1377.777778     1066.666667
      822.222222      711.111111      644.444444      622.222222
      600.000000      600.000000      600.000000      600.000000      600.000000
      600.000000      600.000000      600.000000      600.000000      600.000000
      600.000000      600.000000      600.000000      600.000000      600.000000
      600.000000      600.000000      600.000000      600.000000      600.000000
      600.000000      600.000000      600.000000      600.000000      600.000000
      600.000000      622.222222      688.888889      800.000000      911.111111
      977.777778     1066.666667     1155.555556     1266.666667     1266.666667
     1222.222222     1377.777778     1666.666667     2022.222222     2288.888889
     2333.333333     2333.333333     2066.666667     1866.666667     1555.555556
     1422.222222     1311.111111     1288.888889     1244.444444     1288.888889
     1377.777778     1444.444444     1555.555556     1688.888889     1822.222222
     1822.222222     1777.777778     1777.777778     1822.222222     1977.777778
     2711.111111     4155.555556     5444.444444     5755.555556     6155.555556
     7222.222222     8822.222222    10066.666667    10733.333333    11266.666667
    11355.555556    11400.000000    11311.111111    11133.333333    10955.555556
    10777.777778    10511.111111    10155.555556     9888.888889     9755.555556
     9622.222222     8911.111111     7400.000000     5577.777778     4111.111111
     3488.888889     3177.777778     3000.000000     2688.888889     2422.222222
     2200.000000     2022.222222     1733.333333     1377.777778     1066.666667
      888.888889      800.000000      711.111111      644.444444
      600.000000      600.000000      600.000000      600.000000      600.000000
      600.000000      600.000000      600.000000      600.000000      600.000000
      600.000000      600.000000      600.000000      600.000000      600.000000
      600.000000      600.000000      600.000000      600.000000      600.000000
      600.000000      600.000000      600.000000      600.000000      600.000000
      600.000000      644.444444      733.333333      866.666667     1022.222222
     1133.333333     1244.444444     1311.111111     1400.000000     1444.444444
     1377.777778     1488.888889     1733.333333     2155.555556     2422.222222
     2511.111111     2422.222222     2155.555556     1866.666667     1533.333333
     1377.777778     1244.444444     1200.000000     1133.333333     1155.555556
     1288.888889     1444.444444     1622.222222     1822.222222     2022.222222
     2000.000000     1866.666667     1711.111111     1711.111111     1755.555556
     2222.222222     3311.111111     4155.555556     4288.888889     4466.666667
     5844.444444     7533.333333     9044.444444     9800.000000    10600.000000
    10955.555556    11177.777778    11266.666667    11266.666667    11222.222222
    11177.777778    11000.000000    10644.444444    10288.888889    10022.222222
     9800.000000     9400.000000     8022.222222     6244.444444     4555.555556
     3888.888889     3577.777778     3266.666667     2911.111111     2644.444444
     2422.222222     2155.555556     1800.000000     1422.222222     1155.555556
     1000.000000      911.111111      777.777778      666.666667
      600.000000      600.000000      600.000000      600.000000      600.000000
      600.000000      600.000000      600.000000      600.000000      600.000000
      600.000000      600.000000      600.000000      600.000000      600.000000
      600.000000      600.000000      600.000000      600.000000      600.000000
      600.000000      600.000000      600.000000      600.000000      600.000000
      600.000000      666.666667      777.777778      933.333333     1111.111111
     1266.666667     1422.222222     1511.111111     1577.777778     1577.777778
     1555.555556     1666.666667     1888.888889     2200.000000     2377.777778
     2422.222222     2288.888889     2066.666667     1822.222222     1511.111111
     1355.555556     1222.222222     1200.000000     1133.333333     1133.333333
     1288.888889     1488.888889     1733.333333     1955.555556     2111.111111
     2044.444444     1844.444444     1688.888889     1688.888889     1800.000000
     1955.555556     2555.555556     2866.666667     3044.444444     3177.777778
     4688.888889     6422.222222     8200.000000     9088.888889     9977.777778
    10555.555556    10955.555556    11222.222222    11311.111111    11355.555556
    11355.555556    11311.111111    11044.444444    10644.444444    10244.444444
     9933.333333     9666.666667     8466.666667     6733.333333     4955.555556
     4111.111111     3755.555556     3444.444444     3133.333333     2866.666667
     2555.555556     2200.000000     1844.444444     1511.111111     1288.888889
     1111.111111      977.777778      800.000000      666.666667
      600.000000      600.000000      600.000000      600.000000      600.000000
      600.000000      600.000000      600.000000      600.000000      600.000000
      600.000000      600.000000      600.000000      600.000000      600.000000
      600.000000      600.000000      600.000000      600.000000      600.000000
      600.000000      600.000000      600.000000      600.000000      600.000000
      600.000000      666.666667      800.000000      955.555556     1133.333333
     1311.111111     1511.111111     1688.888889     1755.555556     1733.333333
     1800.000000     1955.555556     2111.111111     2155.555556     2155.555556
     2155.555556     2000.000000     1822.222222     1666.666667     1555.555556
     1444.444444     1333.333333     1244.444444     1177.777778     1155.555556
     1288.888889     1511.111111     1755.555556     1933.333333     2022.222222
     1933.333333     1777.777778     1688.888889     1733.333333     1844.444444
     1888.888889     2200.000000     2377.777778     2555.555556     2733.333333
     4155.555556     5844.444444     7622.222222     8555.555556     9488.888889
    10244.444444    10777.777778    11133.333333    11311.111111    11400.000000
    11400.000000    11400.000000    11266.666667    10911.111111    10466.666667
    10066.666667     9755.555556     8688.888889     6955.555556     5222.222222
     4244.444444     3888.888889     3577.777778     3266.666667     2955.555556
     2600.000000     2200.000000     1866.666667     1577.777778     1377.777778
     1177.777778     1000.000000      800.000000      666.666667
      600.000000      600.000000      600.000000      622.222222      622.222222
      622.222222      600.000000      600.000000      600.000000      600.000000
      600.000000      600.000000      600.000000      600.000000      600.000000
      600.000000      600.000000      600.000000      600.000000      600.000000
      600.000000      600.000000      600.000000      600.000000      600.000000
      600.000000      644.444444      755.555556      911.111111     1111.111111
     1333.333333     1577.777778     1777.777778     1844.444444     1800.000000
     1888.888889     2066.666667     2155.555556     2044.444444     1888.888889
     1844.444444     1688.888889     1488.888889     1377.777778     1400.000000
     1466.666667     1422.222222     1355.555556     1288.888889     1288.888889
     1400.000000     1555.555556     1733.333333     1822.222222     1822.222222
     1755.555556     1666.666667     1688.888889     1733.333333     1844.444444
     1888.888889     2244.444444     2688.888889     3000.000000     3311.111111
     4288.888889     5888.888889     7577.777778     8644.444444     9355.555556
     9977.777778    10466.666667    10911.111111    11088.888889    11222.222222
    11266.666667    11311.111111    11311.111111    11088.888889    10688.888889
    10200.000000     9800.000000     8733.333333     7044.444444     5355.555556
     4377.777778     4022.222222     3755.555556     3444.444444     3088.888889
     2644.444444     2200.000000     1866.666667     1600.000000     1400.000000
     1200.000000     1000.000000      800.000000      666.666667
      600.000000      600.000000      600.000000      622.222222      622.222222
      622.222222      600.000000      600.000000      600.000000      600.000000
      600.000000      600.000000      600.000000      600.000000      600.000000
      600.000000      600.000000      600.000000      600.000000      600.000000
      600.000000      600.000000      600.000000      600.000000      600.000000
      600.000000      622.222222      733.333333      888.888889     1111.111111
     1333.333333     1533.333333     1711.111111     1755.555556     1800.000000
     1911.111111     2066.666667     2066.666667     1888.888889     1711.111111
     1644.444444     1533.333333     1377.777778     1355.555556     1444.444444
     1555.555556     1511.111111     1422.222222     1355.555556     1377.777778
     1444.444444     1533.333333     1577.777778     1600.000000     1600.000000
     1600.000000     1622.222222     1688.888889     1800.000000     1844.444444
     1977.777778     2422.222222     3222.222222     3711.111111     4066.666667
     4644.444444     6066.666667     7622.222222     8688.888889     9088.888889
     9400.000000     9888.888889    10466.666667    10822.222222    10955.555556
    11000.000000    11044.444444    11088.888889    11000.000000    10688.888889
    10244.444444     9800.000000     8911.111111     7311.111111     5666.666667
     4555.555556     4200.000000     3977.777778     3711.111111     3266.666667
     2733.333333     2200.000000     1888.888889     1644.444444     1444.444444
     1222.222222     1000.000000      800.000000      666.666667
      600.000000      600.000000      600.000000      622.222222      622.222222
      622.222222      600.000000      600.000000      600.000000      600.000000
      600.000000      622.222222      644.444444      666.666667      666.666667
      666.666667      666.666667      666.666667      666.666667      644.444444
      622.222222      600.000000      600.000000      600.000000      600.000000
      600.000000      600.000000      688.888889      866.666667     1088.888889
     1244.444444     1311.111111     1422.222222     1533.333333     1688.888889
     1844.444444     1866.666667     1800.000000     1644.444444     1600.000000
     1600.000000     1555.555556     1466.666667     1444.444444     1511.111111
     1600.000000     1555.555556     1488.888889     1422.222222     1444.444444
     1444.444444     1444.444444     1422.222222     1400.000000     1422.222222
     1466.666667     1577.777778     1688.888889     1822.222222     1933.333333
     2200.000000     2822.222222     3622.222222     4244.444444     4644.444444
     5000.000000     6155.555556     7400.000000     8377.777778     8466.666667
     8600.000000     9222.222222     9977.777778    10466.666667    10600.000000
    10688.888889    10733.333333    10733.333333    10688.888889    10466.666667
    10155.555556     9755.555556     9088.888889     7577.777778     5977.777778
     4733.333333     4377.777778     4244.444444     4111.111111     3666.666667
     3044.444444     2422.222222     2088.888889     1844.444444     1555.555556
     1266.666667     1000.000000      822.222222      711.111111
      600.000000      600.000000      600.000000      600.000000      600.000000
      600.000000      600.000000      600.000000      600.000000      600.000000
      600.000000      644.444444      711.111111      777.777778      800.000000
      800.000000      800.000000      800.000000      777.777778      711.111111
      644.444444      600.000000      600.000000      600.000000      600.000000
      600.000000      600.000000      688.888889      866.666667     1022.222222
     1111.111111     1088.888889     1266.666667     1444.444444     1688.888889
     1800.000000     1777.777778     1622.222222     1466.666667     1422.222222
     1555.555556     1622.222222     1688.888889     1666.666667     1644.444444
     1600.000000     1533.333333     1488.888889     1444.444444     1422.222222
     1377.777778     1333.333333     1288.888889     1266.666667     1311.111111
     1400.000000     1577.777778     1755.555556     1977.777778     2200.000000
     2555.555556     3088.888889     3711.111111     4288.888889     4733.333333
     5133.333333     6022.222222     6955.555556     7666.666667     7755.555556
     7888.888889     8688.888889     9533.333333    10200.000000    10377.777778
    10511.111111    10511.111111    10377.777778    10244.444444    10111.111111
     9933.333333     9666.666667     9311.111111     8066.666667     6555.555556
     5133.333333     4688.888889     4688.888889     4688.888889     4244.444444
     3488.888889     2733.333333     2333.333333     2044.444444     1711.111111
     1377.777778     1088.888889      888.888889      777.777778
      600.000000      600.000000      600.000000      600.000000      600.000000
      600.000000      600.000000      600.000000      600.000000      600.000000
      600.000000      666.666667      777.777778      911.111111      977.777778
     1000.000000     1000.000000      977.777778      911.111111      777.777778
      666.666667      600.000000      600.000000      600.000000      600.000000
      600.000000      600.000000      666.666667      822.222222      955.555556
     1044.444444     1066.666667     1288.888889     1555.555556     1822.222222
     1911.111111     1822.222222     1600.000000     1422.222222     1333.333333
     1555.555556     1666.666667     1777.777778     1644.444444     1555.555556
     1488.888889     1466.666667     1466.666667     1422.222222     1377.777778
     1333.333333     1311.111111     1288.888889     1266.666667     1311.111111
     1400.000000     1577.777778     1800.000000     1977.777778     2333.333333
     2733.333333     3311.111111     3755.555556     4288.888889     4777.777778
     5266.666667     5888.888889     6511.111111     7000.000000     7222.222222
     7666.666667     8555.555556     9400.000000     9977.777778    10244.444444
    10466.666667    10466.666667    10244.444444     9977.777778     9800.000000
     9666.666667     9488.888889     9177.777778     8155.555556     6822.222222
     5577.777778     5266.666667     5444.444444     5666.666667     5133.333333
     4155.555556     3133.333333     2555.555556     2200.000000     1822.222222
     1488.888889     1222.222222     1022.222222      911.111111
      600.000000      600.000000      600.000000      600.000000      600.000000
      600.000000      600.000000      600.000000      600.000000      600.000000
      600.000000      666.666667      800.000000      977.777778     1111.111111
     1177.777778     1177.777778     1111.111111      977.777778      800.000000
      666.666667      600.000000      600.000000      600.000000      600.000000
      600.000000      600.000000      666.666667      800.000000      955.555556
     1111.111111     1244.444444     1488.888889     1622.222222     1888.888889
     1977.777778     2022.222222     1755.555556     1533.333333     1400.000000
     1577.777778     1644.444444     1666.666667     1511.111111     1466.666667
     1422.222222     1444.444444     1422.222222     1444.444444     1400.000000
     1400.000000     1400.000000     1400.000000     1400.000000     1422.222222
     1488.888889     1622.222222     1822.222222     1977.777778     2377.777778
     2866.666667     3533.333333     4022.222222     4644.444444     5177.777778
     5622.222222     5933.333333     6244.444444     6644.444444     7044.444444
     7711.111111     8555.555556     9311.111111     9844.444444    10200.000000
    10466.666667    10466.666667    10200.000000     9844.444444     9622.222222
     9488.888889     9400.000000     9044.444444     8200.000000     7000.000000
     5977.777778     5844.444444     6200.000000     6600.000000     5888.888889
     4644.444444     3266.666667     2555.555556     2155.555556     1866.666667
     1577.777778     1355.555556     1155.555556     1044.444444
      600.000000      600.000000      600.000000      622.222222      622.222222
      622.222222      600.000000      600.000000      600.000000      600.000000
      600.000000      666.666667      800.000000     1000.000000     1177.777778
     1288.888889     1288.888889     1177.777778     1000.000000      800.000000
      666.666667      600.000000      600.000000      600.000000      600.000000
      600.000000      600.000000      666.666667      800.000000     1000.000000
     1200.000000     1400.000000     1600.000000     1733.333333     1977.777778
     2111.111111     2111.111111     1866.666667     1644.444444     1511.111111
     1600.000000     1577.777778     1555.555556     1400.000000     1422.222222
     1444.444444     1488.888889     1444.444444     1466.666667     1488.888889
     1555.555556     1600.000000     1577.777778     1555.555556     1511.111111
     1533.333333     1600.000000     1755.555556     1866.666667     2288.888889
     2777.777778     3533.333333     4066.666667     4955.555556     5622.222222
     6155.555556     6333.333333     6555.555556     6822.222222     7177.777778
     7800.000000     8644.444444     9355.555556     9844.444444    10200.000000
    10466.666667    10466.666667    10200.000000     9844.444444     9622.222222
     9533.333333     9488.888889     9133.333333     8333.333333     7177.777778
     6288.888889     6377.777778     6866.666667     7355.555556     6377.777778
     4822.222222     3177.777778     2377.777778     2066.666667     1822.222222
     1600.000000     1422.222222     1288.888889     1222.222222
      600.000000      600.000000      600.000000      622.222222      622.222222
      622.222222      600.000000      600.000000      600.000000      600.000000
      600.000000      666.666667      800.000000     1000.000000     1177.777778
     1288.888889     1288.888889     1177.777778     1000.000000      800.000000
      666.666667      600.000000      600.000000      600.000000      600.000000
      600.000000      600.000000      666.666667      800.000000     1000.000000
     1200.000000     1400.000000     1577.777778     1666.666667     1866.666667
     1977.777778     2022.222222     1822.222222     1644.444444     1511.111111
     1488.888889     1400.000000     1333.333333     1288.888889     1400.000000
     1511.111111     1577.777778     1533.333333     1555.555556     1600.000000
     1733.333333     1777.777778     1733.333333     1622.222222     1533.333333
     1511.111111     1555.555556     1666.666667     1844.444444     2244.444444
     2822.222222     3666.666667     4422.222222     5488.888889     6288.888889
     6822.222222     6911.111111     6955.555556     7133.333333     7488.888889
     8155.555556     9000.000000     9622.222222     9977.777778    10244.444444
    10466.666667    10466.666667    10244.444444     9977.777778     9844.444444
     9800.000000     9800.000000     9355.555556     8600.000000     7400.000000
     6644.444444     6733.333333     7222.222222     7622.222222     6466.666667
     4733.333333     2955.555556     2155.555556     1933.333333     1777.777778
     1622.222222     1488.888889     1422.222222     1400.000000
      600.000000      600.000000      600.000000      622.222222      622.222222
      622.222222      600.000000      600.000000      600.000000      600.000000
      600.000000      666.666667      800.000000      977.777778     1111.111111
     1177.777778     1177.777778     1111.111111      977.777778      800.000000
      666.666667      600.000000      600.000000      600.000000      600.000000
      600.000000      600.000000      666.666667      800.000000     1000.000000
     1200.000000     1377.777778     1533.333333     1688.888889     1800.000000
     1866.666667     1822.222222     1733.333333     1600.000000     1444.444444
     1377.777778     1311.111111     1288.888889     1266.666667     1333.333333
     1488.888889     1577.777778     1600.000000     1577.777778     1644.444444
     1777.777778     1800.000000     1688.888889     1555.555556     1488.888889
     1511.111111     1533.333333     1644.444444     1866.666667     2244.444444
     3000.000000     4022.222222     5044.444444     6066.666667     6777.777778
     7311.111111     7400.000000     7444.444444     7577.777778     8022.222222
     8777.777778     9577.777778    10066.666667    10244.444444    10377.777778
    10511.111111    10511.111111    10377.777778    10244.444444    10200.000000
    10200.000000    10111.111111     9622.222222     8866.666667     7755.555556
     7266.666667     7311.111111     7666.666667     7666.666667     6333.333333
     4511.111111     2733.333333     1977.777778     1844.444444     1755.555556
     1688.888889     1622.222222     1600.000000     1600.000000
      600.000000      600.000000      600.000000      600.000000      600.000000
      600.000000      600.000000      600.000000      600.000000      600.000000
      600.000000      666.666667      777.777778      911.111111      977.777778
     1000.000000     1000.000000      977.777778      911.111111      777.777778
      666.666667      600.000000      600.000000      600.000000      600.000000
      600.000000      600.000000      666.666667      800.000000     1000.000000
     1177.777778     1311.111111     1422.222222     1511.111111     1577.777778
     1555.555556     1555.555556     1533.333333     1511.111111     1422.222222
     1377.777778     1355.555556     1355.555556     1355.555556     1377.777778
     1422.222222     1488.888889     1555.555556     1622.222222     1666.666667
     1688.888889     1622.222222     1533.333333     1511.111111     1555.555556
     1600.000000     1600.000000     1666.666667     1866.666667     2200.000000
     3177.777778     4377.777778     5711.111111     6600.000000     7222.222222
     7622.222222     7755.555556     7800.000000     8022.222222     8688.888889
     9622.222222    10333.333333    10600.000000    10600.000000    10644.444444
    10688.888889    10688.888889    10644.444444    10600.000000    10600.000000
    10600.000000    10422.222222     9933.333333     9133.333333     8288.888889
     8022.222222     8022.222222     8022.222222     7400.000000     5888.888889
     4111.111111     2555.555556     1933.333333     1844.444444     1866.666667
     1888.888889     1822.222222     1822.222222     1822.222222
      600.000000      600.000000      600.000000      600.000000      600.000000
      600.000000      600.000000      600.000000      600.000000      600.000000
      600.000000      644.444444      711.111111      777.777778      800.000000
      800.000000      800.000000      800.000000      777.777778      711.111111
      644.444444      600.000000      600.000000      600.000000      600.000000
      600.000000      600.000000      666.666667      800.000000      977.777778
     1111.111111     1177.777778     1244.444444     1333.333333     1400.000000
     1355.555556     1333.333333     1333.333333     1377.777778     1377.777778
     1422.222222     1488.888889     1533.333333     1533.333333     1488.888889
     1422.222222     1400.000000     1488.888889     1622.222222     1755.555556
     1577.777778     1444.444444     1266.666667     1466.666667     1688.888889
     1822.222222     1800.000000     1733.333333     1888.888889     2555.555556
     3800.000000     5177.777778     6288.888889     6911.111111     7400.000000
     7755.555556     8022.222222     8155.555556     8466.666667     9311.111111
    10244.444444    10911.111111    11000.000000    11000.000000    11000.000000
    11000.000000    11000.000000    11000.000000    11000.000000    11000.000000
    10955.555556    10688.888889    10244.444444     9400.000000     8733.333333
     8644.444444     8600.000000     8377.777778     7133.333333     5533.333333
     3755.555556     2466.666667     1933.333333     1888.888889     1977.777778
     2022.222222     1933.333333     1933.333333     1977.777778
      600.000000      600.000000      600.000000      600.000000      600.000000
      600.000000      600.000000      600.000000      600.000000      600.000000
      600.000000      622.222222      644.444444      666.666667      666.666667
      666.666667      666.666667      666.666667      666.666667      644.444444
      622.222222      600.000000      600.000000      600.000000      600.000000
      600.000000      600.000000      666.666667      777.777778      911.111111
      977.777778     1000.000000     1000.000000     1111.111111     1200.000000
     1200.000000     1155.555556     1133.333333     1222.222222     1288.888889
     1422.222222     1577.777778     1733.333333     1777.777778     1711.111111
     1511.111111     1422.222222     1488.888889     1711.111111     1888.888889
     1622.222222     1422.222222     1266.666667     1600.000000     2022.222222
     2288.888889     2533.333333     2444.444444     2800.000000     3488.888889
     4200.000000     4911.111111     5355.555556     6111.111111     6866.666667
     7577.777778     8111.111111     8333.333333     8733.333333     9666.666667
    10644.444444    11311.111111    11400.000000    11400.000000    11400.000000
    11400.000000    11400.000000    11400.000000    11400.000000    11355.555556
    11266.666667    11000.000000    10644.444444     9844.444444     9266.666667
     9133.333333     9000.000000     8600.000000     7000.000000     5355.555556
     3533.333333     2511.111111     1977.777778     1977.777778     2022.222222
     2066.666667     1933.333333     1977.777778     2066.666667
      600.000000      600.000000      600.000000      600.000000      600.000000
      600.000000      600.000000      600.000000      600.000000      600.000000
      600.000000      600.000000      600.000000      600.000000      600.000000
      600.000000      600.000000      600.000000      600.000000      600.000000
      600.000000      622.222222      622.222222      622.222222      600.000000
      600.000000      600.000000      644.444444      711.111111      777.777778
      800.000000      822.222222      822.222222      955.555556     1022.222222
     1088.888889     1022.222222     1022.222222     1044.444444     1177.777778
     1311.111111     1488.888889     1666.666667     1777.777778     1777.777778
     1600.000000     1488.888889     1555.555556     1733.333333     1933.333333
     1733.333333     1577.777778     1422.222222     1711.111111     2266.666667
     2733.333333     3266.666667     3355.555556     3711.111111     4466.666667
     4555.555556     4688.888889     4288.888889     4911.111111     5844.444444
     7000.000000     7977.777778     8511.111111     9088.888889    10066.666667
    11044.444444    11666.666667    11800.000000    11800.000000    11800.000000
    11800.000000    11800.000000    11800.000000    11755.555556    11666.666667
    11488.888889    11266.666667    11000.000000    10466.666667     9977.777778
     9844.444444     9488.888889     8777.777778     7088.888889     5444.444444
     3800.000000     2733.333333     2155.555556     2066.666667     2022.222222
     1977.777778     1888.888889     1977.777778     2111.111111
      600.000000      600.000000      600.000000      600.000000      600.000000
      600.000000      600.000000      600.000000      600.000000      600.000000
      600.000000      600.000000      600.000000      600.000000      600.000000
      600.000000      600.000000      600.000000      622.222222      644.444444
      666.666667      711.111111      711.111111      711.111111      644.444444
      622.222222      600.000000      622.222222      644.444444      666.666667
      666.666667      711.111111      755.555556      866.666667      911.111111
      955.555556      888.888889      888.888889      888.888889     1088.888889
     1200.000000     1355.555556     1466.666667     1600.000000     1666.666667
     1555.555556     1533.333333     1577.777778     1733.333333     1822.222222
     1755.555556     1666.666667     1644.444444     1911.111111     2377.777778
     2822.222222     3311.111111     3577.777778     3933.333333     4733.333333
     4733.333333     4866.666667     3888.888889     4022.222222     4466.666667
     6066.666667     7488.888889     8555.555556     9311.111111    10377.777778
    11400.000000    12022.222222    12200.000000    12200.000000    12200.000000
    12200.000000    12200.000000    12155.555556    12066.666667    11888.888889
    11711.111111    11533.333333    11355.555556    11044.444444    10733.333333
    10600.000000     9844.444444     8644.444444     6866.666667     5444.444444
     4200.000000     3222.222222     2600.000000     2288.888889     2111.111111
     2022.222222     1977.777778     2111.111111     2244.444444
      600.000000      600.000000      600.000000      600.000000      600.000000
      600.000000      600.000000      600.000000      600.000000      600.000000
      600.000000      600.000000      600.000000      600.000000      600.000000
      600.000000      600.000000      622.222222      666.666667      733.333333
      800.000000      888.888889      888.888889      844.444444      733.333333
      688.888889      666.666667      666.666667      666.666667      666.666667
      644.444444      666.666667      733.333333      800.000000      800.000000
      777.777778      755.555556      777.777778      822.222222     1022.222222
     1133.333333     1200.000000     1244.444444     1333.333333     1466.666667
     1444.444444     1488.888889     1511.111111     1577.777778     1622.222222
     1644.444444     1666.666667     1711.111111     1888.888889     2155.555556
     2422.222222     2644.444444     2911.111111     3000.000000     4244.444444
     4955.555556     5844.444444     5088.888889     4688.888889     4688.888889
     5977.777778     7444.444444     8777.777778     9622.222222    10733.333333
    11711.111111    12333.333333    12555.555556    12600.000000    12600.000000
    12600.000000    12600.000000    12511.111111    12333.333333    12111.111111
    11933.333333    11800.000000    11666.666667    11533.333333    11400.000000
    11266.666667    10333.333333     8733.333333     6822.222222     5444.444444
     4600.000000     3844.444444     3266.666667     2733.333333     2377.777778
     2155.555556     2155.555556     2288.888889     2422.222222
      600.000000      600.000000      600.000000      600.000000      600.000000
      600.000000      600.000000      600.000000      600.000000      600.000000
      600.000000      600.000000      600.000000      600.000000      600.000000
      600.000000      600.000000      644.444444      733.333333      888.888889
     1044.444444     1155.555556     1133.333333     1044.444444      933.333333
      866.666667      822.222222      800.000000      800.000000      777.777778
      711.111111      666.666667      688.888889      711.111111      711.111111
      666.666667      688.888889      733.333333      844.444444     1000.000000
     1088.888889     1133.333333     1155.555556     1200.000000     1288.888889
     1311.111111     1400.000000     1422.222222     1466.666667     1488.888889
     1533.333333     1600.000000     1666.666667     1800.000000     1866.666667
     1911.111111     1866.666667     1955.555556     2066.666667     3422.222222
     5044.444444     6688.888889     6644.444444     6155.555556     5888.888889
     6777.777778     7888.888889     9000.000000     9800.000000    10777.777778
    11711.111111    12333.333333    12733.333333    12911.111111    13000.000000
    13000.000000    13000.000000    12911.111111    12688.888889    12422.222222
    12200.000000    12066.666667    11933.333333    11800.000000    11666.666667
    11488.888889    10733.333333     9177.777778     7266.666667     5755.555556
     4955.555556     4377.777778     3844.444444     3177.777778     2688.888889
     2377.777778     2377.777778     2511.111111     2644.444444
      600.000000      600.000000      600.000000      600.000000      600.000000
      600.000000      600.000000      600.000000      600.000000      600.000000
      600.000000      600.000000      600.000000      600.000000      600.000000
      600.000000      600.000000      666.666667      777.777778     1000.000000
     1222.222222     1400.000000     1466.666667     1444.444444     1377.777778
     1244.444444     1111.111111     1022.222222      977.777778      911.111111
      800.000000      711.111111      688.888889      688.888889      688.888889
      666.666667      711.111111      755.555556      866.666667      933.333333
      977.777778     1000.000000     1066.666667     1111.111111     1155.555556
     1155.555556     1222.222222     1266.666667     1333.333333     1400.000000
     1466.666667     1511.111111     1533.333333     1555.555556     1600.000000
     1666.666667     1711.111111     1733.333333     1888.888889     2888.888889
     4333.333333     6066.666667     7000.000000     7311.111111     7488.888889
     7977.777778     8733.333333     9400.000000    10066.666667    10822.222222
    11622.222222    12200.000000    12822.222222    13177.777778    13400.000000
    13400.000000    13400.000000    13355.555556    13088.888889    12777.777778
    12466.666667    12333.333333    12200.000000    12066.666667    11888.888889
    11711.111111    11311.111111    10111.111111     8288.888889     6377.777778
     5222.222222     4555.555556     4022.222222     3400.000000     2911.111111
     2644.444444     2644.444444     2733.333333     2822.222222
      600.000000      600.000000      600.000000      600.000000      600.000000
      600.000000      600.000000      600.000000      600.000000      600.000000
      600.000000      600.000000      600.000000      600.000000      600.000000
      600.000000      622.222222      688.888889      822.222222     1044.444444
     1311.111111     1533.333333     1755.555556     1888.888889     1866.666667
     1644.444444     1377.777778     1222.222222     1111.111111     1000.000000
      888.888889      822.222222      800.000000      777.777778      777.777778
      755.555556      755.555556      755.555556      777.777778      800.000000
      777.777778      844.444444      911.111111     1000.000000     1000.000000
     1022.222222     1066.666667     1155.555556     1244.444444     1311.111111
     1355.555556     1377.777778     1377.777778     1333.333333     1400.000000
     1533.333333     1777.777778     1866.666667     2200.000000     2711.111111
     3800.000000     5044.444444     6466.666667     7355.555556     8111.111111
     8600.000000     9222.222222     9711.111111    10288.888889    10955.555556
    11666.666667    12200.000000    12911.111111    13400.000000    13800.000000
    13800.000000    13800.000000    13800.000000    13533.333333    13177.777778
    12777.777778    12600.000000    12466.666667    12288.888889    12111.111111
    11888.888889    11666.666667    10866.666667     9266.666667     7133.333333
     5488.888889     4466.666667     3888.888889     3311.111111     3000.000000
     2911.111111     2955.555556     3044.444444     3088.888889
      600.000000      600.000000      622.222222      644.444444      644.444444
      622.222222      600.000000      600.000000      600.000000      600.000000
      600.000000      600.000000      600.000000      600.000000      622.222222
      644.444444      688.888889      755.555556      888.888889     1088.888889
     1333.333333     1577.777778     1955.555556     2288.888889     2422.222222
     2111.111111     1733.333333     1444.444444     1288.888889     1155.555556
     1066.666667     1044.444444      955.555556      911.111111      888.888889
      888.888889      822.222222      733.333333      688.888889      666.666667
      644.444444      688.888889      733.333333      800.000000      800.000000
      844.444444      911.111111     1000.000000     1088.888889     1155.555556
     1200.000000     1200.000000     1177.777778     1177.777778     1288.888889
     1511.111111     1844.444444     2066.666667     2466.666667     2866.666667
     3444.444444     4511.111111     5888.888889     7266.666667     8111.111111
     8733.333333     9355.555556    10022.222222    10688.888889    11311.111111
    11933.333333    12466.666667    13266.666667    13800.000000    14200.000000
    14200.000000    14200.000000    14200.000000    13933.333333    13533.333333
    13088.888889    12866.666667    12688.888889    12511.111111    12288.888889
    12066.666667    11800.000000    11355.555556     9711.111111     7533.333333
     5444.444444     4333.333333     3666.666667     3177.777778     3000.000000
     3133.333333     3266.666667     3400.000000     3400.000000
      600.000000      600.000000      622.222222      644.444444      644.444444
      622.222222      600.000000      600.000000      600.000000      600.000000
      600.000000      600.000000      600.000000      622.222222      666.666667
      733.333333      822.222222      911.111111     1022.222222     1155.555556
     1355.555556     1577.777778     1955.555556     2333.333333     2644.444444
     2377.777778     2022.222222     1666.666667     1555.555556     1422.222222
     1311.111111     1266.666667     1177.777778     1044.444444     1000.000000
      955.555556      888.888889      733.333333      644.444444      600.000000
      600.000000      622.222222      644.444444      666.666667      666.666667
      733.333333      822.222222      911.111111      955.555556      977.777778
     1000.000000     1000.000000     1022.222222     1066.666667     1244.444444
     1488.888889     1844.444444     2155.555556     2644.444444     3222.222222
     3844.444444     4733.333333     5933.333333     7222.222222     8155.555556
     8777.777778     9400.000000    10244.444444    11133.333333    11933.333333
    12377.777778    12866.666667    13533.333333    14200.000000    14555.555556
    14600.000000    14600.000000    14555.555556    14288.888889    13888.888889
    13444.444444    13133.333333    12911.111111    12688.888889    12466.666667
    12200.000000    11933.333333    11666.666667     9933.333333     7711.111111
     5311.111111     4200.000000     3533.333333     3088.888889     2955.555556
     3222.222222     3533.333333     3800.000000     3800.000000
      600.000000      600.000000      622.222222      644.444444      644.444444
      622.222222      600.000000      600.000000      600.000000      600.000000
      600.000000      600.000000      600.000000      644.444444      733.333333
      888.888889     1044.444444     1200.000000     1400.000000     1644.444444
     1888.888889     2111.111111     2377.777778     2644.444444     2822.222222
     2711.111111     2444.444444     2200.000000     2022.222222     1844.444444
     1666.666667     1511.111111     1400.000000     1244.444444     1155.555556
     1066.666667      933.333333      755.555556      644.444444      600.000000
      600.000000      600.000000      600.000000      600.000000      600.000000
      644.444444      711.111111      755.555556      777.777778      777.777778
      822.222222      844.444444      888.888889     1044.444444     1266.666667
     1555.555556     1888.888889     2244.444444     2688.888889     3311.111111
     4066.666667     5133.333333     6200.000000     7355.555556     8111.111111
     8777.777778     9400.000000    10422.222222    11488.888889    12377.777778
    12822.222222    13311.111111    13888.888889    14511.111111    14822.222222
    14955.555556    15000.000000    14911.111111    14644.444444    14244.444444
    13800.000000    13444.444444    13133.333333    12866.666667    12600.000000
    12333.333333    12111.111111    11933.333333    10200.000000     7933.333333
     5311.111111     4155.555556     3444.444444     3088.888889     2955.555556
     3400.000000     3888.888889     4288.888889     4244.444444
      600.000000      600.000000      600.000000      600.000000      600.000000
      622.222222      644.444444      666.666667      666.666667      666.666667
      666.666667      666.666667      644.444444      688.888889      800.000000
     1044.444444     1377.777778     1844.444444     2511.111111     3177.777778
     3666.666667     3911.111111     4044.444444     4155.555556     4022.222222
     3844.444444     3311.111111     3133.333333     2866.666667     2733.333333
     2311.111111     1888.888889     1666.666667     1377.777778     1200.000000
      977.777778      888.888889      733.333333      644.444444      600.000000
      600.000000      600.000000      600.000000      600.000000      600.000000
      622.222222      644.444444      666.666667      666.666667      688.888889
      733.333333      800.000000      911.111111     1066.666667     1311.111111
     1511.111111     1866.666667     2377.777778     3044.444444     3755.555556
     4555.555556     5488.888889     6600.000000     7488.888889     8200.000000
     8777.777778     9444.444444    10555.555556    11622.222222    12644.444444
    13088.888889    13577.777778    14022.222222    14600.000000    14955.555556
    15177.777778    15266.666667    15133.333333    14866.666667    14466.666667
    14111.111111    13711.111111    13355.555556    13000.000000    12733.333333
    12511.111111    12333.333333    12244.444444    11088.888889     8911.111111
     6200.000000     4377.777778     3488.888889     3133.333333     3266.666667
     3888.888889     4511.111111     4733.333333     4600.000000
      600.000000      600.000000      600.000000      600.000000      600.000000
      644.444444      711.111111      777.777778      800.000000      800.000000
      800.000000      777.777778      733.333333      733.333333      866.666667
     1177.777778     1755.555556     2688.888889     3911.111111     5000.000000
     5622.222222     5844.444444     5888.888889     5888.888889     5400.000000
     4911.111111     4200.000000     4022.222222     3755.555556     3533.333333
     2911.111111     2244.444444     1755.555556     1400.000000     1133.333333
      888.888889      800.000000      711.111111      644.444444      600.000000
      600.000000      600.000000      600.000000      600.000000      600.000000
      600.000000      600.000000      600.000000      600.000000      644.444444
      733.333333      844.444444      977.777778     1155.555556     1377.777778
     1555.555556     2044.444444     2822.222222     3711.111111     4377.777778
     5044.444444     5800.000000     6733.333333     7444.444444     8111.111111
     8733.333333     9444.444444    10644.444444    11666.666667    12644.444444
    13177.777778    13711.111111    14200.000000    14600.000000    14955.555556
    15222.222222    15311.111111    15222.222222    14955.555556    14600.000000
    14244.444444    13888.888889    13533.333333    13177.777778    12911.111111
    12733.333333    12644.444444    12600.000000    11977.777778    10022.222222
     7355.555556     4911.111111     3711.111111     3266.666667     3711.111111
     4466.666667     5133.333333     5044.444444     4733.333333
      600.000000      600.000000      600.000000      600.000000      600.000000
      666.666667      777.777778      911.111111      977.777778     1000.000000
     1000.000000      955.555556      888.888889      844.444444      955.555556
     1244.444444     2088.888889     3444.444444     5133.333333     6466.666667
     7177.777778     7400.000000     7400.000000     7400.000000     6911.111111
     6022.222222     5000.000000     4555.555556     4377.777778     4155.555556
     3311.111111     2466.666667     1733.333333     1311.111111      977.777778
      733.333333      777.777778      777.777778      733.333333      622.222222
      600.000000      600.000000      600.000000      600.000000      600.000000
      600.000000      600.000000      600.000000      600.000000      666.666667
      777.777778      933.333333     1022.222222     1200.000000     1377.777778
     1577.777778     2222.222222     3311.111111     4511.111111     5177.777778
     5622.222222     6288.888889     7000.000000     7577.777778     7977.777778
     8600.000000     9400.000000    10688.888889    11800.000000    12733.333333
    13177.777778    13622.222222    14111.111111    14511.111111    14866.666667
    15044.444444    15088.888889    15000.000000    14822.222222    14555.555556
    14244.444444    13933.333333    13622.222222    13355.555556    13133.333333
    13044.444444    13000.000000    13000.000000    12777.777778    11133.333333
     8600.000000     5666.666667     4066.666667     3444.444444     4200.000000
     5044.444444     5533.333333     5000.000000     4466.666667
      600.000000      600.000000      600.000000      600.000000      600.000000
      688.888889      822.222222     1022.222222     1133.333333     1200.000000
     1200.000000     1088.888889      977.777778      866.666667      977.777778
     1266.666667     2288.888889     3822.222222     5533.333333     6777.777778
     7444.444444     7755.555556     7800.000000     7800.000000     7488.888889
     6511.111111     5488.888889     4688.888889     4466.666667     4200.000000
     3488.888889     2555.555556     1733.333333     1244.444444     1066.666667
      911.111111      977.777778      933.333333      800.000000      644.444444
      600.000000      600.000000      600.000000      600.000000      600.000000
      600.000000      600.000000      600.000000      600.000000      666.666667
      800.000000      955.555556     1044.444444     1244.444444     1444.444444
     1733.333333     2644.444444     3844.444444     5088.888889     5622.222222
     6022.222222     6555.555556     7000.000000     7444.444444     7755.555556
     8377.777778     9222.222222    10644.444444    11888.888889    12822.222222
    13177.777778    13533.333333    13977.777778    14377.777778    14644.444444
    14733.333333    14688.888889    14644.444444    14555.555556    14422.222222
    14155.555556    13933.333333    13711.111111    13577.777778    13444.444444
    13400.000000    13400.000000    13400.000000    13133.333333    11933.333333
     9666.666667     6733.333333     4644.444444     3666.666667     4466.666667
     5311.111111     5577.777778     4777.777778     4022.222222
      666.666667      666.666667      666.666667      666.666667      666.666667
      755.555556      888.888889     1111.111111     1266.666667     1377.777778
     1400.000000     1222.222222     1022.222222      844.444444      955.555556
     1311.111111     2466.666667     4000.000000     5666.666667     6866.666667
     7666.666667     8111.111111     8200.000000     8200.000000     8022.222222
     7044.444444     6155.555556     5088.888889     4733.333333     4288.888889
     3800.000000     2888.888889     2022.222222     1377.777778     1288.888889
     1111.111111     1155.555556     1022.222222      888.888889      688.888889
      622.222222      600.000000      600.000000      600.000000      600.000000
      600.000000      600.000000      600.000000      600.000000      644.444444
      755.555556      888.888889      955.555556     1133.333333     1311.111111
     1688.888889     2555.555556     3800.000000     5044.444444     5711.111111
     6155.555556     6555.555556     6866.666667     7177.777778     7400.000000
     8111.111111     9044.444444    10511.111111    11755.555556    12688.888889
    13133.333333    13444.444444    13844.444444    14200.000000    14377.777778
    14333.333333    14244.444444    14200.000000    14200.000000    14200.000000
    14111.111111    14022.222222    13888.888889    13844.444444    13800.000000
    13800.000000    13800.000000    13800.000000    13400.000000    12466.666667
    10555.555556     7800.000000     5400.000000     4333.333333     5044.444444
     5888.888889     5533.333333     4555.555556     3622.222222
      800.000000      800.000000      800.000000      800.000000      800.000000
      866.666667      977.777778     1177.777778     1355.555556     1511.111111
     1577.777778     1333.333333     1022.222222      755.555556      911.111111
     1422.222222     2733.333333     4288.888889     5977.777778     7177.777778
     8066.666667     8511.111111     8600.000000     8555.555556     8422.222222
     7666.666667     7044.444444     5888.888889     5311.111111     4511.111111
     4200.000000     3222.222222     2444.444444     1644.444444     1533.333333
     1266.666667     1133.333333      977.777778      866.666667      733.333333
      644.444444      600.000000      600.000000      600.000000      600.000000
      600.000000      600.000000      600.000000      600.000000      622.222222
      688.888889      755.555556      888.888889     1000.000000     1177.777778
     1511.111111     2266.666667     3444.444444     4688.888889     5622.222222
     6200.000000     6466.666667     6644.444444     6822.222222     7044.444444
     7888.888889     8866.666667    10244.444444    11311.111111    12288.888889
    12955.555556    13400.000000    13755.555556    14022.222222    14066.666667
    13977.777778    13844.444444    13844.444444    13888.888889    14022.222222
    14111.111111    14244.444444    14244.444444    14244.444444    14200.000000
    14200.000000    14200.000000    14066.666667    13400.000000    12511.111111
    11088.888889     8777.777778     6422.222222     5266.666667     5755.555556
     6422.222222     5533.333333     4377.777778     3311.111111
     1000.000000     1000.000000     1000.000000     1000.000000     1000.000000
     1022.222222     1088.888889     1200.000000     1355.555556     1577.777778
     1755.555556     1511.111111     1111.111111      755.555556      955.555556
     1555.555556     3088.888889     4688.888889     6511.111111     7622.222222
     8555.555556     8911.111111     8955.555556     8822.222222     8555.555556
     7977.777778     7666.666667     6822.222222     6288.888889     5044.444444
     4422.222222     3311.111111     2688.888889     1911.111111     1577.777778
     1177.777778     1022.222222      888.888889      866.666667      733.333333
      666.666667      600.000000      600.000000      600.000000      600.000000
      600.000000      600.000000      600.000000      600.000000      600.000000
      622.222222      666.666667      733.333333      822.222222      888.888889
     1244.444444     1844.444444     2977.777778     4066.666667     5088.888889
     5800.000000     6200.000000     6377.777778     6422.222222     6644.444444
     7577.777778     8688.888889     9888.888889    10866.666667    11888.888889
    12822.222222    13355.555556    13622.222222    13755.555556    13755.555556
    13666.666667    13622.222222    13666.666667    13755.555556    13933.333333
    14200.000000    14555.555556    14733.333333    14733.333333    14644.444444
    14600.000000    14555.555556    14333.333333    13355.555556    12288.888889
    11177.777778     9711.111111     7933.333333     6822.222222     6688.888889
     6911.111111     5533.333333     4288.888889     3133.333333
     1200.000000     1200.000000     1200.000000     1200.000000     1200.000000
     1200.000000     1200.000000     1222.222222     1311.111111     1644.444444
     1955.555556     1844.444444     1422.222222      977.777778     1133.333333
     1733.333333     3466.666667     5133.333333     7044.444444     8066.666667
     8955.555556     9222.222222     9177.777778     8955.555556     8644.444444
     8333.333333     8111.111111     7577.777778     7088.888889     5888.888889
     4866.666667     3488.888889     2777.777778     2088.888889     1600.000000
     1200.000000      933.333333      911.111111      844.444444      777.777778
      666.666667      600.000000      600.000000      600.000000      600.000000
      600.000000      600.000000      600.000000      600.000000      600.000000
      600.000000      644.444444      733.333333      800.000000      977.777778
     1311.111111     2000.000000     2666.666667     3488.888889     4200.000000
     5133.333333     5755.555556     6111.111111     6200.000000     6422.222222
     7311.111111     8466.666667     9666.666667    10688.888889    11711.111111
    12644.444444    13177.777778    13355.555556    13400.000000    13400.000000
    13400.000000    13488.888889    13666.666667    13800.000000    13977.777778
    14288.888889    14777.777778    15155.555556    15200.000000    15111.111111
    14955.555556    14822.222222    14511.111111    13711.111111    12822.222222
    11977.777778    10822.222222     9311.111111     7977.777778     7355.555556
     7133.333333     5666.666667     4333.333333     3133.333333
     1377.777778     1377.777778     1377.777778     1400.000000     1400.000000
     1377.777778     1333.333333     1266.666667     1288.888889     1577.777778
     2044.444444     2200.000000     1911.111111     1400.000000     1444.444444
     2066.666667     3955.555556     5622.222222     7444.444444     8244.444444
     9000.000000     9266.666667     9222.222222     9044.444444     8733.333333
     8511.111111     8288.888889     7977.777778     7622.222222     6733.333333
     5533.333333     4022.222222     3000.000000     2222.222222     1711.111111
     1355.555556     1177.777778     1066.666667      911.111111      755.555556
      666.666667      600.000000      600.000000      600.000000      600.000000
      600.000000      600.000000      600.000000      600.000000      600.000000
      600.000000      666.666667      711.111111      844.444444      955.555556
     1422.222222     1955.555556     2444.444444     2866.666667     3355.555556
     4333.333333     5133.333333     5622.222222     5800.000000     6066.666667
     7000.000000     8200.000000     9533.333333    10688.888889    11711.111111
    12511.111111    12911.111111    13000.000000    13000.000000    13044.444444
    13177.777778    13444.444444    13755.555556    13933.333333    14066.666667
    14333.333333    14822.222222    15355.555556    15555.555556    15511.111111
    15244.444444    15000.000000    14777.777778    14288.888889    13666.666667
    12822.222222    11666.666667    10200.000000     8511.111111     7311.111111
     6555.555556     5355.555556     4333.333333     3400.000000
     1377.777778     1422.222222     1488.888889     1533.333333     1555.555556
     1533.333333     1444.444444     1355.555556     1333.333333     1533.333333
     1933.333333     2377.777778     2400.000000     2177.777778     2266.666667
     2911.111111     4777.777778     6288.888889     7844.444444     8422.222222
     8955.555556     9222.222222     9222.222222     9133.333333     8911.111111
     8688.888889     8466.666667     8155.555556     7800.000000     7266.666667
     6111.111111     4600.000000     3222.222222     2422.222222     1955.555556
     1622.222222     1333.333333     1177.777778      955.555556      800.000000
      666.666667      600.000000      600.000000      600.000000      600.000000
      600.000000      600.000000      600.000000      600.000000      600.000000
      600.000000      644.444444      688.888889      822.222222     1000.000000
     1533.333333     1777.777778     2000.000000     2266.666667     2777.777778
     3800.000000     4511.111111     5177.777778     5444.444444     5800.000000
     6822.222222     8111.111111     9533.333333    10688.888889    11622.222222
    12288.888889    12555.555556    12600.000000    12644.444444    12777.777778
    13044.444444    13400.000000    13800.000000    14066.666667    14244.444444
    14422.222222    14822.222222    15377.777778    15733.333333    15733.333333
    15444.444444    15177.777778    15000.000000    14822.222222    14466.666667
    13533.333333    11933.333333     9800.000000     7844.444444     6466.666667
     5800.000000     5044.444444     4422.222222     3844.444444
     1111.111111     1244.444444     1422.222222     1600.000000     1666.666667
     1644.444444     1555.555556     1444.444444     1422.222222     1466.666667
     1755.555556     2355.555556     2888.888889     3333.333333     3866.666667
     4644.444444     6111.111111     7177.777778     8200.000000     8555.555556
     8911.111111     9177.777778     9266.666667     9266.666667     9088.888889
     8866.666667     8555.555556     8200.000000     7800.000000     7311.111111
     6111.111111     4688.888889     3266.666667     2555.555556     2088.888889
     1755.555556     1511.111111     1266.666667     1044.444444      800.000000
      666.666667      600.000000      600.000000      600.000000      600.000000
      600.000000      600.000000      600.000000      600.000000      600.000000
      600.000000      622.222222      644.444444      755.555556      777.777778
     1155.555556     1288.888889     1733.333333     2044.444444     2600.000000
     3444.444444     4111.111111     4777.777778     5088.888889     5666.666667
     6911.111111     8333.333333     9755.555556    10777.777778    11577.777778
    12066.666667    12200.000000    12244.444444    12377.777778    12644.444444
    13000.000000    13400.000000    13800.000000    14155.555556    14422.222222
    14600.000000    14911.111111    15377.777778    15800.000000    15866.666667
    15688.888889    15444.444444    15244.444444    14955.555556    14555.555556
    13444.444444    11755.555556     9222.222222     7088.888889     5488.888889
     4866.666667     4511.111111     4288.888889     4111.111111
     1044.444444     1177.777778     1377.777778     1600.000000     1711.111111
     1733.333333     1644.444444     1555.555556     1511.111111     1555.555556
     1666.666667     2244.444444     3044.444444     4155.555556     5222.222222
     6155.555556     7177.777778     7844.444444     8466.666667     8733.333333
     9000.000000     9266.666667     9444.444444     9444.444444     9266.666667
     8955.555556     8466.666667     7844.444444     7044.444444     6200.000000
     4866.666667     3844.444444     2866.666667     2511.111111     2022.222222
     1733.333333     1466.666667     1288.888889     1066.666667      844.444444
      666.666667      600.000000      600.000000      600.000000      600.000000
      600.000000      600.000000      600.000000      600.000000      600.000000
      600.000000      600.000000      622.222222      666.666667      711.111111
      844.444444      888.888889     1133.333333     1511.111111     2222.222222
     3222.222222     4066.666667     4733.333333     5044.444444     5666.666667
     7044.444444     8644.444444    10066.666667    10911.111111    11444.444444
    11755.555556    11844.444444    11977.777778    12244.444444    12600.000000
    13000.000000    13400.000000    13800.000000    14200.000000    14555.555556
    14777.777778    15111.111111    15555.555556    16000.000000    16133.333333
    16000.000000    15733.333333    15400.000000    15000.000000    14555.555556
    13355.555556    11622.222222     8822.222222     6688.888889     5088.888889
     4733.333333     4466.666667     4288.888889     4111.111111
     1111.111111     1200.000000     1355.555556     1600.000000     1733.333333
     1777.777778     1733.333333     1666.666667     1644.444444     1666.666667
     1777.777778     2177.777778     2911.111111     4200.000000     5577.777778
     6866.666667     7666.666667     8200.000000     8555.555556     8866.666667
     9133.333333     9400.000000     9577.777778     9577.777778     9355.555556
     8955.555556     8244.444444     7311.111111     6066.666667     4800.000000
     3488.888889     2911.111111     2488.888889     2377.777778     1911.111111
     1666.666667     1466.666667     1311.111111     1088.888889      844.444444
      666.666667      600.000000      600.000000      600.000000      600.000000
      600.000000      600.000000      600.000000      600.000000      600.000000
      600.000000      622.222222      666.666667      666.666667      666.666667
      600.000000      688.888889      933.333333     1288.888889     2088.888889
     3066.666667     4155.555556     4777.777778     5177.777778     5800.000000
     7311.111111     8955.555556    10422.222222    11000.000000    11311.111111
    11444.444444    11577.777778    11844.444444    12200.000000    12600.000000
    13000.000000    13400.000000    13800.000000    14155.555556    14511.111111
    14822.222222    15266.666667    15777.777778    16200.000000    16400.000000
    16266.666667    15933.333333    15466.666667    15000.000000    14466.666667
    13311.111111    11577.777778     8955.555556     6822.222222     5311.111111
     4866.666667     4422.222222     4066.666667     3800.000000
     1444.444444     1444.444444     1488.888889     1600.000000     1688.888889
     1733.333333     1733.333333     1777.777778     1822.222222     1933.333333
     2044.444444     2288.888889     2777.777778     3800.000000     5222.222222
     6644.444444     7622.222222     8200.000000     8600.000000     8955.555556
     9266.666667     9533.333333     9711.111111     9666.666667     9400.000000
     8822.222222     7888.888889     6555.555556     4866.666667     3288.888889
     2177.777778     2044.444444     2155.555556     2200.000000     1844.444444
     1600.000000     1422.222222     1288.888889     1066.666667      844.444444
      666.666667      600.000000      600.000000      600.000000      600.000000
      600.000000      600.000000      600.000000      600.000000      600.000000
      622.222222      666.666667      733.333333      711.111111      733.333333
      711.111111      755.555556      755.555556     1000.000000     1933.333333
     3200.000000     4377.777778     4955.555556     5311.111111     6066.666667
     7444.444444     8911.111111    10022.222222    10555.555556    10911.111111
    11177.777778    11444.444444    11800.000000    12200.000000    12600.000000
    13000.000000    13400.000000    13755.555556    14066.666667    14422.222222
    14822.222222    15377.777778    15955.555556    16400.000000    16533.333333
    16333.333333    15933.333333    15466.666667    14955.555556    14200.000000
    13044.444444    11444.444444     9177.777778     7133.333333     5666.666667
     5133.333333     4511.111111     3888.888889     3444.444444
     1511.111111     1488.888889     1488.888889     1555.555556     1600.000000
     1644.444444     1688.888889     1844.444444     1977.777778     2155.555556
     2333.333333     2555.555556     3088.888889     3888.888889     5266.666667
     6555.555556     7622.222222     8200.000000     8600.000000     9000.000000
     9355.555556     9622.222222     9755.555556     9666.666667     9400.000000
     8822.222222     7711.111111     6111.111111     4177.777778     2622.222222
     1777.777778     1755.555556     1977.777778     2022.222222     1822.222222
     1577.777778     1400.000000     1200.000000     1022.222222      800.000000
      666.666667      600.000000      600.000000      600.000000      600.000000
      600.000000      600.000000      600.000000      600.000000      600.000000
      644.444444      733.333333      844.444444      866.666667      911.111111
      933.333333      911.111111      933.333333     1266.666667     2288.888889
     3555.555556     4555.555556     5088.888889     5400.000000     6377.777778
     7666.666667     8911.111111     9622.222222    10066.666667    10555.555556
    11000.000000    11400.000000    11800.000000    12200.000000    12600.000000
    13000.000000    13355.555556    13666.666667    13933.333333    14333.333333
    14822.222222    15422.222222    15933.333333    16266.666667    16266.666667
    16066.666667    15733.333333    15355.555556    14733.333333    13711.111111
    12511.111111    11133.333333     9222.222222     7400.000000     5977.777778
     5266.666667     4466.666667     3711.111111     3311.111111
     1555.555556     1511.111111     1466.666667     1511.111111     1533.333333
     1577.777778     1911.111111     2133.333333     2377.777778     2377.777778
     2733.333333     3222.222222     4155.555556     4955.555556     6022.222222
     6733.333333     7533.333333     8066.666667     8555.555556     9000.000000
     9400.000000     9666.666667     9755.555556     9622.222222     9355.555556
     8866.666667     7933.333333     6200.000000     4066.666667     2266.666667
     1555.555556     1577.777778     1800.000000     1822.222222     1733.333333
     1555.555556     1355.555556     1155.555556      955.555556      777.777778
      644.444444      600.000000      600.000000      600.000000      600.000000
      600.000000      600.000000      600.000000      600.000000      600.000000
      666.666667      733.333333      888.888889      977.777778     1111.111111
     1177.777778     1111.111111     1088.888889     1444.444444     2511.111111
     3800.000000     4777.777778     5311.111111     5666.666667     6822.222222
     7888.888889     8955.555556     9311.111111     9844.444444    10422.222222
    10955.555556    11400.000000    11800.000000    12200.000000    12600.000000
    13000.000000    13355.555556    13622.222222    13888.888889    14333.333333
    14866.666667    15466.666667    15866.666667    16133.333333    15955.555556
    15711.111111    15400.000000    15022.222222    14200.000000    12955.555556
    11755.555556    10733.333333     9177.777778     7488.888889     5933.333333
     5088.888889     4377.777778     3755.555556     3444.444444
     1222.222222     1288.888889     1333.333333     1488.888889     1533.333333
     1622.222222     2266.666667     2511.111111     2866.666667     2688.888889
     3355.555556     4244.444444     5444.444444     6155.555556     6688.888889
     6911.111111     7355.555556     7888.888889     8466.666667     9000.000000
     9400.000000     9666.666667     9711.111111     9533.333333     9222.222222
     8688.888889     8022.222222     6244.444444     4155.555556     2111.111111
     1488.888889     1466.666667     1622.222222     1600.000000     1577.777778
     1488.888889     1288.888889     1066.666667      844.444444      711.111111
      622.222222      600.000000      600.000000      600.000000      600.000000
      600.000000      600.000000      600.000000      622.222222      622.222222
      688.888889      755.555556      955.555556     1133.333333     1311.111111
     1333.333333     1200.000000     1311.111111     1800.000000     2888.888889
     4066.666667     5133.333333     5933.333333     6511.111111     7488.888889
     8333.333333     9133.333333     9444.444444     9888.888889    10422.222222
    10955.555556    11400.000000    11800.000000    12200.000000    12600.000000
    13000.000000    13355.555556    13666.666667    13977.777778    14422.222222
    14911.111111    15466.666667    15866.666667    16066.666667    15733.333333
    15333.333333    15000.000000    14511.111111    13533.333333    12200.000000
    11133.333333    10288.888889     8822.222222     7133.333333     5488.888889
     4600.000000     4022.222222     3666.666667     3533.333333
      911.111111     1066.666667     1266.666667     1622.222222     1822.222222
     1977.777778     2822.222222     3288.888889     3888.888889     3711.111111
     4511.111111     5533.333333     6688.888889     7133.333333     7222.222222
     7222.222222     7488.888889     8022.222222     8555.555556     9044.444444
     9400.000000     9666.666667     9666.666667     9444.444444     9088.888889
     8377.777778     7800.000000     6022.222222     4222.222222     2111.111111
     1533.333333     1400.000000     1511.111111     1422.222222     1333.333333
     1244.444444     1044.444444      911.111111      733.333333      666.666667
      600.000000      600.000000      600.000000      600.000000      600.000000
      600.000000      600.000000      622.222222      644.444444      688.888889
      711.111111      733.333333      844.444444     1088.888889     1288.888889
     1422.222222     1444.444444     1777.777778     2333.333333     3311.111111
     4288.888889     5400.000000     6422.222222     7311.111111     8155.555556
     8733.333333     9311.111111     9666.666667    10111.111111    10555.555556
    11000.000000    11400.000000    11800.000000    12200.000000    12600.000000
    13000.000000    13400.000000    13755.555556    14111.111111    14466.666667
    14911.111111    15422.222222    15933.333333    16133.333333    15711.111111
    15111.111111    14644.444444    14022.222222    13000.000000    11711.111111
    10733.333333     9755.555556     8200.000000     6422.222222     4911.111111
     4066.666667     3666.666667     3444.444444     3400.000000
      600.000000      888.888889     1333.333333     1977.777778     2355.555556
     2577.777778     3444.444444     4288.888889     5177.777778     5311.111111
     5933.333333     6733.333333     7488.888889     7622.222222     7577.777778
     7577.777778     7844.444444     8288.888889     8733.333333     9133.333333
     9444.444444     9666.666667     9666.666667     9355.555556     8866.666667
     8111.111111     7533.333333     5800.000000     4244.444444     2355.555556
     1888.888889     1444.444444     1311.111111     1133.333333     1088.888889
     1066.666667      911.111111      800.000000      666.666667      622.222222
      600.000000      600.000000      600.000000      600.000000      600.000000
      600.000000      622.222222      644.444444      711.111111      800.000000
      822.222222      888.888889      977.777778     1155.555556     1311.111111
     1533.333333     1777.777778     2200.000000     2888.888889     3933.333333
     5088.888889     6066.666667     7088.888889     7888.888889     8600.000000
     9000.000000     9355.555556     9711.111111    10111.111111    10555.555556
    11000.000000    11400.000000    11800.000000    12200.000000    12600.000000
    13000.000000    13400.000000    13800.000000    14155.555556    14422.222222
    14777.777778    15288.888889    15888.888889    16133.333333    15666.666667
    14888.888889    14288.888889    13666.666667    12777.777778    11577.777778
    10511.111111     9177.777778     7444.444444     5666.666667     4422.222222
     3711.111111     3311.111111     3133.333333     3088.888889
     1666.666667     1577.777778     1800.000000     2555.555556     3133.333333
     3533.333333     4422.222222     5577.777778     6555.555556     6822.222222
     7133.333333     7533.333333     7933.333333     7977.777778     8022.222222
     8066.666667     8288.888889     8600.000000     8955.555556     9266.666667
     9533.333333     9711.111111     9666.666667     9311.111111     8688.888889
     7933.333333     7177.777778     5577.777778     4377.777778     3088.888889
     2511.111111     1622.222222     1088.888889      977.777778     1000.000000
      955.555556      866.666667      777.777778      688.888889      622.222222
      600.000000      600.000000      600.000000      600.000000      600.000000
      600.000000      644.444444      711.111111      800.000000      911.111111
      955.555556     1066.666667     1155.555556     1244.444444     1355.555556
     1733.333333     2288.888889     2777.777778     3355.555556     4155.555556
     5355.555556     6333.333333     7311.111111     7977.777778     8422.222222
     8688.888889     8955.555556     9533.333333    10066.666667    10600.000000
    11000.000000    11400.000000    11800.000000    12200.000000    12600.000000
    13000.000000    13400.000000    13755.555556    14022.222222    14200.000000
    14466.666667    14911.111111    15466.666667    15777.777778    15422.222222
    14511.111111    13844.444444    13266.666667    12644.444444    11533.333333
    10422.222222     8911.111111     7133.333333     5311.111111     4200.000000
     3533.333333     3177.777778     3000.000000     2955.555556
     3044.444444     2933.333333     2933.333333     3466.666667     3933.333333
     4600.000000     5533.333333     6644.444444     7444.444444     7711.111111
     7844.444444     8022.222222     8200.000000     8288.888889     8377.777778
     8422.222222     8555.555556     8777.777778     9133.333333     9444.444444
     9711.111111     9800.000000     9711.111111     9311.111111     8688.888889
     8111.111111     7577.777778     6111.111111     5133.333333     4066.666667
     3222.222222     1844.444444      888.888889      888.888889     1088.888889
     1088.888889     1066.666667      911.111111      755.555556      644.444444
      600.000000      600.000000      600.000000      600.000000      600.000000
      600.000000      666.666667      755.555556      911.111111     1022.222222
     1133.333333     1177.777778     1377.777778     1488.888889     1822.222222
     2200.000000     2911.111111     3444.444444     4155.555556     4733.333333
     5711.111111     6422.222222     7355.555556     7711.111111     7844.444444
     7800.000000     8155.555556     8822.222222     9666.666667    10377.777778
    11000.000000    11400.000000    11800.000000    12200.000000    12600.000000
    13000.000000    13355.555556    13622.222222    13800.000000    13933.333333
    14022.222222    14266.666667    14555.555556    14844.444444    14466.666667
    13600.000000    12866.666667    12466.666667    12066.666667    11222.222222
    10288.888889     8955.555556     7222.222222     5311.111111     4066.666667
     3444.444444     3133.333333     3044.444444     3044.444444
     4511.111111     4333.333333     4066.666667     4377.777778     4777.777778
     5622.222222     6422.222222     7222.222222     7755.555556     8022.222222
     8200.000000     8333.333333     8466.666667     8600.000000     8733.333333
     8822.222222     8911.111111     9088.888889     9355.555556     9666.666667
     9888.888889     9933.333333     9755.555556     9355.555556     8822.222222
     8244.444444     7711.111111     6644.444444     5488.888889     4644.444444
     3266.666667     2111.111111      911.111111     1022.222222     1222.222222
     1222.222222     1155.555556      977.777778      800.000000      666.666667
      600.000000      600.000000      600.000000      600.000000      600.000000
      600.000000      666.666667      800.000000      977.777778     1111.111111
     1244.444444     1244.444444     1400.000000     1644.444444     2133.333333
     2577.777778     3266.666667     4022.222222     4911.111111     5400.000000
     5933.333333     6511.111111     7311.111111     7533.333333     7266.666667
     6955.555556     7311.111111     8066.666667     9088.888889    10022.222222
    10866.666667    11400.000000    11800.000000    11933.333333    12288.888889
    12644.444444    13177.777778    13400.000000    13533.333333    13666.666667
    13444.444444    13311.111111    13177.777778    13266.666667    12866.666667
    12200.000000    11666.666667    11444.444444    11133.333333    10511.111111
     9933.333333     9044.444444     7533.333333     5577.777778     4111.111111
     3444.444444     3222.222222     3177.777778     3222.222222
     4911.111111     5044.444444     5000.000000     5222.222222     5533.333333
     6288.888889     6866.666667     7400.000000     7800.000000     8111.111111
     8377.777778     8555.555556     8733.333333     8866.666667     9000.000000
     9177.777778     9311.111111     9488.888889     9666.666667     9888.888889
    10066.666667    10022.222222     9800.000000     9400.000000     9000.000000
     8600.000000     7800.000000     6600.000000     4911.111111     3933.333333
     2622.222222     2000.000000     1222.222222     1333.333333     1355.555556
     1311.111111     1177.777778     1000.000000      800.000000      666.666667
      600.000000      600.000000      600.000000      600.000000      600.000000
      600.000000      666.666667      800.000000     1000.000000     1155.555556
     1288.888889     1288.888889     1466.666667     1777.777778     2333.333333
     2777.777778     3355.555556     4377.777778     5533.333333     6333.333333
     6555.555556     6733.333333     7088.888889     6955.555556     6644.444444
     6288.888889     6866.666667     7533.333333     8555.555556     9577.777778
    10555.555556    11088.888889    11266.666667    11177.777778    11577.777778
    12022.222222    12733.333333    13044.444444    13222.222222    13355.555556
    12866.666667    12333.333333    11711.111111    11488.888889    11133.333333
    10777.777778    10511.111111    10333.333333     9977.777778     9577.777778
     9266.666667     8733.333333     7488.888889     5711.111111     4288.888889
     3622.222222     3400.000000     3400.000000     3444.444444
     4911.111111     5088.888889     5266.666667     5622.222222     5888.888889
     6422.222222     6866.666667     7400.000000     7755.555556     8066.666667
     8422.222222     8733.333333     9000.000000     9133.333333     9266.666667
     9444.444444     9622.222222     9800.000000     9933.333333    10111.111111
    10200.000000    10111.111111     9800.000000     9400.000000     9000.000000
     8600.000000     7488.888889     6511.111111     4600.000000     3888.888889
     2577.777778     2355.555556     1666.666667     1600.000000     1422.222222
     1311.111111     1111.111111      955.555556      777.777778      666.666667
      600.000000      600.000000      600.000000      600.000000      600.000000
      600.000000      666.666667      800.000000      977.777778     1133.333333
     1266.666667     1400.000000     1577.777778     1844.444444     2244.444444
     2688.888889     3222.222222     4288.888889     5444.444444     6511.111111
     6866.666667     7000.000000     7000.000000     6644.444444     6377.777778
     6288.888889     6911.111111     7577.777778     8244.444444     9133.333333
     9844.444444    10422.222222    10466.666667    10333.333333    10644.444444
    11133.333333    11933.333333    12466.666667    12777.777778    12688.888889
    11977.777778    11088.888889    10422.222222    10066.666667     9888.888889
     9800.000000     9800.000000     9622.222222     9177.777778     8733.333333
     8466.666667     8155.555556     7222.222222     5800.000000     4555.555556
     3888.888889     3622.222222     3533.333333     3488.888889
     4822.222222     5044.444444     5400.000000     5755.555556     5844.444444
     6022.222222     6422.222222     7088.888889     7622.222222     7933.333333
     8377.777778     8822.222222     9222.222222     9400.000000     9533.333333
     9711.111111     9888.888889    10066.666667    10155.555556    10288.888889
    10288.888889    10155.555556     9800.000000     9400.000000     9000.000000
     8600.000000     7400.000000     6200.000000     4644.444444     3577.777778
     2466.666667     2022.222222     1844.444444     1733.333333     1400.000000
     1200.000000     1044.444444      888.888889      733.333333      644.444444
      600.000000      600.000000      600.000000      600.000000      600.000000
      600.000000      666.666667      777.777778      933.333333     1044.444444
     1200.000000     1400.000000     1666.666667     1844.444444     2155.555556
     2511.111111     3088.888889     4066.666667     5266.666667     6244.444444
     6600.000000     6555.555556     6333.333333     6111.111111     6111.111111
     6466.666667     7088.888889     7622.222222     8022.222222     8644.444444
     9088.888889     9488.888889     9400.000000     9400.000000     9666.666667
    10155.555556    10866.666667    11533.333333    11755.555556    11355.555556
    10600.000000     9888.888889     9488.888889     9222.222222     9177.777778
     9222.222222     9311.111111     9088.888889     8644.444444     8155.555556
     7800.000000     7444.444444     6688.888889     5622.222222     4688.888889
     4066.666667     3755.555556     3533.333333     3400.000000
     4466.666667     4822.222222     5177.777778     5533.333333     5488.888889
     5533.333333     5755.555556     6288.888889     7088.888889     7666.666667
     8377.777778     8866.666667     9355.555556     9622.222222     9800.000000
     9977.777778    10155.555556    10333.333333    10377.777778    10466.666667
    10377.777778    10200.000000     9800.000000     9400.000000     9000.000000
     8066.666667     7044.444444     5977.777778     4822.222222     3488.888889
     2288.888889     1933.333333     1755.555556     1577.777778     1222.222222
     1088.888889      911.111111      800.000000      666.666667      622.222222
      600.000000      600.000000      600.000000      600.000000      600.000000
      600.000000      644.444444      733.333333      844.444444      977.777778
     1155.555556     1355.555556     1555.555556     1733.333333     2044.444444
     2377.777778     2866.666667     3666.666667     4822.222222     5800.000000
     6200.000000     6111.111111     5844.444444     5755.555556     5755.555556
     6022.222222     6244.444444     6511.111111     6777.777778     7355.555556
     7844.444444     8377.777778     8466.666667     8600.000000     8688.888889
     9088.888889     9755.555556    10244.444444    10288.888889     9622.222222
     9133.333333     8822.222222     8866.666667     8777.777778     8733.333333
     8822.222222     8911.111111     8777.777778     8333.333333     7800.000000
     7311.111111     6866.666667     6244.444444     5400.000000     4644.444444
     4022.222222     3622.222222     3266.666667     3044.444444
     4155.555556     4511.111111     4777.777778     5133.333333     5133.333333
     5044.444444     5044.444444     5222.222222     6377.777778     7355.555556
     8466.666667     8911.111111     9400.000000     9755.555556    10022.222222
    10244.444444    10422.222222    10555.555556    10600.000000    10600.000000
    10466.666667    10200.000000     9800.000000     9400.000000     9000.000000
     7488.888889     6200.000000     4733.333333     3911.111111     2533.333333
     1622.222222     1400.000000     1511.111111     1377.777778     1133.333333
      977.777778      866.666667      733.333333      644.444444      600.000000
      600.000000      600.000000      600.000000      600.000000      600.000000
      600.000000      622.222222      666.666667      755.555556      911.111111
     1111.111111     1311.111111     1488.888889     1644.444444     1933.333333
     2244.444444     2644.444444     3222.222222     4111.111111     5044.444444
     5577.777778     5711.111111     5444.444444     5311.111111     5000.000000
     4955.555556     4911.111111     5000.000000     5311.111111     5888.888889
     6688.888889     7355.555556     7577.777778     7488.888889     7488.888889
     7844.444444     8733.333333     9088.888889     8911.111111     8288.888889
     8111.111111     8333.333333     8511.111111     8511.111111     8422.222222
     8511.111111     8644.444444     8555.555556     8244.444444     7755.555556
     7177.777778     6555.555556     5933.333333     5133.333333     4422.222222
     3666.666667     3222.222222     2822.222222     2644.444444
     3755.555556     4111.111111     4288.888889     4644.444444     4733.333333
     4733.333333     4511.111111     4333.333333     5666.666667     7044.444444
     8466.666667     8866.666667     9311.111111     9800.000000    10155.555556
    10466.666667    10688.888889    10777.777778    10822.222222    10733.333333
    10555.555556    10200.000000     9800.000000     9400.000000     8777.777778
     6777.777778     4955.555556     3355.555556     2711.111111     2000.000000
     1488.888889     1488.888889     1466.666667     1288.888889     1111.111111
      955.555556      822.222222      711.111111      622.222222      600.000000
      600.000000      600.000000      600.000000      600.000000      600.000000
      600.000000      600.000000      622.222222      688.888889      866.666667
     1066.666667     1266.666667     1422.222222     1600.000000     1866.666667
     2155.555556     2466.666667     2822.222222     3355.555556     4200.000000
     5000.000000     5311.111111     5133.333333     4688.888889     4155.555556
     3666.666667     3400.000000     3355.555556     3755.555556     4422.222222
     5488.888889     6244.444444     6422.222222     6066.666667     6111.111111
     6733.333333     7844.444444     8111.111111     8022.222222     7711.111111
     7888.888889     8200.000000     8422.222222     8466.666667     8422.222222
     8466.666667     8555.555556     8511.111111     8288.888889     7888.888889
     7222.222222     6466.666667     5711.111111     4822.222222     3977.777778
     3088.888889     2600.000000     2288.888889     2200.000000
     3622.222222     3844.444444     3933.333333     4200.000000     4244.444444
     4244.444444     3977.777778     3977.777778     5444.444444     6733.333333
     8066.666667     8511.111111     9222.222222     9844.444444    10200.000000
    10555.555556    10822.222222    10911.111111    10955.555556    10822.222222
    10600.000000    10200.000000     9800.000000     9400.000000     8244.444444
     6333.333333     4111.111111     2733.333333     2133.333333     1955.555556
     1755.555556     1577.777778     1444.444444     1244.444444     1155.555556
      955.555556      866.666667      711.111111      644.444444      600.000000
      600.000000      600.000000      600.000000      600.000000      600.000000
      600.000000      600.000000      600.000000      666.666667      822.222222
     1022.222222     1222.222222     1400.000000     1600.000000     1822.222222
     2066.666667     2288.888889     2511.111111     2777.777778     3444.444444
     4333.333333     4733.333333     4555.555556     3933.333333     3288.888889
     2733.333333     2488.888889     2644.444444     3155.555556     3933.333333
     4911.111111     5577.777778     5622.222222     5222.222222     5444.444444
     6155.555556     7222.222222     7577.777778     7666.666667     7711.111111
     8022.222222     8377.777778     8600.000000     8644.444444     8600.000000
     8644.444444     8688.888889     8644.444444     8466.666667     8111.111111
     7355.555556     6377.777778     5266.666667     4200.000000     3266.666667
     2466.666667     2111.111111     1933.333333     1933.333333
     3488.888889     3577.777778     3666.666667     3844.444444     3933.333333
     3844.444444     3622.222222     4066.666667     5355.555556     6422.222222
     7266.666667     8111.111111     9177.777778     9977.777778    10244.444444
    10600.000000    10866.666667    11000.000000    11000.000000    10866.666667
    10600.000000    10200.000000     9800.000000     9133.333333     7400.000000
     5533.333333     3533.333333     2644.444444     2000.000000     1844.444444
     1733.333333     1577.777778     1422.222222     1244.444444     1088.888889
      955.555556      822.222222      711.111111      622.222222      600.000000
      600.000000      600.000000      600.000000      600.000000      600.000000
      600.000000      600.000000      600.000000      666.666667      800.000000
      933.333333     1066.666667     1266.666667     1511.111111     1755.555556
     1911.111111     2111.111111     2333.333333     2555.555556     3088.888889
     3888.888889     4333.333333     4155.555556     3533.333333     2800.000000
     2200.000000     1755.555556     1955.555556     2422.222222     3311.111111
     4244.444444     4866.666667     4955.555556     4688.888889     5266.666667
     6066.666667     6955.555556     7222.222222     7444.444444     7800.000000
     8244.444444     8644.444444     8911.111111     9000.000000     9000.000000
     9000.000000     8955.555556     8822.222222     8555.555556     8200.000000
     7400.000000     6200.000000     4688.888889     3400.000000     2488.888889
     1977.777778     1777.777778     1733.333333     1733.333333
     3177.777778     3222.222222     3311.111111     3444.444444     3488.888889
     3444.444444     3355.555556     4244.444444     5311.111111     6111.111111
     6911.111111     8155.555556     9622.222222    10244.444444    10377.777778
    10644.444444    10866.666667    11000.000000    11000.000000    10866.666667
    10600.000000    10200.000000     9844.444444     8733.333333     6777.777778
     4777.777778     3311.111111     2600.000000     1977.777778     1688.888889
     1600.000000     1511.111111     1377.777778     1222.222222     1044.444444
      888.888889      755.555556      666.666667      622.222222      600.000000
      600.000000      600.000000      600.000000      600.000000      600.000000
      600.000000      600.000000      600.000000      666.666667      800.000000
      933.333333     1066.666667     1244.444444     1466.666667     1666.666667
     1800.000000     1977.777778     2244.444444     2466.666667     3000.000000
     3666.666667     4155.555556     4066.666667     3488.888889     2600.000000
     1733.333333     1133.333333     1333.333333     1844.444444     2888.888889
     3844.444444     4600.000000     5088.888889     5311.111111     6111.111111
     6600.000000     7133.333333     7222.222222     7488.888889     7977.777778
     8555.555556     9044.444444     9311.111111     9400.000000     9400.000000
     9355.555556     9222.222222     8955.555556     8600.000000     8200.000000
     7266.666667     5844.444444     4022.222222     2733.333333     1977.777778
     1733.333333     1622.222222     1600.000000     1600.000000
     2600.000000     2688.888889     2866.666667     3088.888889     3222.222222
     3266.666667     3355.555556     4377.777778     5222.222222     6022.222222
     7088.888889     8688.888889    10244.444444    10600.000000    10644.444444
    10777.777778    10911.111111    11000.000000    11000.000000    10866.666667
    10600.000000    10244.444444     9933.333333     8288.888889     6333.333333
     4155.555556     3222.222222     2466.666667     1955.555556     1622.222222
     1488.888889     1400.000000     1311.111111     1177.777778     1000.000000
      822.222222      688.888889      622.222222      600.000000      600.000000
      600.000000      600.000000      600.000000      600.000000      600.000000
      600.000000      600.000000      600.000000      666.666667      800.000000
      933.333333     1044.444444     1200.000000     1377.777778     1488.888889
     1644.444444     1866.666667     2244.444444     2466.666667     3000.000000
     3533.333333     4066.666667     4066.666667     3711.111111     2888.888889
     1911.111111     1111.111111     1066.666667     1600.000000     2666.666667
     3844.444444     4688.888889     5755.555556     6377.777778     7133.333333
     7177.777778     7311.111111     7400.000000     7711.111111     8200.000000
     8822.222222     9355.555556     9666.666667     9800.000000     9755.555556
     9622.222222     9355.555556     9000.000000     8600.000000     7800.000000
     6600.000000     4911.111111     3355.555556     2266.666667     1733.333333
     1555.555556     1444.444444     1400.000000     1400.000000
     2022.222222     2222.222222     2511.111111     2866.666667     3044.444444
     3222.222222     3533.333333     4422.222222     5355.555556     6244.444444
     7800.000000     9400.000000    10822.222222    11000.000000    11000.000000
    11000.000000    11044.444444    11044.444444    11044.444444    10866.666667
    10644.444444    10333.333333    10066.666667     8111.111111     6155.555556
     3800.000000     3088.888889     2288.888889     1911.111111     1600.000000
     1422.222222     1266.666667     1155.555556     1066.666667      955.555556
      800.000000      666.666667      600.000000      600.000000      600.000000
      600.000000      600.000000      600.000000      600.000000      600.000000
      600.000000      600.000000      600.000000      666.666667      800.000000
      977.777778     1133.333333     1222.222222     1311.111111     1244.444444
     1355.555556     1666.666667     2177.777778     2555.555556     3044.444444
     3488.888889     3888.888889     3933.333333     3800.000000     3333.333333
     2377.777778     1444.444444     1266.666667     2000.000000     3555.555556
     5177.777778     6244.444444     7266.666667     7888.888889     8511.111111
     8155.555556     7844.444444     7711.111111     8066.666667     8466.666667
     9044.444444     9577.777778     9977.777778    10066.666667     9933.333333
     9666.666667     9355.555556     9000.000000     8600.000000     7400.000000
     5977.777778     4111.111111     2911.111111     1977.777778     1555.555556
     1377.777778     1266.666667     1222.222222     1200.000000
     1755.555556     1955.555556     2377.777778     2866.666667     3222.222222
     3400.000000     3844.444444     4600.000000     5533.333333     6377.777778
     7844.444444     9488.888889    10911.111111    11355.555556    11355.555556
    11266.666667    11222.222222    11177.777778    11133.333333    10955.555556
    10733.333333    10466.666667    10155.555556     8022.222222     5800.000000
     3355.555556     2644.444444     2044.444444     1755.555556     1577.777778
     1400.000000     1222.222222     1044.444444      955.555556      866.666667
      777.777778      666.666667      600.000000      600.000000      600.000000
      600.000000      600.000000      600.000000      600.000000      600.000000
      600.000000      600.000000      600.000000      644.444444      755.555556
      911.111111     1044.444444     1111.111111     1133.333333      977.777778
     1022.222222     1422.222222     2111.111111     2644.444444     3133.333333
     3533.333333     3888.888889     3933.333333     3888.888889     3622.222222
     2800.000000     1844.444444     1755.555556     2622.222222     4422.222222
     6244.444444     7666.666667     8644.444444     9222.222222     9533.333333
     9177.777778     8688.888889     8466.666667     8644.444444     8822.222222
     9222.222222     9711.111111    10155.555556    10200.000000     9977.777778
     9577.777778     9266.666667     8955.555556     8600.000000     7177.777778
     5622.222222     3711.111111     2777.777778     1955.555556     1533.333333
     1244.444444     1088.888889     1022.222222     1000.000000
     1888.888889     2088.888889     2466.666667     3000.000000     3400.000000
     3844.444444     4466.666667     5177.777778     5844.444444     6466.666667
     7577.777778     9222.222222    10688.888889    11577.777778    11666.666667
    11577.777778    11533.333333    11444.444444    11311.111111    11000.000000
    10777.777778    10511.111111    10200.000000     7977.777778     5577.777778
     3044.444444     2377.777778     1933.333333     1733.333333     1555.555556
     1422.222222     1177.777778      977.777778      844.444444      800.000000
      733.333333      644.444444      600.000000      600.000000      600.000000
      600.000000      600.000000      600.000000      600.000000      600.000000
      600.000000      600.000000      600.000000      622.222222      688.888889
      777.777778      888.888889      933.333333      933.333333      844.444444
      911.111111     1355.555556     1933.333333     2600.000000     3133.333333
     3666.666667     4022.222222     4111.111111     4022.222222     3577.777778
     2711.111111     1888.888889     2111.111111     3155.555556     5000.000000
     7088.888889     8866.666667     9844.444444    10111.111111    10333.333333
    10200.000000     9844.444444     9444.444444     9311.111111     9222.222222
     9355.555556     9755.555556    10155.555556    10155.555556     9888.888889
     9444.444444     9133.333333     8866.666667     8555.555556     7400.000000
     5755.555556     3888.888889     2822.222222     2111.111111     1644.444444
     1200.000000      977.777778      866.666667      866.666667
     2111.111111     2333.333333     2644.444444     3133.333333     3533.333333
     4288.888889     5044.444444     5800.000000     6155.555556     6422.222222
     7177.777778     8777.777778    10466.666667    11666.666667    11933.333333
    11977.777778    11977.777778    11844.444444    11533.333333    11044.444444
    10688.888889    10422.222222    10155.555556     8511.111111     6155.555556
     3666.666667     2555.555556     2044.444444     1800.000000     1555.555556
     1466.666667     1200.000000      955.555556      755.555556      711.111111
      666.666667      622.222222      600.000000      600.000000      600.000000
      600.000000      600.000000      600.000000      600.000000      600.000000
      600.000000      600.000000      600.000000      600.000000      622.222222
      666.666667      755.555556      844.444444      844.444444      844.444444
      888.888889     1266.666667     1577.777778     2133.333333     2777.777778
     3577.777778     4111.111111     4244.444444     3933.333333     3266.666667
     2422.222222     1933.333333     2422.222222     3533.333333     5133.333333
     6911.111111     8644.444444     9933.333333    10555.555556    10822.222222
    10866.666667    10688.888889    10377.777778    10022.222222     9711.111111
     9622.222222     9800.000000    10022.222222     9977.777778     9711.111111
     9311.111111     9000.000000     8733.333333     8466.666667     7755.555556
     6066.666667     4244.444444     2822.222222     2311.111111     1888.888889
     1444.444444     1155.555556      955.555556      911.111111
     2244.444444     2511.111111     2777.777778     3266.666667     3622.222222
     4644.444444     5533.333333     6377.777778     6555.555556     6688.888889
     7266.666667     8777.777778    10422.222222    11711.111111    12111.111111
    12333.333333    12466.666667    12288.888889    11800.000000    11044.444444
    10511.111111    10200.000000    10022.222222     8466.666667     6200.000000
     3844.444444     2822.222222     2288.888889     1933.333333     1622.222222
     1533.333333     1266.666667     1066.666667      844.444444      755.555556
      644.444444      600.000000      600.000000      600.000000      600.000000
      600.000000      600.000000      600.000000      600.000000      600.000000
      600.000000      600.000000      600.000000      600.000000      600.000000
      622.222222      688.888889      800.000000      866.666667      955.555556
     1066.666667     1222.222222     1333.333333     1733.333333     2422.222222
     3355.555556     3977.777778     4200.000000     3711.111111     2844.444444
     2177.777778     2088.888889     2822.222222     3888.888889     5444.444444
     7177.777778     8644.444444     9933.333333    10600.000000    11133.333333
    11177.777778    11088.888889    10822.222222    10422.222222    10022.222222
     9755.555556     9711.111111     9755.555556     9711.111111     9488.888889
     9177.777778     8822.222222     8555.555556     8288.888889     7844.444444
     6111.111111     4333.333333     2777.777778     2422.222222     2066.666667
     1666.666667     1377.777778     1155.555556     1066.666667
     2111.111111     2422.222222     2777.777778     3311.111111     3666.666667
     4688.888889     5622.222222     6555.555556     6822.222222     7088.888889
     7755.555556     9177.777778    10644.444444    11755.555556    12200.000000
    12555.555556    12777.777778    12600.000000    11977.777778    11088.888889
    10377.777778     9977.777778     9800.000000     8377.777778     6422.222222
     4422.222222     3400.000000     2711.111111     2111.111111     1755.555556
     1622.222222     1377.777778     1200.000000      933.333333      755.555556
      622.222222      600.000000      600.000000      600.000000      600.000000
      600.000000      600.000000      600.000000      600.000000      600.000000
      600.000000      600.000000      600.000000      600.000000      600.000000
      622.222222      711.111111      844.444444      977.777778     1088.888889
     1088.888889     1133.333333     1200.000000     1555.555556     2200.000000
     3177.777778     3888.888889     4155.555556     3444.444444     2600.000000
     2155.555556     2422.222222     3177.777778     4066.666667     5488.888889
     7088.888889     8377.777778     9577.777778    10377.777778    11088.888889
    11177.777778    11133.333333    10911.111111    10600.000000    10200.000000
     9844.444444     9622.222222     9533.333333     9444.444444     9222.222222
     8911.111111     8555.555556     8288.888889     7977.777778     7666.666667
     6022.222222     4377.777778     2733.333333     2377.777778     2044.444444
     1800.000000     1577.777778     1400.000000     1266.666667
     1933.333333     2244.444444     2644.444444     3222.222222     3533.333333
     4555.555556     5533.333333     6600.000000     7000.000000     7533.333333
     8466.666667     9800.000000    11000.000000    11800.000000    12200.000000
    12600.000000    12822.222222    12733.333333    12200.000000    11311.111111
    10466.666667     9844.444444     9311.111111     7622.222222     5933.333333
     4333.333333     3622.222222     2866.666667     2288.888889     1955.555556
     1711.111111     1466.666667     1333.333333     1066.666667      844.444444
      644.444444      622.222222      600.000000      600.000000      600.000000
      600.000000      600.000000      600.000000      600.000000      600.000000
      600.000000      600.000000      600.000000      600.000000      622.222222
      666.666667      733.333333      866.666667     1022.222222     1222.222222
     1222.222222     1244.444444     1377.777778     1844.444444     2511.111111
     3355.555556     3933.333333     4111.111111     3533.333333     2688.888889
     2288.888889     2644.444444     3400.000000     4200.000000     5266.666667
     6955.555556     8333.333333     9622.222222    10244.444444    10866.666667
    10955.555556    10955.555556    10822.222222    10555.555556    10200.000000
     9800.000000     9488.888889     9266.666667     9088.888889     8822.222222
     8422.222222     8022.222222     7800.000000     7622.222222     7266.666667
     5622.222222     4066.666667     2644.444444     2333.333333     1977.777778
     1711.111111     1533.333333     1400.000000     1311.111111
     1800.000000     2111.111111     2511.111111     3044.444444     3266.666667
     4022.222222     4777.777778     5666.666667     6333.333333     7000.000000
     8244.444444     9577.777778    10955.555556    11755.555556    12200.000000
    12555.555556    12733.333333    12644.444444    12288.888889    11622.222222
    10733.333333     9933.333333     8866.666667     7533.333333     6244.444444
     5177.777778     4288.888889     3266.666667     2555.555556     2088.888889
     1755.555556     1444.444444     1288.888889     1044.444444      866.666667
      688.888889      644.444444      600.000000      600.000000      600.000000
      600.000000      600.000000      600.000000      600.000000      600.000000
      600.000000      600.000000      600.000000      600.000000      644.444444
      688.888889      733.333333      888.888889     1066.666667     1333.333333
     1333.333333     1555.555556     1777.777778     2466.666667     3133.333333
     3888.888889     4200.000000     4155.555556     3666.666667     2977.777778
     2666.666667     3022.222222     3622.222222     4244.444444     4866.666667
     6511.111111     7977.777778     9488.888889    10066.666667    10555.555556
    10600.000000    10600.000000    10555.555556    10422.222222    10155.555556
     9800.000000     9444.444444     9133.333333     8777.777778     8244.444444
     7577.777778     6911.111111     6688.888889     6644.444444     6511.111111
     5222.222222     3800.000000     2511.111111     2111.111111     1822.222222
     1600.000000     1444.444444     1333.333333     1288.888889
     1844.444444     2111.111111     2466.666667     2822.222222     3000.000000
     3488.888889     4066.666667     4733.333333     5444.444444     6288.888889
     7666.666667     9000.000000    10333.333333    11311.111111    11977.777778
    12466.666667    12555.555556    12511.111111    12288.888889    11888.888889
    10955.555556    10066.666667     8511.111111     7488.888889     6333.333333
     5311.111111     4155.555556     3044.444444     2555.555556     2133.333333
     1733.333333     1466.666667     1266.666667     1088.888889      933.333333
      755.555556      666.666667      600.000000      600.000000      600.000000
      600.000000      600.000000      600.000000      600.000000      600.000000
      600.000000      600.000000      600.000000      600.000000      666.666667
      755.555556      755.555556      888.888889     1066.666667     1422.222222
     1511.111111     1911.111111     2355.555556     3133.333333     3800.000000
     4288.888889     4422.222222     4155.555556     3800.000000     3266.666667
     3044.444444     3488.888889     4066.666667     4644.444444     5088.888889
     6466.666667     7844.444444     9222.222222     9800.000000    10200.000000
    10200.000000    10200.000000    10200.000000    10155.555556    10022.222222
     9755.555556     9400.000000     9000.000000     8555.555556     7977.777778
     6911.111111     5666.666667     4955.555556     5133.333333     5488.888889
     4955.555556     3711.111111     2555.555556     1955.555556     1711.111111
     1488.888889     1311.111111     1177.777778     1111.111111
     2066.666667     2333.333333     2600.000000     2777.777778     2866.666667
     3133.333333     3444.444444     4422.222222     5577.777778     6600.000000
     7444.444444     8377.777778     9622.222222    10733.333333    11533.333333
    12155.555556    12333.333333    12288.888889    12111.111111    11888.888889
    11044.444444    10022.222222     8600.000000     7400.000000     6111.111111
     4777.777778     3755.555556     2911.111111     2466.666667     2088.888889
     1755.555556     1511.111111     1311.111111     1155.555556      977.777778
      822.222222      688.888889      622.222222      600.000000      600.000000
      600.000000      600.000000      600.000000      600.000000      600.000000
      600.000000      600.000000      622.222222      644.444444      711.111111
      777.777778      822.222222      977.777778     1200.000000     1511.111111
     1733.333333     2311.111111     2955.555556     3711.111111     4244.444444
     4555.555556     4555.555556     4200.000000     3755.555556     3311.111111
     3177.777778     3755.555556     4466.666667     5177.777778     5577.777778
     6511.111111     7488.888889     8688.888889     9355.555556     9800.000000
     9800.000000     9800.000000     9800.000000     9800.000000     9755.555556
     9577.777778     9222.222222     8822.222222     8288.888889     7355.555556
     5688.888889     3888.888889     2888.888889     3177.777778     4088.888889
     4466.666667     3622.222222     2533.333333     1711.111111     1577.777778
     1377.777778     1200.000000     1044.444444      977.777778
     2244.444444     2555.555556     2777.777778     2866.666667     2955.555556
     3355.555556     3711.111111     4866.666667     6244.444444     7666.666667
     8377.777778     8822.222222     9444.444444    10244.444444    11044.444444
    11755.555556    12022.222222    12066.666667    11888.888889    11711.111111
    11044.444444    10022.222222     8866.666667     7222.222222     5666.666667
     3844.444444     2955.555556     2422.222222     2200.000000     2022.222222
     1755.555556     1577.777778     1377.777778     1200.000000     1022.222222
      866.666667      733.333333      644.444444      600.000000      600.000000
      600.000000      600.000000      600.000000      600.000000      600.000000
      600.000000      600.000000      622.222222      688.888889      777.777778
      866.666667      955.555556     1044.444444     1177.777778     1466.666667
     1777.777778     2511.111111     3133.333333     3755.555556     4200.000000
     4466.666667     4555.555556     4155.555556     3666.666667     3177.777778
     2955.555556     3444.444444     4244.444444     5222.222222     5755.555556
     6377.777778     6955.555556     7977.777778     8777.777778     9355.555556
     9400.000000     9088.888889     9088.888889     8511.111111     8200.000000
     7577.777778     7533.333333     7622.222222     7488.888889     6644.444444
     4666.666667     2666.666667     1444.444444     1800.000000     2822.222222
     3600.000000     3044.444444     2177.777778     1422.222222     1422.222222
     1244.444444     1088.888889      933.333333      844.444444
     2377.777778     2777.777778     3133.333333     3266.666667     3444.444444
     3844.444444     4244.444444     5355.555556     7088.888889     8733.333333
     9488.888889     9533.333333     9800.000000    10200.000000    10733.333333
    11311.111111    11666.666667    11755.555556    11666.666667    11488.888889
    11088.888889     9977.777778     9088.888889     7000.000000     5400.000000
     3400.000000     2733.333333     2288.888889     2111.111111     1977.777778
     1822.222222     1600.000000     1400.000000     1222.222222     1066.666667
      933.333333      777.777778      666.666667      600.000000      600.000000
      600.000000      600.000000      600.000000      600.000000      600.000000
      600.000000      600.000000      644.444444      733.333333      866.666667
      977.777778     1155.555556     1266.666667     1266.666667     1533.333333
     1911.111111     2688.888889     3133.333333     3622.222222     3977.777778
     4288.888889     4333.333333     4022.222222     3577.777778     3133.333333
     2866.666667     3044.444444     3666.666667     4600.000000     5222.222222
     5711.111111     6111.111111     6955.555556     7933.333333     8688.888889
     8955.555556     8333.333333     7844.444444     6777.777778     6111.111111
     5400.000000     5355.555556     5711.111111     5977.777778     5177.777778
     3600.000000     1911.111111     1177.777778     1355.555556     2111.111111
     2800.000000     2466.666667     1822.222222     1244.444444     1311.111111
     1155.555556     1022.222222      866.666667      777.777778
     2333.333333     2822.222222     3355.555556     3711.111111     4022.222222
     4422.222222     4822.222222     5400.000000     7000.000000     8733.333333
    10022.222222    10155.555556    10244.444444    10377.777778    10688.888889
    11044.444444    11311.111111    11400.000000    11355.555556    11266.666667
    11044.444444    10111.111111     8955.555556     7133.333333     5444.444444
     3755.555556     2733.333333     2288.888889     2111.111111     1977.777778
     1822.222222     1622.222222     1444.444444     1222.222222     1022.222222
      866.666667      755.555556      666.666667      600.000000      600.000000
      600.000000      600.000000      600.000000      600.000000      600.000000
      600.000000      600.000000      644.444444      755.555556      933.333333
     1066.666667     1266.666667     1377.777778     1266.666667     1577.777778
     1955.555556     2733.333333     3044.444444     3400.000000     3711.111111
     4066.666667     4155.555556     3977.777778     3533.333333     3177.777778
     2866.666667     2822.222222     3133.333333     3800.000000     4422.222222
     4866.666667     5177.777778     5622.222222     6288.888889     6911.111111
     7311.111111     6866.666667     6466.666667     5355.555556     4422.222222
     3488.888889     3444.444444     3888.888889     4600.000000     4155.555556
     3311.111111     1933.333333     1488.888889     1466.666667     1822.222222
     2022.222222     1800.000000     1444.444444     1222.222222     1222.222222
     1066.666667      933.333333      800.000000      711.111111
     2422.222222     2911.111111     3533.333333     4022.222222     4333.333333
     4600.000000     5044.444444     5800.000000     7400.000000     9000.000000
    10155.555556    10377.777778    10466.666667    10511.111111    10644.444444
    10822.222222    10955.555556    11000.000000    11000.000000    10955.555556
    10866.666667     9977.777778     8777.777778     7355.555556     5711.111111
[truncated: 14,032 more chars]
