# Supplementary material for: An enhanced view on the Mediterranean Sea crust from potential fields data
Source: Sci Rep. 2023 May 23;13:8298. doi: 10.1038/s41598-023-35282-6 (PMC10206088; doi:10.1038/s41598-023-35282-6)
Supplement: Supplementary file 1 — Supplementary Information 1. [file 41598_2023_35282_MOESM1_ESM.zip › L5.zyc]

!
! EXPORT FROM MATLAB 
!
!
!
@GRID ZYCOR FILE, GRID, 5
 16, 9999.0000, , 6, 1 
      99,    258,         -6.20833,         36.62500,         29.75834,         46.09167
0.0, 0., 0.
@
    13297.520661    13330.578512    13366.942149    13406.611570    13469.421488
    13578.512397    13713.223140    13886.776860    14097.520661    14323.966942
    14569.008264    14793.801653    14962.396694    15064.876033    15101.239669
    15041.735537    14889.669421    14692.148760    14459.090909    14211.983471
    13972.314050    13760.330579    13604.958678    13509.090909    13479.338843
    13515.702479    13618.181818    13776.859504    13992.561983    14233.884298
    14455.371901    14657.024793    14815.702479    14908.264463    14934.710744
    14895.041322    14785.950413    14607.438017    14362.809917    14044.628099
    13680.991736    13317.355372    12983.471074    12715.702479    12514.049587
    12378.512397    12309.090909    12309.090909    12381.818182    12523.966942
    12732.231405    13006.611570    13343.801653    13703.305785    14047.933884
    14387.603306    14700.000000    14991.322314    15255.371901    15493.801653
    15709.917355    15901.652893    16118.181818    16308.264463    16476.033058
    16622.314050    16737.190083    16897.520661    17042.561983    17178.512397
    17353.305785    17517.355372    17656.198347    17705.785124    17730.578512
    17715.702479    17690.909091    17656.198347    17566.942149    17512.396694
    17512.396694    17517.355372    17576.859504    17710.743802    17933.884298
    18236.363636    18633.057851    19094.214876    19619.834711    20201.239669
    20797.107438    21371.487603    21911.157025    22402.892562    22840.082645
    23216.115702    23517.768595    23731.818182    23842.148760
    13323.966942    13353.719008    13386.776860    13426.446281    13489.256198
    13598.347107    13729.752066    13908.677686    14124.380165    14352.892562
    14591.322314    14809.504132    14974.793388    15077.272727    15116.942149
    15064.049587    14918.595041    14727.685950    14489.256198    14237.190083
    13992.148760    13780.165289    13624.793388    13528.925620    13499.173554
    13528.925620    13621.487603    13773.553719    13982.644628    14223.966942
    14442.148760    14643.801653    14802.479339    14895.041322    14921.487603
    14878.512397    14769.421488    14594.214876    14349.586777    14034.710744
    13671.074380    13310.743802    12976.859504    12709.090909    12507.438017
    12371.900826    12305.785124    12309.090909    12378.512397    12517.355372
    12725.619835    12996.694215    13327.272727    13683.471074    14028.099174
    14367.768595    14684.710744    14980.578512    15250.000000    15491.735537
    15705.785124    15897.520661    16112.396694    16309.090909    16480.165289
    16626.446281    16741.322314    16897.107438    17037.603306    17168.181818
    17338.016529    17497.520661    17631.404959    17685.950413    17705.785124
    17690.909091    17666.115702    17631.404959    17542.148760    17487.603306
    17487.603306    17497.520661    17566.942149    17705.785124    17928.925620
    18236.363636    18633.057851    19094.214876    19619.834711    20201.239669
    20797.107438    21371.487603    21911.157025    22402.892562    22840.082645
    23216.115702    23517.768595    23731.818182    23842.148760
    13373.553719    13400.000000    13429.752066    13466.115702    13528.925620
    13634.710744    13762.809917    13947.107438    14164.876033    14392.148760
    14625.206612    14833.471074    14992.148760    15094.628099    15140.909091
    15097.933884    14965.702479    14784.710744    14544.214876    14286.776860
    14036.363636    13819.834711    13664.462810    13568.595041    13532.231405
    13552.066116    13631.404959    13766.942149    13966.115702    14196.280992
    14411.157025    14609.504132    14768.181818    14860.743802    14883.884298
    14840.909091    14731.818182    14556.611570    14318.595041    14007.024793
    13651.239669    13294.214876    12963.636364    12695.867769    12494.214876
    12361.983471    12299.173554    12302.479339    12371.900826    12507.438017
    12709.090909    12973.553719    13297.520661    13647.107438    13988.429752
    14328.099174    14645.041322    14946.280992    15224.380165    15469.421488
    15681.404959    15874.380165    16090.909091    16289.256198    16461.983471
    16611.570248    16726.446281    16877.272727    17007.438017    17127.685950
    17287.603306    17442.561983    17576.859504    17631.404959    17656.198347
    17646.280992    17626.446281    17596.694215    17517.355372    17467.768595
    17472.727273    17492.561983    17571.900826    17715.702479    17943.801653
    18251.239669    18647.933884    19104.132231    19624.793388    20201.239669
    20797.107438    21371.487603    21911.157025    22409.504132    22853.305785
    23229.338843    23530.991736    23745.041322    23855.371901
    13433.057851    13456.198347    13482.644628    13515.702479    13581.818182
    13684.297521    13812.396694    14000.000000    14215.702479    14437.603306
    14661.983471    14860.330579    15012.396694    15114.876033    15167.768595
    15134.710744    15019.008264    14851.239669    14617.355372    14358.677686
    14103.719008    13882.644628    13723.966942    13621.487603    13575.206612
    13581.818182    13644.628099    13763.636364    13941.735537    14154.132231
    14359.090909    14554.132231    14709.504132    14798.760331    14821.900826
    14778.925620    14669.834711    14497.933884    14263.223140    13962.809917
    13618.181818    13267.768595    12940.495868    12676.033058    12477.685950
    12348.760331    12285.950413    12289.256198    12358.677686    12490.909091
    12682.644628    12937.190083    13254.545455    13597.520661    13930.991736
    14266.115702    14583.057851    14887.603306    15169.008264    15417.355372
    15630.578512    15828.099174    16044.214876    16238.842975    16413.223140
    16565.702479    16680.165289    16821.074380    16946.280992    17061.570248
    17206.611570    17357.024793    17491.735537    17556.611570    17591.735537
    17591.735537    17581.818182    17566.942149    17507.438017    17467.768595
    17477.685950    17512.396694    17601.652893    17750.413223    17978.512397
    18285.950413    18677.685950    19128.925620    19639.669421    20206.198347
    20797.107438    21371.487603    21917.768595    22429.338843    22886.363636
    23269.008264    23570.661157    23784.710744    23895.041322
    13509.090909    13525.619835    13548.760331    13578.512397    13638.016529
    13747.107438    13880.578512    14064.876033    14278.512397    14500.413223
    14716.115702    14905.785124    15059.090909    15162.809917    15219.008264
    15199.173554    15100.000000    14950.000000    14726.033058    14466.115702
    14201.239669    13972.314050    13802.479339    13685.537190    13624.793388
    13614.876033    13661.157025    13760.330579    13914.049587    14102.066116
    14290.495868    14475.619835    14624.380165    14710.330579    14733.471074
    14690.495868    14584.710744    14416.115702    14188.016529    13898.760331
    13568.595041    13228.099174    12907.438017    12649.586777    12457.851240
    12328.925620    12266.115702    12269.421488    12335.537190    12461.157025
    12646.280992    12890.909091    13198.347107    13534.710744    13860.330579
    14185.537190    14500.413223    14808.264463    15092.975207    15347.933884
    15565.702479    15763.223140    15974.380165    16168.595041    16339.256198
    16489.256198    16603.305785    16739.669421    16854.958678    16960.330579
    17090.495868    17236.363636    17376.033058    17460.743802    17511.157025
    17531.404959    17541.735537    17547.107438    17507.438017    17482.644628
    17502.479339    17552.066116    17651.239669    17804.958678    18028.099174
    18330.578512    18712.396694    19153.719008    19654.545455    20211.157025
    20797.107438    21378.512397    21938.429752    22470.247934    22947.520661
    23343.801653    23652.479339    23866.528926    23976.859504
    13618.181818    13631.404959    13647.933884    13677.685950    13733.884298
    13839.669421    13988.016529    14183.884298    14405.785124    14627.685950
    14843.388430    15033.057851    15189.669421    15297.933884    15354.132231
    15344.214876    15258.264463    15103.305785    14874.380165    14606.198347
    14328.099174    14079.338843    13889.669421    13752.892562    13671.074380
    13644.628099    13671.074380    13747.107438    13873.140496    14033.471074
    14198.760331    14367.355372    14509.504132    14592.148760    14611.983471
    14572.314050    14469.834711    14307.851240    14089.669421    13814.876033
    13499.173554    13171.900826    12864.462810    12616.528926    12428.099174
    12302.479339    12239.669421    12239.669421    12299.173554    12418.181818
    12596.694215    12834.710744    13132.231405    13457.438017    13775.206612
    14093.801653    14406.611570    14717.768595    15009.090909    15273.966942
    15496.280992    15693.801653    15900.000000    16089.256198    16256.198347
    16399.173554    16512.809917    16639.256198    16739.256198    16829.338843
    16944.628099    17085.950413    17230.578512    17330.165289    17405.371901
    17455.371901    17495.454545    17526.033058    17511.570248    17507.024793
    17542.148760    17606.611570    17715.702479    17874.380165    18097.520661
    18390.082645    18757.024793    19183.471074    19669.421488    20216.115702
    20803.305785    21397.933884    21977.685950    22529.338843    23026.446281
    23442.561983    23764.462810    23984.710744    24095.041322
    13720.661157    13733.884298    13747.107438    13776.859504    13837.603306
    13947.933884    14116.115702    14328.512397    14563.636364    14793.801653
    15014.462810    15209.090909    15365.702479    15478.512397    15534.710744
    15526.859504    15446.280992    15281.404959    15042.561983    14761.157025
    14464.876033    14191.322314    13976.859504    13816.942149    13714.049587
    13667.768595    13671.074380    13720.661157    13815.702479    13945.041322
    14083.884298    14232.644628    14364.876033    14440.909091    14460.743802
    14421.074380    14325.206612    14173.140496    13968.181818    13711.157025
    13413.223140    13099.173554    12808.264463    12570.247934    12388.429752
    12266.115702    12203.305785    12196.694215    12249.586777    12361.983471
    12533.884298    12765.289256    13056.198347    13370.247934    13683.471074
    13995.454545    14306.198347    14623.966942    14925.206612    15200.000000
    15426.859504    15624.380165    15825.619835    16006.611570    16166.528926
    16302.479339    16411.157025    16523.140496    16603.305785    16678.099174
    16778.512397    16915.289256    17064.876033    17179.338843    17282.644628
    17370.661157    17445.454545    17505.785124    17521.074380    17541.322314
    17591.735537    17671.074380    17790.082645    17953.719008    18176.859504
    18459.504132    18806.611570    19213.223140    19679.338843    20216.115702
    20804.545455    21412.396694    22005.371901    22570.247934    23080.578512
    23509.917355    23845.041322    24071.487603    24181.818182
    13796.694215    13806.611570    13819.834711    13849.586777    13914.876033
    14048.347107    14245.041322    14478.925620    14727.272727    14967.355372
    15194.628099    15390.909091    15550.826446    15661.570248    15717.768595
    15711.983471    15631.404959    15461.157025    15207.438017    14909.504132
    14593.388430    14293.388430    14054.132231    13871.074380    13747.107438
    13677.685950    13654.545455    13674.380165    13735.123967    13830.165289
    13942.561983    14071.487603    14190.495868    14259.917355    14276.446281
    14240.082645    14150.826446    14011.983471    13823.553719    13587.603306
    13310.743802    13013.223140    12735.537190    12510.743802    12338.842975
    12219.834711    12153.719008    12143.801653    12190.082645    12295.867769
    12461.157025    12685.950413    12970.247934    13280.991736    13589.669421
    13895.041322    14207.024793    14529.338843    14840.495868    15125.206612
    15356.611570    15558.677686    15754.958678    15927.685950    16076.033058
    16201.652893    16302.066116    16396.280992    16461.983471    16521.487603
    16607.024793    16739.256198    16889.256198    17023.553719    17154.958678
    17280.991736    17393.801653    17487.190083    17535.537190    17585.537190
    17651.239669    17745.454545    17874.380165    18042.975207    18261.157025
    18533.884298    18861.157025    19242.975207    19689.256198    20209.917355
    20788.429752    21396.280992    21989.256198    22561.157025    23078.512397
    23507.851240    23842.975207    24069.421488    24178.512397
    13895.867769    13902.479339    13912.396694    13945.454545    14028.512397
    14175.206612    14395.041322    14657.024793    14920.247934    15168.595041
    15395.867769    15590.495868    15747.107438    15855.785124    15908.677686
    15898.347107    15817.768595    15637.603306    15365.702479    15046.280992
    14705.371901    14382.231405    14118.181818    13911.983471    13763.636364
    13667.768595    13614.876033    13601.652893    13624.793388    13685.537190
    13771.487603    13880.578512    13986.363636    14045.867769    14059.090909
    14026.033058    13946.694215    13821.074380    13652.479339    13440.909091
    13188.429752    12914.049587    12656.198347    12444.628099    12282.644628
    12170.247934    12104.132231    12090.909091    12133.884298    12233.057851
    12391.735537    12609.917355    12887.603306    13191.735537    13495.867769
    13803.305785    14121.900826    14454.132231    14775.206612    15069.834711
    15311.157025    15517.768595    15709.090909    15870.247934    16003.719008
    16115.702479    16199.173554    16270.247934    16316.115702    16360.330579
    16430.991736    16553.305785    16703.719008    16857.851240    17017.355372
    17184.710744    17338.842975    17473.553719    17564.876033    17644.628099
    17725.619835    17834.710744    17973.553719    18147.107438    18360.330579
    18623.140496    18925.619835    19282.644628    19704.132231    20198.760331
    20754.132231    21348.760331    21934.710744    22499.586777    23009.917355
    23432.231405    23754.132231    23972.314050    24080.165289
    14024.793388    14028.099174    14038.016529    14074.380165    14168.595041
    14328.512397    14568.181818    14847.107438    15125.619835    15377.685950
    15601.652893    15788.016529    15938.016529    16041.322314    16090.909091
    16076.033058    15992.148760    15798.760331    15509.917355    15165.289256
    14804.132231    14457.851240    14169.008264    13936.363636    13760.330579
    13634.710744    13548.760331    13499.173554    13489.256198    13515.702479
    13575.206612    13661.157025    13750.413223    13803.305785    13813.223140
    13783.471074    13714.049587    13604.958678    13456.198347    13267.768595
    13042.975207    12795.041322    12563.636364    12371.900826    12223.140496
    12120.661157    12057.851240    12044.628099    12084.297521    12180.165289
    12332.231405    12547.107438    12818.181818    13112.396694    13413.223140
    13723.966942    14049.173554    14396.694215    14738.016529    15047.520661
    15298.760331    15509.917355    15692.975207    15842.561983    15961.157025
    16051.652893    16113.636364    16161.570248    16182.231405    16200.826446
    16251.652893    16364.049587    16519.834711    16693.801653    16886.363636
    17095.041322    17298.760331    17479.752066    17614.049587    17723.553719
    17824.793388    17948.760331    18097.520661    18271.074380    18479.338843
    18722.314050    19000.000000    19327.272727    19719.008264    20182.644628
    20709.917355    21279.752066    21845.867769    22390.909091    22881.404959
    23283.884298    23590.909091    23795.867769    23897.520661
    14171.487603    14176.033058    14190.495868    14234.710744    14336.776860
    14506.611570    14762.809917    15055.371901    15338.842975    15594.628099
    15810.743802    15984.297521    16123.140496    16216.528926    16258.264463
    16238.842975    16148.347107    15938.429752    15629.338843    15269.834711
    14888.429752    14523.553719    14209.917355    13947.520661    13740.495868
    13581.818182    13459.504132    13376.859504    13333.884298    13330.578512
    13360.330579    13419.834711    13489.256198    13532.231405    13542.148760
    13515.702479    13456.198347    13363.636364    13234.710744    13069.421488
    12874.380165    12659.504132    12457.851240    12292.561983    12163.636364
    12074.380165    12021.487603    12011.570248    12051.239669    12143.801653
    12295.867769    12504.132231    12765.289256    13052.892562    13350.413223
    13661.157025    13994.214876    14358.264463    14719.834711    15044.628099
    15305.785124    15518.181818    15692.975207    15830.991736    15931.404959
    15997.107438    16037.603306    16057.851240    16048.760331    16041.735537
    16072.314050    16174.793388    16335.950413    16534.710744    16760.330579
    17015.289256    17273.553719    17500.826446    17678.099174    17822.314050
    17948.760331    18092.561983    18251.239669    18424.793388    18618.181818
    18841.322314    19089.256198    19381.818182    19738.842975    20166.528926
    20660.743802    21195.867769    21725.619835    22239.256198    22698.347107
    23074.380165    23361.570248    23553.305785    23643.801653
    14328.099174    14342.561983    14366.942149    14421.074380    14533.057851
    14709.504132    14978.925620    15271.487603    15551.652893    15800.826446
    16012.396694    16176.446281    16298.760331    16376.859504    16405.371901
    16372.727273    16272.314050    16042.561983    15723.553719    15354.132231
    14962.809917    14579.338843    14240.909091    13948.760331    13707.438017
    13512.396694    13357.024793    13241.322314    13165.289256    13128.925620
    13125.619835    13155.371901    13201.652893    13231.404959    13238.016529
    13218.181818    13168.595041    13089.256198    12980.165289    12844.628099
    12682.644628    12507.438017    12342.148760    12206.611570    12104.132231
    12034.710744    11995.041322    11995.041322    12038.016529    12133.884298
    12282.644628    12484.297521    12735.537190    13016.528926    13310.743802
    13618.181818    13955.785124    14328.512397    14702.066116    15042.148760
    15309.917355    15523.553719    15690.082645    15813.223140    15892.148760
    15933.057851    15952.066116    15944.628099    15910.330579    15882.644628
    15897.933884    15995.454545    16161.983471    16385.537190    16649.173554
    16950.413223    17258.264463    17531.818182    17752.066116    17935.950413
    18092.561983    18256.198347    18424.793388    18598.347107    18776.859504
    18975.206612    19193.388430    19451.239669    19768.595041    20160.330579
    20611.570248    21102.066116    21585.537190    22051.239669    22467.355372
    22811.983471    23074.380165    23247.933884    23332.231405
    14448.347107    14472.727273    14515.289256    14587.603306    14717.768595
    14909.090909    15193.388430    15484.297521    15754.545455    15995.454545
    16200.826446    16358.677686    16467.768595    16525.619835    16532.644628
    16478.512397    16359.917355    16111.983471    15788.016529    15418.595041
    15022.314050    14625.206612    14261.983471    13940.082645    13664.462810
    13436.363636    13247.933884    13099.173554    12990.082645    12917.355372
    12880.991736    12880.991736    12904.132231    12917.355372    12917.355372
    12900.826446    12864.462810    12804.958678    12722.314050    12616.528926
    12494.214876    12358.677686    12233.057851    12130.578512    12057.851240
    12014.876033    11995.041322    12004.958678    12054.545455    12150.413223
    12295.867769    12490.909091    12735.537190    13006.611570    13294.214876
    13598.347107    13932.644628    14305.371901    14676.859504    15020.247934
    15294.628099    15504.958678    15664.876033    15769.834711    15827.272727
    15843.388430    15840.909091    15810.330579    15756.198347    15718.595041
    15723.966942    15821.487603    16002.892562    16246.280992    16547.933884
    16890.495868    17242.975207    17557.851240    17821.074380    18044.628099
    18236.363636    18424.793388    18603.305785    18776.859504    18940.495868
    19114.049587    19302.479339    19525.619835    19808.264463    20159.090909
    20562.396694    20998.347107    21425.619835    21840.082645    22209.917355
    22518.181818    22750.826446    22906.198347    22984.297521
    14532.231405    14566.528926    14627.272727    14726.033058    14882.644628
    15100.413223    15402.892562    15695.454545    15959.090909    16190.082645
    16387.603306    16537.603306    16636.776860    16674.380165    16651.652893
    16567.768595    16422.727273    16156.611570    15827.685950    15458.264463
    15061.983471    14656.198347    14273.140496    13921.487603    13618.181818
    13360.330579    13138.842975    12957.024793    12811.570248    12702.479339
    12633.057851    12603.305785    12600.000000    12596.694215    12586.776860
    12570.247934    12547.107438    12514.049587    12461.157025    12391.735537
    12309.090909    12216.528926    12130.578512    12067.768595    12028.099174
    12014.876033    12018.181818    12044.628099    12100.826446    12196.694215
    12338.842975    12530.578512    12765.289256    13026.446281    13304.132231
    13601.652893    13928.099174    14287.603306    14645.867769    14979.338843
    15252.479339    15461.570248    15608.264463    15700.000000    15740.909091
    15732.231405    15708.264463    15664.049587    15604.958678    15566.942149
    15577.272727    15679.338843    15870.247934    16136.776860    16461.570248
    16830.578512    17217.768595    17564.049587    17860.330579    18118.595041
    18340.495868    18553.719008    18747.107438    18920.661157    19069.421488
    19223.140496    19386.776860    19585.123967    19838.016529    20147.933884
    20498.347107    20874.793388    21242.561983    21595.867769    21914.462810
    22188.016529    22390.909091    22528.099174    22595.041322
    14586.363636    14630.578512    14709.504132    14834.710744    15021.074380
    15265.289256    15590.909091    15898.347107    16164.049587    16388.429752
    16576.033058    16716.115702    16800.000000    16817.355372    16764.876033
    16651.239669    16479.752066    16190.495868    15846.694215    15471.900826
    15075.619835    14666.528926    14269.008264    13899.586777    13571.900826
    13287.603306    13036.363636    12818.181818    12636.363636    12494.214876
    12395.041322    12335.537190    12309.090909    12285.950413    12262.809917
    12246.280992    12236.363636    12226.446281    12209.917355    12180.165289
    12137.190083    12084.297521    12041.322314    12014.876033    12014.876033
    12034.710744    12064.462810    12110.743802    12176.859504    12276.033058
    12418.181818    12603.305785    12828.099174    13076.033058    13343.801653
    13628.099174    13940.082645    14279.752066    14618.181818    14935.123967
    15197.107438    15395.041322    15533.884298    15614.462810    15638.842975
    15610.330579    15573.140496    15523.553719    15462.809917    15427.685950
    15451.239669    15561.157025    15759.917355    16034.297521    16370.247934
    16755.785124    17162.809917    17530.578512    17850.000000    18138.016529
    18390.082645    18623.140496    18831.404959    19009.917355    19153.719008
    19292.561983    19441.322314    19619.834711    19842.975207    20111.983471
    20409.504132    20728.099174    21031.404959    21318.595041    21580.991736
    21814.876033    21994.628099    22108.677686    22164.462810
    14617.355372    14674.793388    14771.900826    14923.553719    15141.322314
    15416.942149    15765.702479    16088.016529    16359.090909    16574.793388
    16751.239669    16875.619835    16935.123967    16926.446281    16847.520661
    16702.479339    16499.586777    16187.190083    15828.512397    15448.347107
    15057.438017    14649.586777    14250.000000    13871.900826    13528.925620
    13221.487603    12940.495868    12689.256198    12477.685950    12305.785124
    12176.859504    12090.909091    12038.016529    11995.041322    11958.677686
    11942.148760    11942.148760    11955.371901    11971.900826    11978.512397
    11975.206612    11961.983471    11958.677686    11975.206612    12011.570248
    12071.074380    12130.578512    12196.694215    12279.338843    12388.429752
    12530.578512    12709.090909    12923.966942    13158.677686    13409.917355
    13677.685950    13965.289256    14278.512397    14593.801653    14884.297521
    15125.206612    15309.917355    15438.842975    15508.264463    15518.181818
    15478.512397    15436.776860    15385.123967    15330.991736    15307.024793
    15347.107438    15468.181818    15668.595041    15939.669421    16276.859504
    16666.942149    17083.471074    17462.396694    17800.000000    18112.809917
    18390.082645    18638.016529    18856.198347    19044.628099    19193.388430
    19327.272727    19466.115702    19624.793388    19818.181818    20046.280992
    20292.975207    20548.760331    20787.603306    21008.677686    21209.917355
    21399.173554    21550.826446    21648.760331    21693.388430
    14641.735537    14709.090909    14827.685950    15002.479339    15248.347107
    15552.066116    15905.785124    16228.099174    16494.214876    16704.545455
    16864.462810    16964.462810    16994.214876    16956.198347    16850.826446
    16677.685950    16446.694215    16129.338843    15770.661157    15395.454545
    15009.917355    14611.983471    14219.008264    13840.909091    13489.256198
    13161.983471    12854.545455    12576.859504    12338.842975    12140.495868
    11985.123967    11872.727273    11793.388430    11730.578512    11684.297521
    11664.462810    11674.380165    11707.438017    11750.413223    11790.082645
    11823.140496    11846.280992    11882.644628    11938.842975    12018.181818
    12114.049587    12206.611570    12299.173554    12401.652893    12523.966942
    12669.421488    12844.628099    13052.892562    13274.380165    13509.090909
    13753.719008    14016.942149    14300.413223    14585.950413    14846.694215
    15063.223140    15231.404959    15347.107438    15406.611570    15409.917355
    15366.942149    15320.661157    15272.314050    15230.165289    15222.727273
    15279.338843    15406.611570    15603.719008    15866.528926    16190.495868
    16572.314050    16985.537190    17370.661157    17721.074380    18053.305785
    18345.454545    18603.305785    18831.404959    19034.710744    19193.388430
    19332.231405    19461.157025    19600.000000    19763.636364    19952.066116
    20142.975207    20335.950413    20510.330579    20671.900826    20813.636364
    20953.305785    21071.900826    21153.719008    21193.388430
    14672.727273    14746.694215    14883.471074    15081.404959    15342.561983
    15661.570248    16015.289256    16332.644628    16588.842975    16785.537190
    16923.966942    16994.628099    16994.628099    16923.966942    16788.842975
    16597.107438    16350.826446    16033.471074    15679.752066    15314.462810
    14939.256198    14556.198347    14174.793388    13803.305785    13446.280992
    13105.785124    12781.818182    12484.297521    12223.140496    12001.652893
    11823.140496    11687.603306    11585.123967    11502.479339    11442.975207
    11423.140496    11439.669421    11485.950413    11548.760331    11614.876033
    11677.685950    11737.190083    11809.917355    11905.785124    12028.099174
    12163.636364    12289.256198    12414.876033    12540.495868    12676.033058
    12831.404959    13009.917355    13211.570248    13423.140496    13641.322314
    13866.115702    14104.958678    14358.677686    14611.157025    14842.148760
    15037.603306    15189.256198    15291.735537    15344.628099    15344.628099
    15298.347107    15252.066116    15208.264463    15179.338843    15185.123967
    15249.586777    15374.380165    15559.504132    15805.371901    16109.504132
    16471.487603    16873.140496    17256.611570    17615.289256    17957.438017
    18259.504132    18527.685950    18771.074380    18994.628099    19168.595041
    19312.396694    19436.363636    19555.371901    19689.256198    19833.057851
    19968.181818    20098.347107    20214.876033    20318.595041    20402.479339
    20494.214876    20574.793388    20635.537190    20670.247934
    14703.719008    14787.603306    14939.256198    15155.371901    15426.859504
    15750.826446    16099.586777    16407.024793    16653.305785    16831.404959
    16943.388430    16984.710744    16951.652893    16848.347107    16685.123967
    16476.446281    16221.900826    15909.504132    15565.702479    15210.330579
    14850.413223    14487.190083    14120.661157    13755.785124    13400.000000
    13056.198347    12725.619835    12414.876033    12137.190083    11899.173554
    11704.132231    11548.760331    11426.446281    11327.272727    11257.851240
    11234.710744    11254.545455    11307.438017    11383.471074    11466.115702
    11552.066116    11641.322314    11750.413223    11882.644628    12041.322314
    12216.528926    12381.818182    12537.190083    12689.256198    12844.628099
    13013.223140    13198.347107    13396.694215    13598.347107    13803.305785
    14011.570248    14226.033058    14452.066116    14674.793388    14876.033058
    15050.413223    15184.297521    15273.553719    15319.834711    15316.528926
    15270.247934    15227.272727    15191.322314    15166.942149    15178.099174
    15242.561983    15357.024793    15526.859504    15752.479339    16033.471074
    16372.314050    16755.785124    17130.991736    17486.363636    17828.512397
    18140.082645    18423.140496    18686.363636    18929.752066    19119.008264
    19267.768595    19386.776860    19490.909091    19590.082645    19689.256198
    19773.553719    19847.933884    19908.677686    19949.586777    19975.619835
    20021.487603    20066.115702    20100.826446    20120.661157
    14718.181818    14811.983471    14976.859504    15202.892562    15479.752066
    15803.719008    16142.561983    16435.123967    16666.528926    16824.380165
    16913.223140    16928.512397    16865.702479    16734.710744    16548.347107
    16324.380165    16063.223140    15757.438017    15428.512397    15088.016529
    14748.347107    14404.958678    14053.305785    13698.347107    13350.413223
    13013.223140    12682.644628    12368.595041    12084.297521    11836.363636
    11628.099174    11459.504132    11323.966942    11214.876033    11138.842975
    11109.090909    11125.619835    11181.818182    11261.157025    11353.719008
    11456.198347    11568.595041    11704.132231    11866.115702    12057.851240
    12266.115702    12467.768595    12656.198347    12834.710744    13016.528926
    13201.652893    13393.388430    13596.280992    13795.867769    13992.148760
    14185.123967    14379.752066    14577.272727    14771.487603    14947.520661
    15096.694215    15214.049587    15294.628099    15334.297521    15330.991736
    15288.016529    15251.652893    15223.553719    15209.090909    15221.074380
    15277.685950    15382.644628    15532.644628    15733.471074    15986.776860
    16294.628099    16652.066116    17006.198347    17343.801653    17676.446281
    17997.520661    18298.760331    18576.859504    18835.123967    19034.710744
    19188.429752    19307.438017    19396.694215    19466.115702    19525.619835
    19565.289256    19585.123967    19585.123967    19570.247934    19545.454545
    19545.454545    19555.371901    19560.330579    19560.330579
    14722.727273    14821.074380    14990.495868    15221.074380    15497.933884
    15816.528926    16140.082645    16412.396694    16618.595041    16756.198347
    16825.206612    16817.768595    16733.884298    16583.884298    16379.752066
    16142.561983    15876.859504    15579.752066    15267.768595    14952.479339
    14633.057851    14309.504132    13976.033058    13634.297521    13297.520661
    12970.247934    12649.586777    12342.148760    12061.157025    11809.917355
    11595.041322    11419.834711    11277.685950    11161.983471    11082.644628
    11046.280992    11056.198347    11105.785124    11185.123967    11280.991736
    11396.694215    11525.619835    11677.685950    11859.504132    12074.380165
    12309.090909    12543.801653    12765.289256    12976.859504    13181.818182
    13388.016529    13590.909091    13798.347107    14004.545455    14200.826446
    14387.190083    14567.355372    14741.735537    14907.851240    15055.785124
    15185.123967    15286.776860    15359.504132    15397.933884    15394.628099
    15358.264463    15328.512397    15308.264463    15298.347107    15310.743802
    15362.396694    15452.479339    15581.818182    15752.479339    15972.727273
    16244.214876    16561.983471    16879.752066    17189.256198    17512.396694
    17838.016529    18149.173554    18437.190083    18700.826446    18905.785124
    19064.462810    19183.471074    19262.809917    19312.396694    19342.148760
    19336.776860    19301.652893    19246.694215    19181.818182    19111.983471
    19071.900826    19041.735537    19016.528926    19001.652893
    14718.181818    14811.983471    14976.859504    15202.892562    15475.206612
    15783.884298    16087.603306    16335.123967    16516.528926    16629.338843
    16678.512397    16657.438017    16561.570248    16401.652893    16188.842975
    15942.975207    15673.966942    15386.776860    15092.975207    14799.173554
    14504.545455    14200.826446    13885.537190    13563.636364    13244.628099
    12933.884298    12629.752066    12338.842975    12067.768595    11823.140496
    11611.570248    11436.363636    11294.214876    11178.512397    11092.561983
    11049.586777    11049.586777    11089.256198    11161.983471    11261.157025
    11380.165289    11515.702479    11677.685950    11869.421488    12097.520661
    12352.066116    12609.917355    12861.157025    13102.479339    13335.123967
    13559.090909    13781.818182    14002.479339    14215.289256    14419.834711
    14607.851240    14781.818182    14941.322314    15084.297521    15214.049587
    15323.966942    15414.876033    15479.338843    15516.115702    15517.768595
    15488.016529    15464.876033    15447.520661    15437.190083    15449.586777
    15486.363636    15556.611570    15660.330579    15801.239669    15983.471074
    16208.677686    16471.900826    16743.388430    17024.793388    17333.471074
    17649.173554    17960.330579    18253.305785    18517.355372    18722.314050
    18880.991736    19000.000000    19079.338843    19119.008264    19123.966942
    19078.512397    18998.760331    18899.173554    18789.669421    18680.165289
    18600.413223    18535.537190    18485.123967    18460.330579
    14703.719008    14787.603306    14939.256198    15152.066116    15411.157025
    15706.611570    15987.190083    16211.570248    16369.834711    16459.504132
    16488.842975    16457.438017    16358.264463    16197.107438    15984.297521
    15738.429752    15469.421488    15192.148760    14911.570248    14634.297521
    14359.504132    14078.925620    13781.818182    13479.752066    13185.123967
    12897.520661    12616.528926    12345.454545    12094.214876    11866.115702
    11667.768595    11502.479339    11366.942149    11254.545455    11168.595041
    11115.702479    11102.479339    11128.925620    11195.041322    11287.603306
    11403.305785    11535.537190    11697.520661    11892.561983    12127.272727
    12391.735537    12666.115702    12940.495868    13208.264463    13465.289256
    13715.702479    13958.264463    14200.413223    14428.099174    14640.909091
    14838.842975    15014.876033    15167.768595    15300.826446    15417.355372
    15518.181818    15597.933884    15659.090909    15694.214876    15700.826446
    15682.644628    15661.157025    15641.735537    15631.404959    15633.884298
    15650.826446    15690.909091    15764.049587    15870.247934    16014.462810
    16188.429752    16391.735537    16616.942149    16870.247934    17149.173554
    17445.041322    17746.280992    18034.297521    18293.801653    18493.801653
    18642.561983    18756.611570    18836.363636    18871.074380    18851.239669
    18780.578512    18671.074380    18538.429752    18395.867769    18253.305785
    18140.495868    18050.826446    17985.123967    17950.413223
    14672.727273    14746.694215    14880.165289    15071.487603    15312.396694
    15589.669421    15852.066116    16054.958678    16191.735537    16263.223140
    16277.685950    16235.950413    16136.776860    15982.644628    15778.099174
    15537.190083    15273.140496    15000.826446    14728.512397    14462.809917
    14202.892562    13940.495868    13668.181818    13389.256198    13119.008264
    12857.851240    12603.305785    12358.677686    12133.884298    11932.231405
    11757.024793    11608.264463    11482.644628    11376.859504    11290.909091
    11231.404959    11201.652893    11208.264463    11257.851240    11337.190083
    11439.669421    11561.983471    11717.355372    11912.396694    12147.107438
    12414.876033    12699.173554    12993.388430    13287.603306    13572.314050
    13849.173554    14119.834711    14383.471074    14634.297521    14863.636364
    15071.487603    15257.851240    15417.768595    15554.545455    15671.487603
    15768.181818    15846.280992    15904.132231    15942.561983    15954.132231
    15942.561983    15922.727273    15901.239669    15880.578512    15862.809917
    15849.586777    15854.545455    15887.603306    15954.132231    16050.413223
    16173.140496    16321.487603    16505.371901    16720.661157    16964.876033
    17230.991736    17512.396694    17785.537190    18030.578512    18220.661157
    18359.504132    18463.636364    18538.842975    18558.677686    18523.966942
    18438.016529    18313.636364    18162.809917    17998.760331    17834.710744
    17698.760331    17594.214876    17518.181818    17478.512397
    14618.595041    14682.644628    14797.933884    14966.115702    15183.884298
    15438.016529    15682.231405    15863.636364    15983.884298    16042.148760
    16046.694215    15999.586777    15900.413223    15756.611570    15565.289256
    15334.297521    15080.165289    14812.809917    14548.760331    14292.975207
    14046.280992    13803.719008    13554.545455    13305.371901    13062.809917
    12831.404959    12609.917355    12398.347107    12206.611570    12038.016529
    11889.256198    11760.330579    11647.933884    11548.760331    11462.809917
    11393.388430    11343.801653    11323.966942    11347.107438    11403.305785
    11485.950413    11591.735537    11737.190083    11922.314050    12153.719008
    12421.487603    12712.396694    13023.140496    13340.495868    13652.892562
    13959.504132    14258.264463    14551.652893    14825.619835    15079.752066
    15305.785124    15507.024793    15686.776860    15840.082645    15970.247934
    16075.619835    16157.024793    16219.834711    16261.570248    16278.099174
    16268.181818    16250.000000    16221.900826    16181.404959    16133.884298
    16080.991736    16041.322314    16029.338843    16042.561983    16085.537190
    16156.611570    16254.958678    16392.148760    16564.049587    16768.181818
    17004.545455    17261.157025    17514.462810    17745.041322    17930.578512
    18059.504132    18153.719008    18214.049587    18219.008264    18174.380165
    18083.471074    17949.173554    17790.082645    17614.462810    17433.884298
    17279.752066    17165.702479    17084.710744    17045.041322
    14534.710744    14588.842975    14689.256198    14837.603306    15035.537190
    15266.528926    15484.297521    15647.520661    15754.545455    15804.958678
    15804.958678    15757.851240    15664.049587    15527.272727    15349.173554
    15128.099174    14883.884298    14629.752066    14373.966942    14124.793388
    13889.256198    13664.462810    13439.669421    13218.181818    13009.917355
    12811.570248    12626.446281    12454.545455    12302.479339    12170.247934
    12051.239669    11945.454545    11846.280992    11753.719008    11667.768595
    11585.123967    11515.702479    11469.421488    11459.504132    11482.644628
    11538.842975    11628.099174    11757.024793    11932.231405    12153.719008
    12418.181818    12715.702479    13036.363636    13370.247934    13707.024793
    14043.388430    14373.553719    14696.694215    15002.066116    15280.991736
    15536.776860    15764.462810    15967.355372    16148.760331    16303.719008
    16429.338843    16525.619835    16598.347107    16646.694215    16663.223140
    16659.917355    16635.123967    16592.148760    16528.512397    16442.975207
    16342.148760    16249.586777    16179.752066    16135.123967    16121.900826
    16141.735537    16185.537190    16271.487603    16400.000000    16569.421488
    16776.033058    17007.851240    17241.322314    17461.983471    17642.561983
    17766.115702    17850.000000    17895.454545    17890.495868    17836.363636
    17735.537190    17596.280992    17433.884298    17254.958678    17066.115702
    16898.760331    16775.206612    16689.669421    16650.000000
    14414.462810    14461.983471    14550.826446    14682.644628    14859.090909
    15061.983471    15256.611570    15401.652893    15498.760331    15544.628099
    15544.628099    15502.066116    15414.876033    15286.363636    15118.181818
    14911.983471    14685.950413    14445.041322    14200.826446    13958.264463
    13733.884298    13525.619835    13323.966942    13132.231405    12957.024793
    12798.347107    12652.892562    12523.966942    12411.570248    12315.702479
    12233.057851    12150.413223    12067.768595    11981.818182    11892.561983
    11800.000000    11710.743802    11638.016529    11595.041322    11585.123967
    11611.570248    11677.685950    11790.082645    11948.760331    12160.330579
    12418.181818    12715.702479    13042.975207    13386.776860    13741.322314
    14104.132231    14465.702479    14818.595041    15155.371901    15470.661157
    15759.504132    16025.206612    16262.809917    16475.619835    16666.942149
    16824.380165    16947.107438    17036.363636    17091.322314    17116.115702
    17111.157025    17076.446281    17010.330579    16915.289256    16788.429752
    16631.404959    16474.380165    16340.082645    16235.950413    16168.181818
    16130.165289    16119.421488    16154.132231    16239.256198    16373.966942
    16550.826446    16762.809917    16984.710744    17193.801653    17362.396694
    17478.925620    17555.785124    17591.322314    17581.404959    17522.727273
    17416.942149    17277.685950    17115.289256    16936.363636    16747.520661
    16580.578512    16452.479339    16362.396694    16322.727273
    14261.157025    14305.371901    14385.950413    14504.545455    14659.504132
    14837.603306    15009.090909    15139.256198    15226.446281    15271.074380
    15274.380165    15236.363636    15155.785124    15035.537190    14877.272727
    14685.950413    14478.099174    14253.719008    14021.074380    13788.429752
    13575.206612    13383.471074    13204.958678    13042.975207    12904.132231
    12785.123967    12682.644628    12593.388430    12520.661157    12464.462810
    12418.181818    12361.983471    12295.867769    12216.528926    12123.966942
    12018.181818    11909.090909    11809.917355    11737.190083    11694.214876
    11690.909091    11733.884298    11826.446281    11968.595041    12166.942149
    12418.181818    12712.396694    13042.975207    13396.694215    13765.702479
    14151.652893    14538.016529    14917.355372    15285.537190    15637.190083
    15967.355372    16271.074380    16551.652893    16804.132231    17031.818182
    17229.338843    17381.818182    17490.909091    17560.743802    17590.495868
    17580.578512    17530.991736    17441.735537    17310.330579    17137.190083
    16923.966942    16702.479339    16508.677686    16346.694215    16221.074380
    16128.512397    16066.528926    16054.545455    16096.280992    16196.280992
    16348.347107    16545.454545    16755.785124    16948.347107    17103.305785
    17211.157025    17281.404959    17311.983471    17297.520661    17243.801653
    17142.561983    17007.851240    16850.000000    16675.619835    16496.280992
    16339.256198    16216.115702    16130.578512    16095.454545
    14081.404959    14122.314050    14197.933884    14303.305785    14441.735537
    14600.000000    14751.652893    14866.942149    14947.520661    14990.909091
    14997.520661    14964.049587    14890.082645    14778.099174    14633.057851
    14454.958678    14260.330579    14052.479339    13834.710744    13611.983471
    13413.223140    13238.016529    13082.644628    12950.413223    12844.628099
    12761.983471    12695.867769    12646.280992    12613.223140    12593.388430
    12583.471074    12553.719008    12504.132231    12434.710744    12342.148760
    12229.752066    12107.438017    11991.735537    11895.867769    11826.446281
    11800.000000    11819.834711    11892.561983    12018.181818    12200.000000
    12438.016529    12725.619835    13052.892562    13409.917355    13790.082645
    14189.256198    14593.801653    14996.280992    15392.561983    15777.272727
    16145.454545    16492.148760    16812.396694    17109.504132    17378.512397
    17612.809917    17795.041322    17928.925620    18013.636364    18048.347107
    18033.471074    17969.008264    17854.958678    17690.495868    17469.421488
    17203.719008    16926.446281    16681.818182    16465.702479    16288.842975
    16145.041322    16035.123967    15979.752066    15978.099174    16048.347107
    16180.578512    16362.396694    16550.413223    16715.702479    16851.652893
    16942.975207    17006.611570    17037.190083    17023.140496    16979.338843
    16888.016529    16763.223140    16615.289256    16461.157025    16307.024793
    16170.247934    16066.942149    15996.280992    15965.702479
    13881.818182    13919.421488    13986.776860    14083.884298    14210.743802
    14354.132231    14490.909091    14594.628099    14668.595041    14710.743802
    14717.355372    14688.429752    14621.074380    14520.661157    14387.190083
    14220.661157    14037.603306    13841.322314    13638.429752    13428.925620
    13244.628099    13089.256198    12957.024793    12851.239669    12775.206612
    12722.314050    12689.256198    12676.033058    12679.338843    12692.561983
    12712.396694    12709.090909    12676.033058    12613.223140    12527.272727
    12414.876033    12289.256198    12163.636364    12054.545455    11971.900826
    11928.925620    11932.231405    11985.123967    12094.214876    12262.809917
    12484.297521    12758.677686    13079.338843    13433.057851    13814.462810
    14220.247934    14636.363636    15058.677686    15479.752066    15894.214876
    16297.107438    16683.471074    17048.347107    17386.776860    17697.107438
    17968.181818    18181.818182    18340.495868    18440.082645    18479.752066
    18459.917355    18380.578512    18241.735537    18042.561983    17781.404959
    17471.074380    17145.867769    16853.305785    16586.363636    16361.570248
    16173.140496    16018.595041    15923.140496    15886.363636    15931.818182
    16044.628099    16201.239669    16362.396694    16500.826446    16613.223140
    16688.016529    16741.735537    16772.314050    16763.636364    16729.752066
    16648.347107    16538.429752    16415.702479    16291.735537    16167.768595
    16065.702479    15992.148760    15941.322314    15920.247934
    13669.008264    13700.000000    13760.743802    13851.239669    13971.487603
    14104.958678    14231.818182    14328.925620    14396.280992    14433.884298
    14440.495868    14412.809917    14355.371901    14264.876033    14141.322314
    13984.710744    13811.570248    13625.206612    13432.231405    13235.950413
    13069.421488    12933.884298    12824.793388    12742.148760    12689.256198
    12662.809917    12659.504132    12676.033058    12709.090909    12752.066116
    12801.652893    12818.181818    12798.347107    12745.454545    12666.115702
    12560.330579    12434.710744    12305.785124    12193.388430    12104.132231
    12051.239669    12038.016529    12077.685950    12173.553719    12328.925620
    12537.190083    12798.347107    13109.090909    13456.198347    13832.231405
    14241.322314    14669.008264    15106.611570    15547.933884    15987.603306
    16420.661157    16842.148760    17247.107438    17625.619835    17972.727273
    18279.338843    18523.140496    18702.066116    18816.528926    18861.157025
    18836.363636    18742.148760    18578.512397    18344.628099    18047.933884
    17700.826446    17332.231405    16996.280992    16686.363636    16418.181818
    16189.669421    15999.586777    15873.553719    15811.157025    15835.950413
    15923.966942    16052.066116    16191.322314    16303.305785    16393.801653
    16452.066116    16495.867769    16521.900826    16513.636364    16489.669421
    16423.553719    16338.842975    16251.239669    16157.438017    16068.181818
    16005.785124    15966.942149    15940.909091    15934.297521
    13446.280992    13472.727273    13528.925620    13614.876033    13730.578512
    13859.504132    13981.818182    14074.380165    14137.190083    14170.247934
    14173.553719    14150.413223    14097.520661    14014.876033    13899.173554
    13750.413223    13585.123967    13406.611570    13221.487603    13036.363636
    12887.603306    12771.900826    12682.644628    12623.140496    12593.388430
    12590.082645    12609.917355    12649.586777    12705.785124    12775.206612
    12847.933884    12884.297521    12880.991736    12841.322314    12771.900826
    12676.033058    12560.330579    12441.322314    12335.537190    12249.586777
    12193.388430    12173.553719    12200.000000    12282.644628    12424.793388
    12619.834711    12864.462810    13158.677686    13489.256198    13856.611570
    14261.157025    14692.561983    15142.148760    15598.347107    16057.851240
    16515.702479    16966.942149    17406.611570    17819.834711    18206.611570
    18548.347107    18821.487603    19019.834711    19143.801653    19193.388430
    19163.636364    19054.545455    18866.115702    18602.892562    18276.033058
    17889.256198    17477.685950    17099.173554    16751.652893    16448.760331
    16185.537190    15970.247934    15823.966942    15746.280992    15750.413223
    15813.636364    15921.487603    16039.256198    16134.297521    16207.851240
    16251.239669    16285.123967    16306.198347    16297.933884    16278.925620
    16233.471074    16179.338843    16127.272727    16073.553719    16024.380165
    16002.066116    15998.347107    16002.479339    16005.785124
    13218.181818    13244.628099    13297.520661    13380.165289    13492.561983
    13618.181818    13737.190083    13826.446281    13885.950413    13915.702479
    13919.008264    13895.867769    13846.280992    13766.942149    13657.851240
    13515.702479    13357.024793    13185.123967    13009.917355    12838.016529
    12702.479339    12603.305785    12533.884298    12494.214876    12484.297521
    12497.520661    12533.884298    12590.082645    12666.115702    12755.371901
    12844.628099    12900.826446    12917.355372    12894.214876    12841.322314
    12761.983471    12666.115702    12566.942149    12477.685950    12401.652893
    12348.760331    12328.925620    12348.760331    12418.181818    12547.107438
    12725.619835    12953.719008    13228.099174    13538.842975    13889.669421
    14286.363636    14712.809917    15165.702479    15633.471074    16107.851240
    16585.537190    17061.570248    17530.991736    17978.925620    18400.413223
    18776.859504    19074.380165    19292.561983    19426.446281    19476.033058
    19441.322314    19317.355372    19109.090909    18821.487603    18459.917355
    18038.429752    17588.842975    17172.727273    16790.495868    16457.851240
    16174.380165    15943.801653    15787.190083    15694.214876    15677.685950
    15725.619835    15813.636364    15914.876033    15997.933884    16061.570248
    16095.041322    16114.462810    16125.619835    16117.768595    16109.090909
    16084.297521    16060.330579    16047.933884    16033.884298    16024.380165
    16041.735537    16072.727273    16102.066116    16120.661157
    12983.471074    13009.917355    13062.809917    13142.148760    13251.239669
    13373.553719    13489.256198    13575.206612    13631.404959    13661.157025
    13664.462810    13641.322314    13591.735537    13515.702479    13409.917355
    13274.380165    13122.314050    12960.330579    12798.347107    12639.669421
    12517.355372    12431.404959    12381.818182    12361.983471    12365.289256
    12391.735537    12438.016529    12507.438017    12596.694215    12699.173554
    12804.958678    12877.685950    12914.049587    12910.743802    12877.685950
    12824.793388    12758.677686    12689.256198    12623.140496    12563.636364
    12520.661157    12504.132231    12523.966942    12586.776860    12699.173554
    12861.157025    13069.421488    13320.661157    13608.264463    13939.256198
    14319.421488    14737.603306    15185.537190    15656.611570    16142.561983
    16635.123967    17130.991736    17625.206612    18097.933884    18544.214876
    18945.454545    19267.768595    19500.826446    19644.628099    19694.214876
    19649.586777    19515.702479    19292.561983    18980.165289    18593.801653
    18147.520661    17669.834711    17224.380165    16812.396694    16454.545455
    16155.785124    15925.619835    15764.049587    15655.785124    15628.925620
    15666.528926    15739.669421    15829.338843    15902.066116    15960.743802
    15989.669421    15999.586777    15995.041322    15982.231405    15988.842975
    15984.710744    15985.950413    16011.570248    16035.537190    16064.049587
    16119.421488    16180.165289    16234.710744    16268.595041
    12742.148760    12768.595041    12821.487603    12900.826446    13003.305785
    13119.008264    13228.099174    13310.743802    13366.942149    13396.694215
    13400.000000    13376.859504    13327.272727    13251.239669    13148.760331
    13019.834711    12877.685950    12728.925620    12580.165289    12434.710744
    12325.619835    12256.198347    12219.834711    12213.223140    12229.752066
    12266.115702    12322.314050    12401.652893    12500.826446    12613.223140
    12732.231405    12821.487603    12874.380165    12894.214876    12890.909091
    12871.074380    12841.322314    12808.264463    12771.900826    12735.537190
    12709.090909    12702.479339    12725.619835    12785.123967    12887.603306
    13029.752066    13214.876033    13439.669421    13700.826446    14008.677686
    14369.008264    14770.661157    15210.330579    15676.446281    16165.702479
    16669.834711    17180.578512    17689.669421    18177.272727    18638.429752
    19054.545455    19391.735537    19639.669421    19788.429752    19838.016529
    19788.429752    19644.628099    19406.611570    19079.338843    18678.099174
    18216.942149    17724.380165    17259.504132    16827.272727    16454.132231
    16150.413223    15920.661157    15754.132231    15640.495868    15608.264463
    15640.495868    15703.719008    15783.471074    15850.826446    15904.958678
    15929.338843    15933.884298    15918.595041    15905.785124    15922.727273
    15939.256198    15965.702479    16024.380165    16084.710744    16149.586777
    16238.016529    16328.512397    16403.719008    16447.933884
    12514.049587    12540.495868    12593.388430    12666.115702    12758.677686
    12861.157025    12957.024793    13033.057851    13085.950413    13115.702479
    13119.008264    13095.867769    13046.280992    12970.247934    12871.074380
    12752.066116    12623.140496    12490.909091    12358.677686    12226.446281
    12130.578512    12071.074380    12044.628099    12044.628099    12067.768595
    12114.049587    12176.859504    12262.809917    12368.595041    12487.603306
    12616.528926    12722.314050    12798.347107    12844.628099    12877.685950
    12900.826446    12914.049587    12923.966942    12920.661157    12910.743802
    12907.438017    12917.355372    12947.107438    13006.611570    13102.479339
    13228.099174    13386.776860    13581.818182    13813.223140    14097.933884
    14438.429752    14820.247934    15243.388430    15701.239669    16185.537190
    16692.975207    17210.330579    17724.380165    18216.942149    18683.057851
    19104.132231    19446.280992    19699.173554    19852.892562    19902.479339
    19852.892562    19699.173554    19451.239669    19119.008264    18712.809917
    18246.694215    17749.173554    17279.338843    16842.148760    16469.421488
    16166.115702    15936.776860    15775.619835    15661.983471    15629.752066
    15656.611570    15709.917355    15779.752066    15837.190083    15881.404959
    15900.413223    15899.586777    15878.925620    15866.115702    15893.388430
    15925.206612    15981.818182    16073.553719    16170.247934    16271.487603
    16392.975207    16508.264463    16598.760331    16653.305785
    12319.008264    12345.454545    12391.735537    12451.239669    12523.966942
    12606.611570    12685.950413    12745.454545    12788.429752    12814.876033
    12818.181818    12795.041322    12745.454545    12672.727273    12580.165289
    12474.380165    12361.983471    12246.280992    12133.884298    12021.487603
    11938.842975    11889.256198    11869.421488    11876.033058    11902.479339
    11955.371901    12024.793388    12114.049587    12223.140496    12345.454545
    12480.991736    12600.000000    12699.173554    12778.512397    12847.933884
    12917.355372    12976.859504    13026.446281    13059.504132    13079.338843
    13102.479339    13132.231405    13175.206612    13238.016529    13327.272727
    13439.669421    13575.206612    13740.495868    13945.454545    14207.024793
    14527.685950    14889.669421    15292.975207    15734.297521    16210.330579
    16707.851240    17218.595041    17729.338843    18216.942149    18678.099174
    19094.214876    19431.404959    19679.338843    19833.057851    19887.603306
    19833.057851    19679.338843    19431.404959    19099.173554    18697.933884
    18236.776860    17744.214876    17283.884298    16861.570248    16498.760331
    16200.413223    15980.991736    15829.752066    15716.115702    15678.512397
    15695.454545    15738.842975    15798.760331    15841.735537    15870.661157
    15879.752066    15869.008264    15848.347107    15835.537190    15877.685950
    15934.710744    16026.033058    16155.785124    16290.495868    16429.752066
    16584.710744    16724.793388    16835.123967    16894.628099
    12160.330579    12183.471074    12219.834711    12262.809917    12312.396694
    12375.206612    12434.710744    12477.685950    12507.438017    12527.272727
    12530.578512    12507.438017    12461.157025    12395.041322    12312.396694
    12219.834711    12120.661157    12021.487603    11925.619835    11833.057851
    11763.636364    11720.661157    11704.132231    11714.049587    11743.801653
    11796.694215    11869.421488    11961.983471    12071.074380    12196.694215
    12335.537190    12467.768595    12590.082645    12702.479339    12808.264463
    12917.355372    13023.140496    13112.396694    13178.512397    13231.404959
    13280.991736    13333.884298    13393.388430    13462.809917    13548.760331
    13651.239669    13770.247934    13912.396694    14094.214876    14335.950413
    14636.776860    14978.925620    15362.396694    15783.884298    16238.429752
    16717.768595    17208.677686    17702.892562    18177.272727    18623.553719
    19024.793388    19347.107438    19585.123967    19733.884298    19783.471074
    19733.884298    19585.123967    19347.107438    19024.793388    18633.471074
    18187.190083    17717.355372    17279.752066    16880.578512    16535.950413
    16255.785124    16046.280992    15904.958678    15791.322314    15748.347107
    15755.371901    15788.842975    15830.991736    15860.743802    15876.446281
    15872.314050    15853.719008    15833.057851    15820.247934    15877.272727
    15959.504132    16085.537190    16250.000000    16419.421488    16588.842975
    16768.595041    16933.471074    17058.264463    17122.727273
    12034.710744    12051.239669    12074.380165    12097.520661    12123.966942
    12163.636364    12203.305785    12226.446281    12242.975207    12252.892562
    12252.892562    12233.057851    12193.388430    12137.190083    12067.768595
    11988.429752    11902.479339    11816.528926    11737.190083    11661.157025
    11604.958678    11568.595041    11552.066116    11561.983471    11591.735537
    11644.628099    11717.355372    11813.223140    11925.619835    12051.239669
    12193.388430    12338.842975    12484.297521    12629.752066    12771.900826
    12920.661157    13069.421488    13198.347107    13297.520661    13380.165289
    13459.504132    13535.537190    13611.570248    13692.148760    13779.338843
    13876.446281    13983.471074    14107.024793    14270.247934    14492.148760
    14773.140496    15095.454545    15459.090909    15855.785124    16279.338843
    16726.033058    17187.603306    17650.826446    18097.520661    18519.421488
    18895.867769    19198.347107    19421.487603    19555.371901    19600.000000
    19555.371901    19421.487603    19198.347107    18895.867769    18524.380165
    18097.933884    17660.743802    17256.198347    16888.429752    16575.206612
    16318.181818    16123.553719    15982.231405    15868.595041    15820.247934
    15817.355372    15840.909091    15869.834711    15880.991736    15880.165289
    15864.876033    15842.975207    15822.314050    15819.421488    15886.776860
    15989.669421    16140.909091    16335.537190    16530.578512    16725.619835
    16925.619835    17100.413223    17230.578512    17295.454545
    11919.008264    11925.619835    11928.925620    11928.925620    11932.231405
    11948.760331    11965.289256    11968.595041    11965.289256    11961.983471
    11955.371901    11938.842975    11909.090909    11866.115702    11809.917355
    11743.801653    11671.074380    11598.347107    11532.231405    11472.727273
    11426.446281    11396.694215    11383.471074    11393.388430    11426.446281
    11485.950413    11561.983471    11661.157025    11780.165289    11915.702479
    12064.462810    12226.446281    12398.347107    12573.553719    12748.760331
    12930.578512    13109.090909    13271.074380    13400.000000    13509.090909
    13611.570248    13710.743802    13803.305785    13895.041322    13992.148760
    14092.561983    14196.280992    14313.223140    14466.528926    14677.272727
    14941.735537    15244.214876    15583.057851    15950.000000    16337.603306
    16741.322314    17158.264463    17580.165289    17983.884298    18366.115702
    18707.438017    18985.123967    19183.471074    19302.479339    19342.148760
    19302.479339    19183.471074    18985.123967    18707.438017    18365.702479
    17969.008264    17569.421488    17202.892562    16876.446281    16596.280992
    16367.355372    16192.561983    16056.198347    15942.561983    15888.842975
    15880.578512    15898.760331    15919.834711    15917.768595    15905.785124
    15887.190083    15861.983471    15841.322314    15853.305785    15930.991736
    16049.173554    16215.702479    16430.578512    16640.495868    16850.413223
    17059.917355    17234.710744    17364.876033    17430.165289
    11803.305785    11796.694215    11780.165289    11757.024793    11737.190083
    11730.578512    11723.966942    11704.132231    11680.991736    11661.157025
    11647.933884    11631.404959    11611.570248    11581.818182    11538.842975
    11485.950413    11426.446281    11366.942149    11314.049587    11271.074380
    11238.016529    11214.876033    11208.264463    11224.793388    11264.462810
    11330.578512    11409.917355    11515.702479    11644.628099    11793.388430
    11955.371901    12133.884298    12328.925620    12533.884298    12735.537190
    12943.801653    13148.760331    13337.190083    13489.256198    13618.181818
    13740.495868    13856.198347    13965.289256    14071.487603    14178.512397
    14290.495868    14399.173554    14517.768595    14672.727273    14880.578512
    15131.818182    15412.809917    15721.900826    16054.132231    16400.826446
    16756.611570    17119.008264    17484.710744    17835.537190    18168.181818
    18464.462810    18707.438017    18880.991736    18985.123967    19019.834711
    18985.123967    18880.991736    18707.438017    18464.462810    18157.438017
    17795.454545    17438.429752    17119.834711    16839.669421    16597.520661
    16398.347107    16248.347107    16121.900826    16013.223140    15954.132231
    15940.495868    15958.677686    15971.900826    15961.983471    15943.388430
    15921.487603    15896.280992    15875.619835    15902.479339    15990.495868
    16123.966942    16305.785124    16530.578512    16750.413223    16964.876033
    17174.380165    17349.173554    17479.338843    17545.041322
    11674.380165    11657.851240    11624.793388    11581.818182    11538.842975
    11509.090909    11479.338843    11436.363636    11393.388430    11360.330579
    11337.190083    11320.661157    11304.132231    11284.297521    11254.545455
    11214.876033    11168.595041    11125.619835    11092.561983    11069.421488
    11052.892562    11042.975207    11046.280992    11076.033058    11125.619835
    11195.041322    11280.991736    11396.694215    11535.537190    11694.214876
    11869.421488    12067.768595    12282.644628    12510.743802    12735.537190
    12970.247934    13201.652893    13413.223140    13581.818182    13727.272727
    13866.115702    13998.347107    14117.355372    14238.016529    14358.264463
    14481.818182    14600.413223    14728.925620    14890.495868    15098.760331
    15341.735537    15606.198347    15890.495868    16192.975207    16503.719008
    16816.528926    17129.338843    17438.842975    17736.776860    18019.834711
    18276.033058    18484.297521    18633.057851    18722.314050    18747.107438
    18707.024793    18607.438017    18448.347107    18229.752066    17952.479339
    17620.247934    17300.826446    17025.206612    16783.057851    16573.966942
    16404.545455    16280.165289    16169.008264    16070.661157    16016.942149
    16003.305785    16021.487603    16026.859504    16013.636364    15991.735537
    15966.528926    15941.322314    15925.206612    15961.983471    16060.330579
    16203.719008    16395.454545    16630.165289    16864.876033    17084.297521
    17293.801653    17468.595041    17598.760331    17664.876033
    11522.314050    11502.479339    11459.504132    11400.000000    11337.190083
    11284.297521    11231.404959    11168.595041    11109.090909    11062.809917
    11033.057851    11009.917355    10993.388430    10976.859504    10957.024793
    10930.578512    10900.826446    10877.685950    10867.768595    10867.768595
    10871.074380    10880.991736    10904.132231    10950.413223    11013.223140
    11092.561983    11188.429752    11314.049587    11462.809917    11631.404959
    11819.834711    12034.710744    12259.504132    12500.826446    12742.148760
    12996.694215    13247.933884    13472.727273    13651.239669    13806.611570
    13955.371901    14097.520661    14229.752066    14368.181818    14504.958678
    14643.388430    14778.512397    14925.206612    15100.000000    15316.942149
    15559.917355    15816.115702    16083.884298    16361.570248    16641.322314
    16916.115702    17184.297521    17442.561983    17687.603306    17921.074380
    18132.231405    18305.785124    18429.752066    18499.173554    18509.090909
    18458.677686    18354.132231    18200.000000    17996.280992    17739.256198
    17441.322314    17159.504132    16921.900826    16712.809917    16533.471074
    16393.801653    16289.669421    16198.347107    16114.876033    16071.074380
    16061.983471    16075.619835    16083.057851    16066.528926    16041.322314
    16016.115702    15990.909091    15980.165289    16022.314050    16130.991736
    16284.297521    16485.950413    16730.578512    16965.289256    17184.710744
    17394.214876    17569.008264    17699.173554    17770.247934
    11343.801653    11323.966942    11277.685950    11208.264463    11132.231405
    11066.115702    11000.000000    10927.272727    10861.157025    10811.570248
    10778.512397    10755.371901    10738.842975    10728.925620    10719.008264
    10705.785124    10689.256198    10682.644628    10689.256198    10705.785124
    10725.619835    10755.371901    10798.347107    10861.157025    10937.190083
    11029.752066    11135.537190    11271.074380    11429.752066    11608.264463
    11809.917355    12034.710744    12262.809917    12507.438017    12755.371901
    13016.528926    13274.380165    13505.785124    13687.603306    13846.280992
    14001.652893    14150.413223    14295.867769    14455.371901    14611.983471
    14771.900826    14930.165289    15101.652893    15297.933884    15531.818182
    15783.057851    16039.256198    16298.760331    16559.917355    16813.636364
    17055.371901    17283.884298    17495.867769    17688.016529    17871.900826
    18038.016529    18176.859504    18271.074380    18315.702479    18305.785124
    18240.082645    18125.619835    17971.487603    17774.380165    17537.603306
    17269.008264    17019.834711    16815.289256    16635.950413    16486.363636
    16366.528926    16282.644628    16211.157025    16142.561983    16111.983471
    16112.809917    16131.818182    16141.322314    16121.487603    16096.280992
    16071.074380    16055.785124    16050.413223    16097.520661    16211.157025
    16374.380165    16580.578512    16825.206612    17059.917355    17279.338843
    17488.842975    17663.636364    17793.801653    17864.462810
    11145.454545    11125.619835    11079.338843    11006.611570    10923.966942
    10851.239669    10781.818182    10709.090909    10646.280992    10600.000000
    10570.247934    10550.413223    10540.495868    10537.190083    10540.495868
    10540.495868    10537.190083    10540.495868    10557.024793    10586.776860
    10619.834711    10666.115702    10725.619835    10804.958678    10897.520661
    11003.305785    11122.314050    11267.768595    11436.363636    11624.793388
    11829.752066    12057.851240    12285.950413    12527.272727    12768.595041
    13023.140496    13274.380165    13499.173554    13677.685950    13836.363636
    13995.041322    14153.719008    14312.396694    14489.669421    14672.727273
    14860.743802    15048.760331    15251.652893    15480.991736    15740.082645
    16007.851240    16272.314050    16531.818182    16784.710744    17020.661157
    17234.297521    17428.099174    17598.760331    17747.933884    17887.190083
    18013.223140    18112.396694    18171.900826    18186.776860    18152.066116
    18066.115702    17941.322314    17782.231405    17586.776860    17360.330579
    17111.157025    16884.710744    16709.917355    16560.330579    16435.950413
    16341.322314    16277.685950    16221.487603    16173.140496    16161.157025
    16171.900826    16201.239669    16212.809917    16192.975207    16167.768595
    16147.107438    16136.363636    16136.363636    16188.429752    16296.694215
    16459.504132    16670.247934    16904.958678    17139.669421    17359.090909
    17563.636364    17738.429752    17863.636364    17928.925620
    10933.884298    10914.049587    10867.768595    10795.041322    10712.396694
    10639.669421    10573.553719    10510.743802    10457.851240    10421.487603
    10401.652893    10391.735537    10391.735537    10401.652893    10418.181818
    10434.710744    10444.628099    10457.851240    10480.991736    10520.661157
    10563.636364    10619.834711    10692.561983    10788.429752    10897.520661
    11019.834711    11152.066116    11307.438017    11482.644628    11674.380165
    11876.033058    12100.826446    12325.619835    12557.024793    12781.818182
    13016.528926    13247.933884    13456.198347    13624.793388    13780.165289
    13942.148760    14110.743802    14282.644628    14477.685950    14687.190083
    14909.917355    15134.297521    15375.206612    15640.909091    15933.471074
    16226.033058    16507.024793    16774.793388    17027.685950    17254.132231
    17447.933884    17611.983471    17751.239669    17867.355372    17971.900826
    18057.851240    18117.355372    18137.190083    18117.355372    18052.892562
    17941.735537    17797.107438    17628.099174    17427.685950    17201.652893
    16961.983471    16750.000000    16600.000000    16475.619835    16381.404959
    16311.570248    16273.140496    16241.735537    16218.595041    16221.900826
    16242.561983    16282.231405    16299.173554    16279.338843    16258.677686
    16237.603306    16227.272727    16227.685950    16274.793388    16372.727273
    16530.165289    16735.537190    16960.330579    17190.082645    17404.545455
    17604.132231    17769.008264    17888.842975    17948.760331
    10732.231405    10712.396694    10666.115702    10596.694215    10517.355372
    10451.239669    10395.041322    10345.454545    10309.090909    10285.950413
    10279.338843    10282.644628    10295.867769    10319.008264    10352.066116
    10385.123967    10408.264463    10431.404959    10461.157025    10504.132231
    10550.413223    10613.223140    10695.867769    10804.958678    10930.578512
    11066.115702    11211.570248    11376.859504    11558.677686    11753.719008
    11955.371901    12173.553719    12385.123967    12600.000000    12801.652893
    13006.611570    13211.570248    13396.694215    13552.066116    13700.826446
    13859.504132    14031.404959    14216.528926    14432.644628    14668.595041
    14926.033058    15193.388430    15475.619835    15780.991736    16107.024793
    16429.338843    16735.123967    17019.421488    17280.578512    17505.785124
    17688.016529    17835.537190    17953.305785    18046.280992    18121.074380
    18171.900826    18191.735537    18171.900826    18112.396694    18013.223140
    17871.900826    17702.479339    17510.330579    17295.041322    17064.049587
    16828.925620    16626.446281    16491.735537    16392.561983    16323.140496
    16283.057851    16274.793388    16273.140496    16278.512397    16302.066116
    16328.099174    16373.140496    16395.454545    16380.165289    16359.090909
    16338.429752    16323.553719    16314.049587    16351.239669    16438.842975
    16580.991736    16776.033058    16990.909091    17210.743802    17415.289256
    17604.958678    17759.504132    17869.008264    17928.925620
    10490.909091    10471.074380    10428.099174    10365.289256    10299.173554
    10249.586777    10213.223140    10186.776860    10173.553719    10173.553719
    10186.776860    10209.917355    10242.975207    10285.950413    10338.842975
    10388.429752    10424.793388    10457.851240    10494.214876    10540.495868
    10586.776860    10649.586777    10735.537190    10851.239669    10986.776860
    11132.231405    11287.603306    11462.809917    11651.239669    11849.586777
    12047.933884    12259.504132    12457.851240    12649.586777    12828.099174
    13003.305785    13178.512397    13340.495868    13479.338843    13618.181818
    13770.247934    13942.148760    14133.884298    14367.768595    14633.471074
    14922.314050    15229.338843    15556.198347    15901.239669    16260.743802
    16612.809917    16948.347107    17257.438017    17535.123967    17767.355372
    17951.239669    18095.454545    18204.958678    18279.752066    18329.752066
    18350.413223    18335.537190    18276.033058    18176.859504    18038.016529
    17861.570248    17657.438017    17435.537190    17195.454545    16954.545455
    16719.008264    16521.074380    16396.694215    16312.396694    16267.768595
    16257.438017    16284.297521    16312.396694    16347.933884    16391.735537
    16427.685950    16478.099174    16505.785124    16495.041322    16474.380165
    16443.801653    16419.008264    16389.256198    16416.528926    16483.884298
    16610.743802    16785.950413    16980.991736    17180.991736    17365.702479
    17540.082645    17684.710744    17789.256198    17849.586777
    10272.727273    10252.892562    10213.223140    10157.024793    10104.132231
    10071.074380    10054.545455    10051.239669    10057.851240    10077.685950
    10110.743802    10153.719008    10206.611570    10269.421488    10342.148760
    10411.570248    10464.462810    10510.743802    10557.024793    10609.917355
    10659.504132    10722.314050    10808.264463    10923.966942    11062.809917
    11214.876033    11376.859504    11555.371901    11750.413223    11948.760331
    12143.801653    12345.454545    12527.272727    12695.867769    12854.545455
    13003.305785    13148.760331    13287.603306    13413.223140    13538.842975
    13684.297521    13852.892562    14047.933884    14296.280992    14588.429752
    14905.371901    15248.760331    15616.942149    16001.652893    16394.628099
    16776.446281    17141.735537    17480.578512    17783.057851    18035.537190
    18234.297521    18388.429752    18497.933884    18562.809917    18592.975207
    18588.429752    18543.801653    18449.586777    18310.743802    18132.231405
    17910.743802    17661.983471    17400.413223    17130.578512    16874.793388
    16633.884298    16430.991736    16311.983471    16237.603306    16212.809917
    16232.231405    16294.214876    16357.024793    16422.727273    16486.776860
    16532.644628    16588.429752    16626.033058    16615.289256    16589.669421
    16549.173554    16504.132231    16454.132231    16461.157025    16508.264463
    16614.876033    16765.289256    16935.537190    17110.743802    17275.206612
    17434.710744    17564.462810    17664.462810    17725.206612
    10071.074380    10051.239669    10014.876033     9965.289256     9925.619835
     9909.090909     9912.396694     9932.231405     9958.677686     9995.041322
    10044.628099    10107.438017    10180.165289    10262.809917    10358.677686
    10451.239669    10523.966942    10586.776860    10646.280992    10709.090909
    10765.289256    10831.404959    10917.355372    11029.752066    11165.289256
    11317.355372    11482.644628    11664.462810    11856.198347    12051.239669
    12236.363636    12424.793388    12586.776860    12728.925620    12867.768595
    12993.388430    13112.396694    13228.099174    13337.190083    13456.198347
    13595.041322    13763.636364    13961.983471    14220.247934    14534.297521
    14874.793388    15250.000000    15654.958678    16074.793388    16501.239669
    16912.809917    17307.851240    17676.446281    18013.636364    18300.826446
    18528.925620    18702.479339    18821.487603    18885.950413    18905.785124
    18880.991736    18811.570248    18687.603306    18514.049587    18290.909091
    18019.421488    17716.115702    17409.917355    17105.371901    16829.752066
    16578.512397    16365.702479    16241.735537    16172.314050    16162.396694
    16206.611570    16303.719008    16406.611570    16502.479339    16586.776860
    16642.561983    16703.719008    16746.694215    16741.322314    16716.115702
    16660.330579    16595.041322    16519.834711    16501.239669    16522.727273
    16603.719008    16728.925620    16869.008264    17018.595041    17157.438017
    17291.322314    17411.157025    17501.239669    17557.024793
     9895.867769     9879.338843     9849.586777     9809.917355     9783.471074
     9783.471074     9806.611570     9849.586777     9899.173554     9955.371901
    10021.487603    10100.826446    10193.388430    10299.173554    10421.487603
    10540.495868    10636.363636    10719.008264    10795.041322    10871.074380
    10937.190083    11009.917355    11095.867769    11201.652893    11327.272727
    11469.421488    11631.404959    11806.611570    11988.429752    12166.942149
    12335.537190    12500.826446    12636.363636    12755.371901    12871.074380
    12973.553719    13072.727273    13165.289256    13261.157025    13373.553719
    13512.396694    13680.991736    13885.950413    14154.132231    14478.099174
    14836.776860    15238.429752    15671.487603    16121.074380    16575.619835
    17016.942149    17441.735537    17845.041322    18221.900826    18553.719008
    18821.487603    19024.793388    19163.636364    19238.016529    19257.851240
    19223.140496    19133.884298    18985.123967    18776.859504    18509.090909
    18182.644628    17824.793388    17469.008264    17124.793388    16824.380165
    16557.851240    16330.165289    16196.280992    16126.859504    16126.859504
    16190.909091    16313.223140    16451.239669    16577.272727    16681.818182
    16742.975207    16804.958678    16853.305785    16858.264463    16828.099174
    16762.396694    16682.231405    16586.776860    16537.603306    16533.471074
    16584.297521    16684.297521    16794.214876    16913.636364    17017.355372
    17126.446281    17226.446281    17296.694215    17347.520661
     9743.801653     9733.884298     9714.049587     9687.603306     9677.685950
     9694.214876     9737.190083     9803.305785     9876.033058     9955.371901
    10041.322314    10137.190083    10249.586777    10381.818182    10530.578512
    10676.033058    10798.347107    10904.132231    11000.000000    11089.256198
    11165.289256    11244.628099    11327.272727    11423.140496    11535.537190
    11664.462810    11813.223140    11971.900826    12133.884298    12289.256198
    12434.710744    12576.859504    12689.256198    12785.123967    12877.685950
    12953.719008    13029.752066    13105.785124    13191.735537    13300.826446
    13439.669421    13611.570248    13819.834711    14091.322314    14425.206612
    14797.107438    15220.247934    15676.446281    16147.520661    16625.206612
    17096.280992    17555.785124    17998.760331    18420.247934    18796.694215
    19109.090909    19352.066116    19520.661157    19614.876033    19644.628099
    19609.917355    19505.785124    19332.231405    19089.256198    18776.859504
    18400.413223    17988.016529    17582.644628    17193.801653    16863.636364
    16576.859504    16329.338843    16180.578512    16106.198347    16111.157025
    16185.123967    16322.727273    16485.950413    16637.190083    16761.983471
    16833.471074    16901.239669    16959.917355    16969.834711    16939.669421
    16869.008264    16778.925620    16673.553719    16604.132231    16574.380165
    16599.586777    16669.008264    16748.347107    16837.190083    16915.702479
    16999.586777    17074.380165    17129.338843    17169.834711
     9614.876033     9611.570248     9604.958678     9595.041322     9604.958678
     9641.322314     9704.132231     9793.388430     9889.256198     9991.735537
    10100.826446    10219.834711    10355.371901    10510.743802    10685.950413
    10857.851240    11006.611570    11135.537190    11247.933884    11350.413223
    11433.057851    11512.396694    11588.429752    11671.074380    11770.247934
    11885.950413    12018.181818    12157.024793    12299.173554    12434.710744
    12557.024793    12676.033058    12768.595041    12841.322314    12910.743802
    12957.024793    13006.611570    13062.809917    13138.842975    13241.322314
    13376.859504    13548.760331    13760.330579    14035.123967    14378.925620
    14764.049587    15203.719008    15674.793388    16162.396694    16659.917355
    17155.785124    17645.041322    18122.727273    18578.925620    18990.082645
    19337.190083    19614.876033    19813.223140    19927.272727    19966.942149
    19927.272727    19808.264463    19609.917355    19332.231405    18985.123967
    18573.966942    18122.314050    17677.685950    17259.090909    16904.132231
    16602.066116    16339.669421    16180.991736    16106.611570    16116.528926
    16195.454545    16338.016529    16516.115702    16682.231405    16817.355372
    16899.173554    16972.727273    17046.694215    17066.528926    17041.322314
    16970.661157    16880.578512    16775.206612    16695.454545    16650.413223
    16655.371901    16699.586777    16748.760331    16802.479339    16851.239669
    16905.371901    16960.330579    17000.413223    17030.991736
     9522.314050     9525.619835     9532.231405     9542.148760     9568.595041
     9621.487603     9700.826446     9809.917355     9928.925620    10054.545455
    10190.082645    10338.842975    10500.826446    10679.338843    10877.685950
    11079.338843    11254.545455    11406.611570    11535.537190    11647.933884
    11733.884298    11806.611570    11869.421488    11935.537190    12018.181818
    12117.355372    12229.752066    12348.760331    12471.074380    12586.776860
    12689.256198    12785.123967    12861.157025    12914.049587    12960.330579
    12980.165289    13003.305785    13039.669421    13102.479339    13195.041322
    13323.966942    13492.561983    13707.438017    13985.537190    14339.256198
    14737.603306    15190.495868    15671.487603    16172.314050    16684.710744
    17200.413223    17714.462810    18216.942149    18697.933884    19133.884298
    19505.785124    19808.264463    20031.404959    20165.289256    20209.917355
    20165.289256    20031.404959    19808.264463    19505.785124    19133.884298
    18697.933884    18221.487603    17752.066116    17313.223140    16942.975207
    16626.033058    16353.719008    16190.082645    16120.661157    16135.537190
    16219.421488    16372.314050    16560.743802    16742.148760    16888.016529
    16975.619835    17064.462810    17148.347107    17183.057851    17162.809917
    17097.107438    17011.983471    16901.239669    16816.115702    16755.785124
    16740.495868    16764.462810    16783.471074    16812.396694    16831.404959
    16860.743802    16895.867769    16921.074380    16946.694215
     9485.950413     9492.561983     9509.090909     9532.231405     9568.595041
     9628.099174     9714.049587     9833.057851     9965.289256    10107.438017
    10262.809917    10434.710744    10619.834711    10818.181818    11036.363636
    11264.462810    11472.727273    11654.545455    11806.611570    11932.231405
    12024.793388    12094.214876    12143.801653    12193.388430    12259.504132
    12342.148760    12438.016529    12537.190083    12639.669421    12735.537190
    12818.181818    12894.214876    12953.719008    12990.082645    13019.834711
    13019.834711    13023.140496    13039.669421    13085.950413    13165.289256
    13284.297521    13449.586777    13664.462810    13945.867769    14309.504132
    14717.768595    15180.578512    15668.181818    16177.272727    16699.586777
    17230.165289    17759.090909    18276.446281    18772.314050    19223.140496
    19609.917355    19927.272727    20165.289256    20314.049587    20363.636364
    20314.049587    20165.289256    19927.272727    19609.917355    19223.140496
    18772.314050    18280.991736    17801.239669    17355.371901    16974.793388
    16647.933884    16376.033058    16212.396694    16147.933884    16167.768595
    16266.942149    16435.123967    16638.842975    16830.991736    16984.297521
    17077.272727    17176.033058    17269.421488    17319.008264    17308.677686
    17252.892562    17162.396694    17046.280992    16950.826446    16880.165289
    16849.586777    16858.677686    16857.851240    16861.983471    16856.198347
    16860.743802    16876.033058    16891.322314    16911.983471
     9522.314050     9528.925620     9548.760331     9578.512397     9618.181818
     9677.685950     9760.330579     9879.338843    10014.876033    10163.636364
    10328.925620    10514.049587    10715.702479    10930.578512    11165.289256
    11416.528926    11654.545455    11872.727273    12051.239669    12193.388430
    12295.867769    12365.289256    12404.958678    12438.016529    12487.603306
    12553.719008    12633.057851    12715.702479    12798.347107    12874.380165
    12940.495868    13000.000000    13042.975207    13066.115702    13089.256198
    13079.338843    13069.421488    13072.727273    13102.479339    13165.289256
    13274.380165    13433.057851    13644.628099    13929.338843    14299.586777
    14711.157025    15177.272727    15668.181818    16177.272727    16704.545455
    17240.082645    17773.966942    18296.280992    18797.107438    19252.892562
    19644.628099    19966.942149    20209.917355    20363.636364    20418.181818
    20363.636364    20209.917355    19966.942149    19644.628099    19252.892562
    18797.107438    18300.826446    17820.661157    17377.685950    16996.694215
    16670.247934    16403.719008    16245.041322    16185.537190    16215.289256
    16324.380165    16507.438017    16726.033058    16928.512397    17088.842975
    17192.148760    17295.454545    17398.347107    17462.809917    17467.355372
    17416.528926    17330.991736    17214.876033    17114.462810    17038.842975
    16998.347107    16992.561983    16981.818182    16961.157025    16925.619835
    16910.330579    16910.743802    16916.115702    16931.818182
     9631.404959     9638.016529     9657.851240     9687.603306     9727.272727
     9783.471074     9859.504132     9968.595041    10097.520661    10242.975207
    10408.264463    10596.694215    10804.958678    11029.752066    11277.685950
    11545.454545    11806.611570    12051.239669    12259.504132    12421.487603
    12537.190083    12609.917355    12642.975207    12662.809917    12695.867769
    12745.454545    12808.264463    12874.380165    12940.495868    13000.000000
    13052.892562    13095.867769    13125.619835    13138.842975    13158.677686
    13148.760331    13135.537190    13128.925620    13145.454545    13195.041322
    13290.909091    13439.669421    13647.933884    13932.644628    14306.198347
    14717.768595    15180.578512    15668.181818    16177.272727    16699.586777
    17235.123967    17769.008264    18291.322314    18792.148760    19247.933884
    19634.710744    19952.066116    20190.082645    20338.842975    20388.429752
    20338.842975    20185.123967    19942.148760    19619.834711    19228.099174
    18772.314050    18285.537190    17814.876033    17381.404959    17015.289256
    16699.173554    16442.975207    16289.256198    16239.669421    16274.380165
    16393.388430    16586.363636    16815.289256    17028.099174    17203.719008
    17316.942149    17429.752066    17542.148760    17621.487603    17635.950413
    17600.000000    17524.380165    17418.181818    17322.727273    17247.107438
    17196.694215    17180.991736    17155.371901    17114.876033    17059.504132
    17024.380165    17014.876033    17010.330579    17021.074380
     9776.859504     9783.471074     9803.305785     9833.057851     9872.727273
     9925.619835     9995.041322    10094.214876    10209.917355    10345.454545
    10504.132231    10689.256198    10897.520661    11125.619835    11380.165289
    11657.851240    11932.231405    12193.388430    12421.487603    12606.611570
    12738.842975    12818.181818    12847.933884    12857.851240    12877.685950
    12910.743802    12957.024793    13006.611570    13056.198347    13099.173554
    13135.537190    13165.289256    13185.123967    13191.735537    13211.570248
    13204.958678    13195.041322    13185.123967    13195.041322    13238.016529
    13327.272727    13469.421488    13671.074380    13952.479339    14326.033058
    14734.297521    15190.495868    15671.487603    16177.272727    16699.586777
    17230.165289    17764.049587    18286.363636    18787.190083    19238.016529
    19614.876033    19917.355372    20140.495868    20274.380165    20314.049587
    20259.504132    20110.743802    19867.768595    19545.454545    19153.719008
    18702.892562    18230.578512    17788.016529    17379.338843    17033.471074
    16737.603306    16496.694215    16352.892562    16308.264463    16352.892562
    16476.859504    16679.752066    16914.049587    17133.471074    17319.008264
    17451.652893    17578.925620    17705.785124    17800.000000    17834.297521
    17813.223140    17757.438017    17671.487603    17590.909091    17515.289256
    17464.876033    17434.297521    17393.801653    17338.429752    17268.181818
    17218.181818    17193.801653    17184.297521    17184.710744
     9995.041322    10001.652893    10021.487603    10051.239669    10087.603306
    10133.884298    10193.388430    10279.338843    10378.512397    10494.214876
    10636.363636    10808.264463    11006.611570    11228.099174    11479.338843
    11757.024793    12034.710744    12302.479339    12540.495868    12738.842975
    12887.603306    12976.859504    13006.611570    13009.917355    13019.834711
    13039.669421    13069.421488    13102.479339    13135.537190    13161.983471
    13185.123967    13201.652893    13211.570248    13218.181818    13238.016529
    13234.710744    13228.099174    13224.793388    13238.016529    13280.991736
    13370.247934    13509.090909    13707.438017    13985.537190    14352.479339
    14757.438017    15207.024793    15681.404959    16180.578512    16699.586777
    17230.165289    17759.090909    18281.404959    18777.272727    19218.181818
    19580.165289    19862.809917    20061.157025    20175.206612    20200.000000
    20135.537190    19981.818182    19743.801653    19421.487603    19034.710744
    18599.173554    18151.652893    17738.842975    17364.876033    17044.214876
    16773.553719    16557.851240    16428.925620    16394.214876    16443.801653
    16577.685950    16780.165289    17019.421488    17243.801653    17444.214876
    17601.239669    17747.933884    17889.256198    18003.305785    18057.438017
    18066.528926    18035.950413    17980.165289    17914.462810    17853.719008
    17798.347107    17757.851240    17707.438017    17642.148760    17561.983471
    17502.066116    17462.396694    17437.603306    17432.644628
    10226.446281    10233.057851    10252.892562    10282.644628    10315.702479
    10355.371901    10404.958678    10477.685950    10563.636364    10662.809917
    10785.123967    10940.495868    11125.619835    11337.190083    11578.512397
    11846.280992    12117.355372    12381.818182    12619.834711    12821.487603
    12976.859504    13076.033058    13109.090909    13109.090909    13112.396694
    13122.314050    13138.842975    13158.677686    13175.206612    13188.429752
    13198.347107    13204.958678    13211.570248    13221.487603    13244.628099
    13244.628099    13244.628099    13251.239669    13274.380165    13327.272727
    13419.834711    13561.983471    13760.330579    14031.818182    14388.842975
    14787.190083    15230.165289    15697.933884    16190.495868    16702.892562
    17225.206612    17749.173554    18261.570248    18747.520661    19173.553719
    19515.702479    19773.553719    19947.107438    20041.322314    20051.239669
    19976.859504    19823.140496    19590.082645    19277.685950    18900.826446
    18485.537190    18067.768595    17689.669421    17355.371901    17064.876033
    16819.421488    16628.925620    16519.834711    16495.041322    16554.545455
    16693.388430    16900.413223    17139.669421    17373.966942    17584.297521
    17765.702479    17936.776860    18097.520661    18231.404959    18315.702479
    18354.958678    18359.504132    18333.884298    18298.347107    18247.520661
    18197.107438    18151.652893    18096.280992    18026.033058    17940.909091
    17870.661157    17820.661157    17785.537190    17770.247934
    10477.685950    10484.297521    10504.132231    10533.884298    10563.636364
    10596.694215    10636.363636    10695.867769    10768.595041    10854.545455
    10960.330579    11095.867769    11264.462810    11459.504132    11680.991736
    11928.925620    12183.471074    12434.710744    12662.809917    12857.851240
    13009.917355    13109.090909    13145.454545    13145.454545    13145.454545
    13148.760331    13155.371901    13161.983471    13168.595041    13171.900826
    13175.206612    13178.512397    13188.429752    13208.264463    13238.016529
    13247.933884    13257.851240    13277.685950    13317.355372    13383.471074
    13485.950413    13631.404959    13829.752066    14094.628099    14438.429752
    14826.859504    15259.917355    15721.074380    16207.024793    16707.851240
    17218.595041    17729.338843    18231.818182    18697.933884    19104.132231
    19421.487603    19654.545455    19803.305785    19872.727273    19862.809917
    19778.512397    19619.834711    19391.735537    19089.256198    18732.231405
    18347.107438    17969.008264    17630.578512    17335.950413    17080.578512
    16870.247934    16709.917355    16625.619835    16620.661157    16690.082645
    16838.842975    17040.495868    17274.793388    17514.049587    17739.256198
    17945.041322    18140.495868    18325.619835    18484.297521    18593.388430
    18667.768595    18707.438017    18721.900826    18716.528926    18685.950413
    18645.867769    18605.785124    18550.826446    18480.991736    18396.280992
    18326.446281    18271.487603    18231.404959    18211.157025
    10755.372054    10761.983624    10781.818335    10811.570401    10838.016682
    10864.462980    10894.215063    10940.496055    11000.000187    11072.727459
    11165.289443    11284.665015    11434.159959    11607.162703    11802.938624
    12024.058890    12253.627270    12481.726426    12689.990872    12868.503252
    13007.346210    13096.602391    13125.987133    13121.946717    13117.538998
    13116.804382    13117.171702    13119.008264    13125.619835    13132.231405
    13138.842975    13148.760331    13168.595041    13201.652893    13247.933884
    13274.380165    13297.520661    13330.578512    13383.471074    13459.504132
    13568.595041    13717.355372    13912.396694    14170.661157    14504.545455
    14879.752066    15299.586777    15750.826446    16225.206612    16714.462810
    17208.677686    17702.892562    18187.190083    18633.471074    19009.917355
    19302.479339    19510.743802    19634.710744    19679.338843    19649.586777
    19550.413223    19386.776860    19158.677686    18871.074380    18538.842975
    18193.801653    17855.371901    17556.611570    17301.652893    17086.363636
    16916.115702    16795.867769    16741.322314    16761.157025    16845.454545
    16999.173554    17205.371901    17439.669421    17683.884298    17923.966942
    18154.132231    18373.966942    18583.471074    18766.942149    18905.785124
    19009.917355    19084.297521    19128.925620    19153.719008    19148.347107
    19128.099174    19097.933884    19052.892562    18988.016529    18913.223140
    18848.347107    18798.347107    18763.223140    18742.975207
    11066.116010    11072.727581    11092.562291    11119.008572    11138.843283
    11158.678028    11178.512773    11211.570624    11257.851616    11317.355748
    11396.694591    11502.847022    11632.507250    11778.696388    11946.556768
    12137.557630    12334.435436    12529.476724    12707.989086    12860.055168
    12975.757613    13045.179066    13061.340652    13047.382869    13036.730886
    13034.159728    13038.200154    13046.280992    13062.809917    13082.644628
    13102.479339    13125.619835    13158.677686    13208.264463    13274.380165
    13323.966942    13363.636364    13406.611570    13466.115702    13548.760331
    13661.157025    13814.462810    14010.743802    14265.702479    14589.669421
    14951.652893    15354.958678    15788.016529    16247.520661    16720.247934
    17197.933884    17670.661157    18132.231405    18554.132231    18905.785124
    19173.553719    19357.024793    19456.198347    19480.991736    19431.404959
    19316.942149    19148.347107    18930.165289    18657.438017    18350.000000
    18045.041322    17751.239669    17497.107438    17286.776860    17111.570248
    16981.404959    16906.611570    16886.776860    16926.446281    17025.619835
    17194.214876    17404.958678    17639.256198    17883.471074    18133.471074
    18383.057851    18627.272727    18856.198347    19064.462810    19233.057851
    19366.942149    19466.115702    19535.537190    19585.123967    19609.917355
    19609.917355    19595.041322    19560.330579    19505.785124    19436.363636
    19376.859504    19332.231405    19302.479339    19287.603306
    11416.529391    11423.140961    11439.669887    11459.504598    11469.421953
    11479.339360    11489.256767    11509.091478    11542.149329    11588.430321
    11654.546022    11744.169521    11853.627716    11975.207098    12112.948074
    12270.891054    12431.405192    12586.777041    12725.619964    12841.322392
    12923.966968    12966.942124    12963.268987    12936.455369    12917.355273
    12911.845651    12919.191875    12937.190083    12966.942149    13003.305785
    13042.975207    13085.950413    13138.842975    13208.264463    13294.214876
    13366.942149    13429.752066    13489.256198    13558.677686    13647.933884
    13766.942149    13924.793388    14127.685950    14381.404959    14695.454545
    15044.214876    15426.033058    15837.603306    16273.966942    16726.859504
    17183.057851    17634.297521    18068.181818    18460.330579    18791.735537
    19039.669421    19198.347107    19277.685950    19282.644628    19218.181818
    19093.801653    18925.206612    18716.942149    18469.008264    18191.322314
    17916.528926    17662.396694    17452.892562    17282.644628    17147.520661
    17062.396694    17027.685950    17042.561983    17107.024793    17221.074380
    17404.545455    17624.793388    17869.008264    18118.181818    18382.644628
    18651.652893    18915.289256    19163.636364    19391.735537    19586.363636
    19745.041322    19859.090909    19943.388430    20012.809917    20062.396694
    20082.231405    20082.231405    20057.438017    20012.809917    19953.305785
    19897.520661    19857.851240    19838.016529    19833.057851
    11800.000625    11803.306410    11813.223766    11823.141121    11826.446906
    11829.752761    11833.058615    11842.975971    11862.810681    11895.868532
    11945.455302    12014.876768    12103.030992    12201.102541    12309.091420
    12427.364947    12544.903846    12653.994686    12746.556600    12815.978018
    12858.953156    12868.870449    12842.424120    12800.550819    12771.900687
    12763.085292    12773.737316    12801.652893    12847.933884    12904.132231
    12966.942149    13036.363636    13115.702479    13208.264463    13314.049587
    13409.917355    13495.867769    13578.512397    13664.462810    13763.636364
    13889.256198    14054.958678    14261.157025    14515.289256    14821.074380
    15156.611570    15516.942149    15902.066116    16311.983471    16736.776860
    17168.181818    17592.975207    18004.132231    18371.487603    18677.685950
    18905.785124    19044.628099    19104.132231    19094.214876    19014.876033
    18885.537190    18721.900826    18528.512397    18300.413223    18047.520661
    17802.892562    17588.429752    17423.553719    17298.347107    17208.264463
    17168.181818    17178.512397    17223.140496    17312.396694    17446.280992
    17644.628099    17879.338843    18128.512397    18377.685950    18646.694215
    18930.165289    19208.264463    19471.074380    19720.247934    19940.909091
    20114.462810    20238.429752    20332.644628    20416.942149    20492.561983
    20538.429752    20554.545455    20545.867769    20512.396694    20462.809917
    20411.983471    20383.471074    20379.752066    20385.950413
    12200.000787    12200.000787    12203.306572    12206.612357    12206.612357
    12206.612445    12206.612532    12209.918318    12219.835672    12239.670376
    12272.360899    12320.478395    12385.124786    12456.750024    12531.681021
    12606.979310    12674.931402    12731.129661    12770.798995    12793.939405
    12797.245109    12774.471854    12723.048486    12665.013577    12626.446103
    12614.324936    12628.282758    12666.115702    12728.925620    12808.264463
    12894.214876    12986.776860    13092.561983    13211.570248    13340.495868
    13459.504132    13568.595041    13674.380165    13784.710744    13897.107438
    14029.338843    14199.586777    14409.090909    14660.330579    14959.504132
    15278.512397    15612.396694    15971.074380    16349.586777    16741.735537
    17143.388430    17546.694215    17935.123967    18277.685950    18563.636364
    18766.942149    18890.909091    18940.495868    18915.702479    18826.446281
    18692.148760    18538.429752    18359.917355    18151.652893    17928.512397
    17714.049587    17539.256198    17409.504132    17324.380165    17279.338843
    17284.297521    17334.297521    17413.636364    17522.727273    17676.446281
    17884.710744    18123.966942    18373.140496    18631.818182    18910.330579
    19203.305785    19495.867769    19773.553719    20032.644628    20268.181818
    20451.652893    20585.537190    20689.669421    20788.842975    20880.578512
    20949.586777    20988.842975    20998.347107    20983.057851    20951.652893
    20919.008264    20908.677686    20923.140496    20940.495868
    12600.000897    12600.000897    12600.000897    12600.000897    12600.000897
    12600.000996    12600.001096    12600.001096    12603.306878    12612.856911
    12630.855040    12658.770494    12696.970581    12738.843729    12777.411064
    12806.428337    12821.487847    12818.181963    12801.652937    12778.512345
    12742.515932    12688.154067    12613.957521    12539.393698    12490.908881
    12475.481941    12492.745560    12540.495868    12619.834711    12722.314050
    12831.404959    12947.107438    13076.033058    13221.487603    13373.553719
    13515.702479    13647.933884    13776.859504    13907.024793    14035.950413
    14174.793388    14346.280992    14555.785124    14804.132231    15088.429752
    15390.909091    15698.347107    16025.619835    16372.727273    16731.818182
    17108.677686    17495.454545    17866.115702    18188.842975    18454.545455
    18642.975207    18752.066116    18796.694215    18766.942149    18667.768595
    18533.471074    18384.710744    18216.115702    18022.727273    17824.380165
    17640.082645    17495.454545    17400.826446    17350.826446    17345.867769
    17395.454545    17485.123967    17594.214876    17723.140496    17891.735537
    18109.917355    18348.760331    18602.479339    18865.702479    19153.719008
    19456.198347    19758.677686    20046.280992    20310.330579    20550.826446
    20744.214876    20883.057851    20997.107438    21106.198347    21214.049587
    21301.239669    21365.289256    21399.586777    21414.049587    21417.355372
    21414.462810    21428.925620    21461.570248    21490.082645
    12990.083597    12990.083597    12990.083597    12990.083597    12990.083597
    12988.981774    12987.879952    12987.879952    12987.879946    12990.083781
    12995.593374    13004.776029    13017.631745    13027.548952    13027.548777
    13011.386974    12975.023155    12916.620845    12844.995395    12773.369951
    12699.540666    12615.794052    12521.762806    12430.670070    12372.267909
    12353.535196    12374.104607    12431.404959    12527.272727    12649.586777
    12781.818182    12920.661157    13072.727273    13241.322314    13419.834711
    13585.123967    13740.495868    13892.561983    14042.561983    14184.710744
    14330.165289    14502.892562    14709.090909    14946.280992    15210.743802
    15488.429752    15769.421488    16065.289256    16376.033058    16707.024793
    17059.090909    17424.380165    17772.314050    18075.206612    18325.619835
    18504.132231    18608.264463    18647.933884    18618.181818    18519.008264
    18379.752066    18235.950413    18082.231405    17908.677686    17735.123967
    17580.991736    17466.528926    17402.066116    17387.190083    17411.983471
    17496.280992    17620.661157    17759.504132    17903.305785    18086.776860
    18309.917355    18548.347107    18801.652893    19069.421488    19361.983471
    19679.338843    19996.694215    20299.173554    20568.181818    20818.595041
    21011.983471    21150.826446    21269.834711    21388.842975    21507.851240
    21613.223140    21697.107438    21762.809917    21808.677686    21848.347107
    21881.818182    21926.033058    21981.818182    22021.487603
    13360.331531    13360.331531    13360.331531    13360.331531    13360.331531
    13355.923923    13351.516316    13351.516316    13351.516307    13349.312422
    13344.904650    13337.558368    13327.273577    13307.438707    13271.074889
    13212.305190    13131.129629    13026.446327    12908.539885    12790.633452
    12678.236680    12568.043796    12454.177850    12349.861984    12281.542479
    12259.503987    12283.011872    12348.760331    12457.851240    12596.694215
    12748.760331    12910.743802    13085.950413    13280.991736    13482.644628
    13675.619835    13850.826446    14022.727273    14193.801653    14345.867769
    14494.628099    14668.595041    14866.115702    15083.471074    15319.421488
    15566.942149    15811.570248    16073.966942    16351.652893    16645.041322
    16967.355372    17306.198347    17626.446281    17904.958678    18140.495868
    18314.462810    18419.008264    18464.049587    18439.669421    18345.454545
    18211.157025    18077.272727    17943.388430    17794.628099    17650.826446
    17531.818182    17447.520661    17407.851240    17417.768595    17472.314050
    17581.404959    17735.537190    17894.214876    18052.892562    18246.280992
    18474.380165    18707.438017    18960.330579    19233.057851    19535.537190
    19862.809917    20201.239669    20513.636364    20797.520661    21052.892562
    21246.280992    21385.123967    21509.090909    21633.057851    21763.223140
    21881.818182    21990.495868    22081.404959    22165.289256    22242.975207
    22312.809917    22391.735537    22470.661157    22521.487603
    13703.306737    13703.306737    13703.306737    13703.306737    13703.306737
    13691.047890    13678.789043    13678.789043    13678.789031    13675.483212
    13664.463859    13643.894427    13613.774914    13567.493757    13498.439400
    13404.775313    13287.603442    13146.556504    12992.286426    12838.016359
    12690.357885    12550.412945    12416.712299    12302.479088    12227.548019
    12201.836430    12227.180851    12299.173554    12418.181818    12570.247934
    12738.842975    12920.661157    13122.314050    13345.041322    13566.528926
    13779.338843    13978.925620    14164.049587    14345.041322    14503.719008
    14652.479339    14819.834711    15004.132231    15197.107438    15398.760331
    15611.570248    15824.380165    16054.132231    16302.066116    16560.743802
    16848.347107    17160.743802    17452.892562    17711.570248    17931.818182
    18100.826446    18210.330579    18260.743802    18241.322314    18151.652893
    18032.231405    17918.181818    17799.173554    17680.165289    17566.115702
    17476.859504    17417.355372    17397.520661    17432.231405    17511.570248
    17645.867769    17814.876033    17988.429752    18161.983471    18360.330579
    18588.429752    18826.446281    19084.297521    19366.942149    19674.380165
    20012.809917    20367.355372    20700.826446    20994.628099    21254.958678
    21448.347107    21587.190083    21711.157025    21840.082645    21976.446281
    22113.223140    22240.495868    22356.611570    22465.702479    22574.793388
    22680.991736    22794.628099    22901.652893    22963.636364
    14020.662109    14020.662109    14020.662109    14020.662109    14020.662109
    13995.180122    13969.698134    13969.698134    13969.698119    13965.290365
    13950.965217    13920.478420    13873.829976    13804.775635    13710.744246
    13591.001205    13447.383070    13279.889852    13099.173492    12918.457148
    12742.148543    12572.451546    12418.916199    12294.765639    12216.161472
    12185.674849    12210.651943    12285.950413    12411.570248    12573.553719
    12755.371901    12957.024793    13181.818182    13424.380165    13662.396694
    13891.735537    14112.396694    14307.438017    14488.429752    14643.801653
    14785.950413    14940.082645    15104.545455    15273.140496    15445.041322
    15626.446281    15807.438017    16004.545455    16227.685950    16463.223140
    16727.685950    17011.983471    17279.338843    17516.528926    17724.793388
    17887.190083    17996.694215    18052.479339    18032.644628    17942.561983
    17833.057851    17733.884298    17634.710744    17545.454545    17466.115702
    17406.611570    17376.859504    17381.818182    17431.404959    17530.991736
    17690.495868    17874.380165    18057.851240    18241.322314    18439.669421
    18667.768595    18905.785124    19168.595041    19456.198347    19778.512397
    20133.057851    20498.760331    20848.347107    21152.066116    21417.355372
    21610.743802    21744.628099    21868.595041    21997.520661    22145.041322
    22295.041322    22440.909091    22575.619835    22703.305785    22837.190083
    22973.140496    23121.487603    23256.611570    23334.710744
    14311.571200    14311.571200    14311.571200    14311.571200    14311.571200
    14267.907394    14224.243588    14224.243588    14224.243571    14218.733882
    14201.102940    14164.004567    14104.500295    14020.386278    13910.193290
    13773.921342    13613.774294    13429.752150    13232.506865    13031.955812
    12833.608646    12644.076948    12474.012680    12339.577452    12252.892466
    12215.426946    12237.098237    12312.396694    12441.322314    12609.917355
    12804.958678    13023.140496    13261.157025    13516.942149    13772.727273
    14015.289256    14253.719008    14455.371901    14633.057851    14775.206612
    14900.826446    15035.123967    15176.446281    15320.661157    15466.115702
    15614.876033    15767.355372    15931.818182    16130.165289    16347.520661
    16595.454545    16863.223140    17109.090909    17328.099174    17522.727273
    17678.512397    17782.644628    17838.429752    17823.140496    17737.603306
    17638.016529    17553.719008    17474.380165    17409.917355    17365.289256
    17335.537190    17330.578512    17360.743802    17430.578512    17545.454545
    17715.289256    17909.090909    18097.520661    18280.991736    18484.297521
    18707.438017    18950.413223    19223.140496    19520.661157    19852.892562
    20223.553719    20605.371901    20959.917355    21273.553719    21543.801653
    21732.231405    21861.157025    21980.165289    22109.090909    22262.809917
    22426.033058    22578.925620    22725.619835    22871.487603    23023.553719
    23182.644628    23359.090909    23522.314050    23616.528926
    14576.033857    14576.033857    14576.033857    14576.033857    14576.033857
    14509.229539    14442.425220    14442.425220    14442.425199    14435.813576
    14414.876842    14371.166900    14302.479905    14207.713938    14086.869011
    13941.047057    13772.451927    13581.818229    13374.655606    13160.881433
    12947.107293    12747.658263    12570.982441    12432.506813    12343.250652
    12299.908163    12314.600552    12385.123967    12507.438017    12676.033058
    12877.685950    13105.785124    13350.413223    13612.809917    13871.900826
    14117.768595    14362.809917    14571.074380    14745.454545    14877.685950
    14983.471074    15094.628099    15212.809917    15332.644628    15451.652893
    15575.619835    15702.892562    15842.561983    16021.074380    16220.247934
    16456.611570    16714.462810    16950.413223    17154.545455    17335.123967
    17478.925620    17577.685950    17628.925620    17613.636364    17532.644628
    17442.561983    17373.140496    17318.595041    17273.966942    17254.132231
    17254.545455    17279.752066    17335.123967    17429.752066    17559.504132
    17734.710744    17928.925620    18117.355372    18295.867769    18499.173554
    18727.272727    18970.247934    19247.933884    19555.371901    19897.520661
    20284.297521    20682.231405    21046.694215    21360.330579    21630.578512
    21814.049587    21933.057851    22052.066116    22180.991736    22335.950413
    22500.413223    22653.305785    22800.000000    22957.024793    23125.206612
    23300.413223    23497.933884    23682.231405    23787.603306
    14814.050231    14814.050231    14814.050231    14814.050231    14814.050231
    14719.146722    14624.243212    14624.243212    14624.243188    14616.529630
    14592.287106    14543.067522    14467.401657    14365.656831    14238.934982
    14089.439965    13919.008313    13728.374632    13517.906241    13297.520518
    13078.236760    12875.481967    12701.010019    12566.207493    12477.318639
    12429.935733    12435.078062    12494.214876    12606.611570    12768.595041
    12966.942149    13195.041322    13442.975207    13702.066116    13954.545455
    14193.801653    14435.537190    14643.801653    14818.181818    14940.495868
    15029.752066    15116.528926    15210.330579    15305.785124    15401.652893
    15504.132231    15612.809917    15739.256198    15904.545455    16090.495868
    16310.330579    16563.223140    16797.107438    16990.909091    17157.438017
    17284.710744    17373.553719    17420.247934    17400.000000    17319.008264
    17238.842975    17189.256198    17144.628099    17119.834711    17124.793388
    17145.454545    17195.454545    17270.661157    17380.165289    17519.834711
    17700.000000    17889.256198    18072.727273    18256.198347    18459.504132
    18687.603306    18940.495868    19233.057851    19560.330579    19922.314050
    20323.966942    20731.818182    21106.198347    21419.834711    21680.165289
    21853.719008    21967.768595    22081.818182    22205.785124    22350.826446
    22505.371901    22653.305785    22800.000000    22957.024793    23135.123967
    23325.206612    23537.603306    23731.818182    23842.148760
    15025.620322    15025.620322    15025.620322    15025.620322    15025.620322
    14897.658943    14769.697565    14769.697565    14769.697539    14760.882046
    14733.333732    14678.971816    14597.429010    14490.909178    14361.616184
    14212.488497    14044.628029    13857.300151    13650.137563    13429.751860
    13211.570054    13015.426854    12849.403040    12723.783258    12639.669427
    12591.551898    12589.715344    12636.363636    12735.537190    12884.297521
    13072.727273    13294.214876    13532.231405    13781.404959    14020.661157
    14246.694215    14475.206612    14673.553719    14841.322314    14957.024793
    15033.057851    15098.760331    15166.115702    15238.429752    15314.462810
    15398.760331    15497.107438    15616.942149    15775.619835    15950.000000
    16158.264463    16401.239669    16633.057851    16826.859504    16979.752066
    17090.495868    17166.115702    17200.000000    17171.487603    17090.495868
    17019.834711    16985.123967    16955.371901    16945.454545    16965.289256
    17011.157025    17085.950413    17184.297521    17311.983471    17464.876033
    17645.041322    17834.710744    18013.223140    18196.694215    18404.958678
    18638.016529    18900.826446    19203.305785    19550.413223    19927.272727
    20338.842975    20756.611570    21130.991736    21444.628099    21693.801653
    21852.479339    21961.570248    22070.661157    22184.710744    22309.917355
    22449.586777    22587.603306    22729.338843    22886.363636    23064.462810
    23265.702479    23488.016529    23682.231405    23787.603306
    15200.826774    15200.826774    15200.826774    15200.826774    15200.826774
    15039.807526    14878.788279    14878.788279    14878.788249    14868.870824
    14838.016726    14778.879795    14692.194670    14582.369068    14452.341471
    14305.784964    14143.066842    13962.350552    13761.799551    13548.025439
    13337.557154    13154.637111    13003.305686    12889.439810    12815.243338
    12771.166215    12766.758499    12804.958678    12890.909091    13026.446281
    13201.652893    13406.611570    13624.793388    13854.132231    14076.859504
    14283.057851    14491.735537    14670.247934    14821.487603    14923.966942
    14986.776860    15031.404959    15078.925620    15129.752066    15187.603306
    15257.024793    15348.347107    15464.462810    15623.140496    15797.520661
    16000.826446    16238.842975    16463.223140    16651.652893    16800.826446
    16900.000000    16962.396694    16980.165289    16943.801653    16862.809917
    16796.694215    16766.528926    16746.694215    16752.066116    16787.190083
    16853.305785    16947.933884    17064.462810    17208.677686    17369.834711
    17550.000000    17735.123967    17919.008264    18102.479339    18315.702479
    18558.677686    18826.446281    19143.801653    19505.785124    19897.520661
    20319.008264    20741.735537    21116.115702    21418.595041    21656.611570
    21805.371901    21909.504132    22013.636364    22117.768595    22226.859504
    22350.413223    22477.272727    22612.809917    22768.595041    22951.652893
    23157.851240    23383.884298    23571.900826    23671.074380
    15349.586942    15349.586942    15349.586942    15349.586942    15349.586942
    15150.551148    14951.515353    14951.515353    14951.515323    14940.495973
    14907.070719    14844.260711    14754.269820    14642.607685    14512.947410
    14369.696700    14213.222849    14042.423933    13851.790306    13644.627783
    13441.873011    13271.441497    13137.006307    13039.669356    12977.226789
    12942.699718    12941.597793    12976.859504    13052.892562    13175.206612
    13340.495868    13535.537190    13737.190083    13946.694215    14149.586777
    14339.256198    14528.099174    14686.776860    14816.942149    14902.892562
    14952.479339    14979.338843    15003.719008    15033.057851    15067.768595
    15122.314050    15208.264463    15322.727273    15483.057851    15658.677686
    15861.983471    16095.041322    16313.636364    16497.107438    16638.016529
    16735.537190    16784.710744    16781.404959    16731.818182    16645.867769
    16579.752066    16549.173554    16528.925620    16544.628099    16589.669421
    16670.661157    16780.165289    16914.876033    17075.619835    17245.041322
    17425.206612    17610.330579    17794.628099    17988.429752    18206.611570
    18459.504132    18742.148760    19069.421488    19436.363636    19833.057851
    20259.504132    20682.231405    21051.652893    21349.173554    21577.272727
    21716.115702    21820.247934    21919.421488    22013.636364    22111.570248
    22216.942149    22325.619835    22447.933884    22595.454545    22770.247934
    22968.181818    23185.950413    23355.785124    23443.801653
    15461.983527    15461.983527    15461.983527    15461.983527    15461.983527
    15224.931191    14987.878856    14987.878856    14987.878827    14976.492173
    14942.332313    14878.787706    14788.429527    14677.134721    14548.943702
    14409.366101    14259.503834    14098.622285    13921.211810    13720.660869
    13524.884982    13365.105442    13244.628004    13164.187279    13117.906321
    13095.133147    13103.581265    13142.148760    13214.876033    13327.272727
    13485.950413    13674.380165    13866.115702    14059.090909    14242.148760
    14411.983471    14584.297521    14723.140496    14833.471074    14902.892562
    14939.256198    14951.652893    14956.198347    14960.743802    14977.272727
    15016.942149    15097.520661    15211.983471    15370.661157    15542.561983
    15737.190083    15956.611570    16166.115702    16341.322314    16475.619835
    16563.223140    16604.132231    16579.752066    16511.983471    16417.768595
    16352.066116    16326.446281    16311.157025    16337.190083    16392.148760
    16486.363636    16614.049587    16761.983471    16939.256198    17116.942149
    17295.454545    17480.578512    17665.289256    17869.421488    18092.561983
    18355.371901    18647.933884    18975.206612    19342.148760    19733.884298
    20155.371901    20578.099174    20942.561983    21235.123967    21453.305785
    21587.190083    21686.363636    21780.578512    21869.834711    21956.611570
    22048.760331    22137.603306    22240.082645    22367.768595    22522.727273
    22700.826446    22893.801653    23045.454545    23122.314050
    15547.933884    15547.933884    15547.933884    15547.933884    15547.933884
    15273.966942    15000.000000    15000.000000    14999.999974    14988.980638
    14955.922721    14894.214684    14807.162311    14699.173312    14575.022713
    14440.220154    14297.704088    14145.637972    13977.042931    13785.307420
    13594.673863    13442.607813    13332.415023    13267.401281    13236.547305
    13228.466499    13247.566578    13294.214876    13370.247934    13482.644628
    13638.016529    13823.140496    14008.264463    14191.322314    14354.545455
    14504.545455    14657.024793    14776.033058    14866.528926    14916.115702
    14935.950413    14933.884298    14921.900826    14909.917355    14909.917355
    14939.669421    15014.876033    15129.338843    15285.950413    15450.826446
    15632.231405    15838.429752    16035.950413    16199.586777    16319.008264
    16393.388430    16417.768595    16377.272727    16288.016529    16185.950413
    16120.661157    16104.545455    16093.801653    16129.752066    16194.628099
    16302.066116    16446.280992    16610.743802    16799.586777    16988.842975
    17170.661157    17355.785124    17540.909091    17755.371901    17983.471074
    18251.239669    18548.760331    18871.074380    19228.099174    19609.917355
    20016.528926    20424.380165    20773.966942    21056.611570    21264.876033
    21393.801653    21492.975207    21582.231405    21666.528926    21747.107438
    21826.033058    21900.000000    21980.991736    22087.190083    22215.702479
    22362.396694    22525.619835    22654.132231    22719.834711
    15617.355372    15617.355372    15617.355372    15617.355372    15617.355372
    15308.677686    15000.000000    15000.000000    14999.999977    14990.082575
    14959.595834    14902.295529    14821.854742    14720.477331    14603.305625
    14475.114654    14341.046713    14198.897953    14040.220267    13858.402109
    13673.278188    13525.252532    13423.875152    13368.778749    13351.147895
    13355.922907    13388.246109    13442.975207    13526.859504    13643.801653
    13800.413223    13986.776860    14169.834711    14344.214876    14495.454545
    14625.619835    14758.264463    14857.438017    14923.553719    14948.760331
    14947.520661    14926.446281    14902.066116    14880.991736    14871.900826
    14892.561983    14967.768595    15082.231405    15233.471074    15391.322314
    15564.462810    15754.132231    15936.363636    16081.404959    16182.231405
    16234.710744    16238.842975    16176.859504    16074.380165    15964.462810
    15904.132231    15892.561983    15889.669421    15938.842975    16016.942149
    16137.603306    16298.347107    16477.685950    16678.099174    16870.661157
    17055.785124    17240.909091    17431.404959    17656.198347    17884.297521
    18152.066116    18444.628099    18757.024793    19099.173554    19461.157025
    19847.933884    20229.752066    20559.504132    20822.314050    21015.702479
    21139.669421    21233.884298    21318.181818    21397.520661    21471.900826
    21542.561983    21601.652893    21667.355372    21745.454545    21840.909091
    21956.198347    22089.669421    22195.041322    22249.586777
    15677.685950    15677.685950    15677.685950    15677.685950    15677.685950
    15338.842975    15000.000000    15000.000000    14999.999980    14991.184512
    14963.636260    14911.845615    14840.220265    14748.025604    14640.403950
    14520.661106    14396.143210    14263.911805    14115.151474    13939.944883
    13757.024813    13615.978024    13522.314124    13471.625424    13461.340747
    13476.400417    13520.110203    13586.363636    13678.099174    13804.958678
    13971.487603    14167.768595    14350.826446    14517.355372    14665.289256
    14783.471074    14896.280992    14975.619835    15017.355372    15018.181818
    14990.495868    14949.586777    14911.983471    14885.537190    14875.619835
    14890.909091    14961.570248    15070.661157    15216.528926    15367.768595
    15529.338843    15702.479339    15861.570248    15980.165289    16054.958678
    16081.404959    16059.504132    15980.991736    15870.661157    15761.570248
    15701.239669    15697.520661    15707.438017    15773.140496    15867.768595
    16004.958678    16182.231405    16378.099174    16590.082645    16790.909091
    16975.619835    17165.702479    17361.570248    17586.776860    17814.876033
    18077.685950    18355.371901    18647.933884    18965.289256    19297.520661
    19648.347107    19994.214876    20292.975207    20530.991736    20709.504132
    20823.553719    20912.809917    20992.148760    21066.528926    21134.710744
    21197.107438    21247.520661    21297.933884    21355.785124    21424.793388
    21508.677686    21612.396694    21694.628099    21738.016529
    15717.355372    15717.355372    15717.355372    15717.355372    15717.355372
    15358.677686    15000.000000    15000.000000    14999.999982    14992.286450
    14968.043993    14922.864927    14861.156936    14779.981559    14683.379187
    14573.553695    14458.585832    14336.271783    14194.123022    14022.222214
    13841.505994    13707.070765    13620.018426    13572.635508    13564.554686
    13588.429786    13642.056930    13719.834711    13824.793388    13964.876033
    14149.586777    14360.743802    14548.760331    14716.942149    14861.570248
    14976.446281    15069.421488    15128.925620    15149.586777    15127.272727
    15079.752066    15017.355372    14964.876033    14931.404959    14919.834711
    14935.123967    15001.239669    15110.330579    15245.867769    15382.231405
    15525.619835    15677.272727    15814.876033    15905.371901    15947.520661
    15944.214876    15895.867769    15798.760331    15680.578512    15577.272727
    15526.446281    15530.578512    15557.024793    15634.297521    15748.760331
    15905.785124    16099.586777    16311.983471    16537.190083    16745.867769
    16930.165289    17120.661157    17316.942149    17537.190083    17760.330579
    18008.264463    18266.115702    18528.925620    18811.570248    19104.132231
    19409.090909    19719.008264    19981.818182    20195.041322    20353.719008
    20457.851240    20542.148760    20616.528926    20685.950413    20747.933884
    20802.066116    20843.801653    20880.578512    20924.793388    20973.966942
    21033.057851    21107.024793    21166.115702    21198.347107
    15737.190083    15737.190083    15737.190083    15737.190083    15737.190083
    15368.595041    15000.000000    15000.000000    14999.999985    14993.388388
    14972.451725    14933.884234    14881.726288    14811.570189    14725.987091
    14626.078941    14519.559178    14403.856699    14265.013723    14096.418697
    13917.906328    13786.776875    13703.030316    13659.320493    13656.749319
    13689.439856    13752.984369    13843.388430    13964.876033    14126.446281
    14329.338843    14560.330579    14764.876033    14938.016529    15079.752066
    15188.016529    15261.157025    15300.826446    15300.413223    15258.264463
    15192.561983    15115.289256    15046.280992    15000.826446    14987.603306
    15007.438017    15073.966942    15183.057851    15308.264463    15429.752066
    15551.652893    15675.206612    15781.404959    15845.454545    15859.917355
    15826.859504    15755.785124    15640.495868    15517.768595    15420.247934
    15378.925620    15395.867769    15438.842975    15540.909091    15670.247934
    15843.801653    16054.132231    16274.380165    16512.396694    16730.578512
    16924.380165    17115.289256    17311.983471    17527.272727    17735.537190
    17963.636364    18191.735537    18419.834711    18662.809917    18905.785124
    19159.917355    19419.008264    19647.107438    19825.619835    19959.504132
    20048.760331    20128.099174    20197.520661    20261.983471    20317.768595
    20363.636364    20398.347107    20428.099174    20459.090909    20495.041322
    20535.950413    20586.776860    20622.727273    20643.801653
    15737.190083    15737.190083    15737.190083    15737.190083    15737.190083
    15368.595041    15000.000000    15000.000000    14999.999988    14994.490325
    14976.859454    14944.536225    14900.826391    14840.587637    14764.921879
    14673.829137    14573.920929    14461.524235    14325.987045    14160.697800
    13984.389282    13853.259822    13769.880572    13727.639993    13728.374614
    13767.676736    13842.240552    13947.107438    14088.429752    14271.487603
    14497.520661    14751.652893    14976.033058    15162.396694    15309.090909
    15414.049587    15475.206612    15495.041322    15473.553719    15411.570248
    15330.991736    15241.735537    15160.743802    15103.305785    15083.471074
    15103.305785    15170.247934    15274.793388    15389.669421    15496.280992
    15596.694215    15688.842975    15755.785124    15785.537190    15777.685950
    15723.553719    15629.752066    15504.132231    15381.404959    15294.214876
    15267.768595    15302.892562    15362.396694    15489.256198    15638.429752
    15823.140496    16041.322314    16274.380165    16517.355372    16740.495868
    16939.256198    17135.123967    17331.818182    17547.107438    17740.495868
    17948.760331    18152.066116    18345.454545    18543.801653    18737.190083
    18935.537190    19138.842975    19317.355372    19456.198347    19555.371901
    19624.793388    19689.256198    19743.801653    19798.347107    19842.975207
    19882.644628    19917.355372    19947.107438    19971.900826    19996.694215
    20026.446281    20061.157025    20080.991736    20090.909091
    15717.355372    15717.355372    15717.355372    15717.355372    15717.355372
    15358.677686    15000.000000    15000.000000    14999.999991    14995.592263
    14981.267182    14954.453596    14917.722642    14865.564692    14797.979734
    14713.865858    14618.732665    14509.641756    14377.410351    14215.426889
    14038.016436    13906.886970    13821.303862    13778.695974    13781.267147
    13825.711609    13909.825485    14030.991736    14192.148760    14396.694215
    14649.173554    14929.752066    15173.966942    15375.206612    15533.471074
    15641.735537    15697.520661    15704.132231    15661.570248    15579.752066
    15484.297521    15383.057851    15295.454545    15226.033058    15201.239669
    15217.768595    15281.818182    15378.512397    15479.752066    15571.487603
    15655.371901    15716.115702    15740.495868    15730.578512    15700.413223
    15629.752066    15521.074380    15385.123967    15266.942149    15194.628099
    15188.429752    15236.776860    15317.768595    15469.421488    15643.388430
    15844.214876    16075.619835    16318.595041    16571.487603    16804.958678
    17014.049587    17214.462810    17416.115702    17626.446281    17809.917355
    17998.347107    18171.900826    18325.619835    18474.380165    18613.223140
    18747.107438    18885.950413    19004.958678    19094.214876    19158.677686
    19198.347107    19238.016529    19272.727273    19307.438017    19342.148760
    19376.859504    19411.570248    19441.322314    19466.115702    19485.950413
    19505.785124    19530.578512    19540.495868    19545.454545
    15677.685950    15677.685950    15677.685950    15677.685950    15677.685950
    15338.842975    15000.000000    15000.000000    14999.999994    14996.694200
    14985.674911    14964.003662    14933.516975    14888.705220    14828.466454
    14750.596836    14659.504047    14553.718923    14424.793303    14266.115623
    14087.603235    13953.167979    13865.748318    13820.201947    13822.038496
    13869.054121    13960.146880    14095.041322    14276.033058    14505.371901
    14784.297521    15091.322314    15361.983471    15581.404959    15752.892562
    15871.074380    15928.099174    15928.099174    15871.074380    15769.421488
    15655.785124    15542.561983    15448.347107    15363.636364    15330.578512
    15340.495868    15393.388430    15478.925620    15568.181818    15646.694215
    15714.049587    15748.347107    15735.123967    15688.842975    15636.363636
    15549.173554    15433.884298    15300.413223    15190.082645    15133.057851
    15142.148760    15203.719008    15306.198347    15477.685950    15673.140496
    15890.082645    16134.710744    16384.297521    16644.214876    16884.710744
    17098.760331    17308.677686    17515.289256    17720.661157    17899.173554
    18067.768595    18216.528926    18330.578512    18434.710744    18519.008264
    18593.388430    18672.727273    18726.859504    18761.157025    18780.578512
    18785.123967    18794.628099    18799.173554    18813.636364    18833.057851
    18857.438017    18886.776860    18911.157025    18935.950413    18955.785124
    18970.661157    18985.537190    18990.495868    18995.454545
    15627.272727    15627.272727    15627.272727    15627.272728    15627.272732
    15313.636379    15000.000031    15000.000050    15000.000066    14997.796224
    14990.082742    14973.553851    14949.678761    14912.947836    14861.157201
    14790.633771    14704.315999    14601.836644    14476.216791    14320.844874
    14141.230534    14003.489470    13910.927453    13862.075270    13859.136773
    13904.315838    13997.979759    14142.561983    14334.710744    14585.537190
    14885.950413    15217.768595    15513.223140    15757.438017    15940.082645
    16069.421488    16134.297521    16134.297521    16069.421488    15959.917355
    15831.404959    15711.157025    15606.611570    15508.264463    15458.264463
    15458.264463    15496.694215    15567.768595    15641.735537    15703.719008
    15751.239669    15759.090909    15713.636364    15641.735537    15570.247934
    15471.900826    15355.371901    15233.057851    15130.578512    15088.842975
    15113.223140    15193.388430    15317.355372    15508.264463    15724.793388
    15954.545455    16212.396694    16468.595041    16732.231405    16979.752066
    17203.719008    17423.140496    17634.297521    17839.669421    18008.264463
    18157.024793    18280.991736    18360.330579    18424.793388    18459.504132
    18484.297521    18504.132231    18498.347107    18473.140496    18438.016529
    18402.892562    18372.727273    18347.520661    18332.231405    18326.859504
    18331.404959    18340.909091    18350.413223    18365.702479    18380.578512
    18390.495868    18395.454545    18395.454545    18395.454545
    15557.851228    15557.851223    15557.851216    15557.851213    15558.218529
    15280.532597    15003.719032    15006.336138    15008.953244    15010.468420
    15008.310507    14999.541045    14985.261939    14959.825804    14919.559517
    14858.586137    14778.007573    14676.721965    14551.790809    14397.107588
    14213.774230    14070.477600    13970.156159    13911.708000    13900.780507
    13937.741011    14028.099140    14172.314050    14367.768595    14631.818182
    14945.454545    15298.760331    15610.743802    15871.487603    16060.743802
    16193.388430    16261.570248    16261.570248    16193.388430    16083.884298
    15948.760331    15821.900826    15705.785124    15597.520661    15534.297521
    15527.685950    15554.958678    15609.504132    15666.942149    15715.702479
    15743.388430    15724.793388    15654.958678    15566.528926    15485.123967
    15383.471074    15270.247934    15163.636364    15084.297521    15062.396694
    15106.611570    15205.371901    15356.198347    15566.528926    15799.586777
    16042.561983    16310.330579    16573.140496    16840.495868    17089.669421
    17323.553719    17547.933884    17768.595041    17968.595041    18132.231405
    18261.157025    18360.330579    18409.917355    18439.669421    18434.710744
    18414.876033    18380.165289    18319.421488    18234.710744    18146.694215
    18063.636364    17990.495868    17927.272727    17878.925620    17845.454545
    17821.900826    17808.264463    17799.586777    17802.066116    17808.677686
    17813.636364    17813.636364    17813.636364    17813.636364
    15480.348961    15479.614325    15478.512374    15477.777739    15478.512358
    15240.817246    15005.234168    15011.570275    15017.906382    15023.875182
    15028.007446    15028.099335    15025.620059    15014.417174    14988.981008
    14940.496143    14867.860636    14769.972640    14644.628260    14489.531815
    14301.744829    14152.525332    14044.077168    13974.931121    13950.872317
    13977.043110    14054.545414    14188.842975    14377.685950    14638.429752
    14961.983471    15328.512397    15653.719008    15914.462810    16103.719008
    16236.363636    16301.239669    16301.239669    16236.363636    16130.165289
    15998.347107    15861.570248    15735.537190    15617.355372    15554.132231
    15544.214876    15563.636364    15604.958678    15649.173554    15686.776860
    15703.305785    15670.247934    15582.644628    15484.297521    15399.586777
    15301.239669    15199.173554    15111.570248    15058.677686    15063.223140
    15125.206612    15237.190083    15409.504132    15639.256198    15888.842975
    16141.735537    16416.115702    16680.991736    16952.066116    17202.892562
    17443.388430    17672.727273    17902.892562    18102.479339    18261.157025
    18375.206612    18454.545455    18479.338843    18484.297521    18444.628099
    18385.123967    18300.826446    18190.082645    18050.826446    17909.917355
    17775.619835    17656.198347    17551.652893    17466.942149    17397.107438
    17342.148760    17302.066116    17271.900826    17258.264463    17253.305785
    17250.000000    17250.000000    17250.000000    17250.000000
    15407.621758    15404.315944    15399.540879    15395.867746    15395.500409
    15197.796097    15003.443483    15012.396623    15021.349768    15030.670231
    15040.358026    15049.678542    15059.366376    15063.131334    15052.892584
    15017.998155    14954.407638    14863.223062    14740.771272    14585.261631
    14393.388355    14238.980639    14123.140405    14044.765738    14008.677577
    14018.181724    14078.787816    14195.454545    14367.768595    14615.289256
    14928.925620    15288.842975    15607.438017    15861.570248    16044.214876
    16170.247934    16231.818182    16231.818182    16170.247934    16070.661157
    15945.454545    15811.983471    15689.256198    15574.380165    15514.462810
    15504.545455    15519.421488    15550.826446    15587.190083    15616.942149
    15626.859504    15587.190083    15492.975207    15391.322314    15309.917355
    15221.487603    15137.190083    15071.900826    15052.066116    15080.991736
    15164.049587    15288.016529    15472.314050    15716.942149    15978.099174
    16240.909091    16513.636364    16777.272727    17047.107438    17296.280992
    17543.388430    17777.685950    18017.355372    18221.487603    18380.165289
    18489.256198    18553.719008    18568.595041    18553.719008    18489.256198
    18395.041322    18266.115702    18110.330579    17921.487603    17727.685950
    17542.148760    17373.140496    17223.966942    17094.628099    16985.123967
    16895.454545    16825.619835    16770.661157    16737.603306    16717.768595
    16707.851240    16704.545455    16704.545455    16704.545455
    15352.341787    15344.628254    15333.103864    15322.910960    15317.355334
    15153.994435    14994.352540    14999.586619    15005.325763    15012.671908
    15023.461606    15037.924428    15055.693047    15070.844573    15073.094324
    15051.055702    14997.382524    14912.809543    14793.663562    14638.153946
    14446.280693    14291.138383    14173.094324    14091.413900    14045.408416
    14039.118285    14078.420469    14175.619835    14326.859504    14556.611570
    14855.785124    15201.239669    15505.371901    15745.041322    15913.223140
    16028.099174    16086.363636    16086.363636    16028.099174    15939.669421
    15825.619835    15700.000000    15581.818182    15471.487603    15416.115702
    15410.743802    15425.619835    15452.479339    15484.297521    15510.743802
    15514.049587    15471.074380    15376.859504    15281.818182    15210.330579
    15138.429752    15073.966942    15034.297521    15042.148760    15098.760331
    15201.652893    15340.909091    15537.190083    15793.388430    16062.809917
    16325.619835    16596.694215    16855.371901    17123.966942    17374.793388
    17623.553719    17862.809917    18111.983471    18320.661157    18484.297521
    18593.388430    18662.809917    18672.727273    18647.933884    18563.636364
    18439.669421    18276.033058    18080.165289    17841.735537    17600.000000
    17363.223140    17144.628099    16945.867769    16768.595041    16616.115702
    16488.429752    16385.537190    16302.479339    16246.694215    16213.636364
    16193.801653    16183.884298    16180.578512    16177.272727
    15322.038786    15308.815610    15288.200301    15267.309487    15250.550889
    15114.049470    14981.267054    14975.665469    14972.175931    14973.002307
    14980.853506    14996.418226    15017.492609    15039.255682    15049.586225
    15037.464934    14992.239863    14914.278477    14798.438306    14646.234499
    14460.972841    14308.769035    14192.928864    14110.146537    14056.794895
    14037.281657    14057.116484    14131.404959    14261.570248    14468.181818
    14744.214876    15063.223140    15344.214876    15560.743802    15709.090909
    15812.809917    15863.223140    15863.223140    15812.809917    15735.537190
    15638.016529    15525.619835    15417.355372    15312.396694    15262.396694
    15262.396694    15277.272727    15304.132231    15331.404959    15354.545455
    15354.545455    15308.264463    15220.661157    15138.842975    15088.429752
    15037.603306    14997.520661    14986.776860    15020.247934    15104.545455
    15230.578512    15385.123967    15596.694215    15856.198347    16130.578512
    16390.082645    16657.851240    16914.876033    17177.272727    17425.206612
    17673.966942    17918.181818    18171.900826    18390.082645    18568.595041
    18682.644628    18761.983471    18776.859504    18747.107438    18652.892562
    18514.049587    18325.619835    18089.669421    17811.570248    17521.900826
    17233.884298    16969.008264    16720.661157    16498.760331    16306.611570
    16144.214876    16008.264463    15897.107438    15823.553719    15777.272727
    15747.520661    15730.991736    15724.380165    15721.074380
    15318.457458    15299.357328    15268.044127    15233.241463    15200.826294
    15077.547999    14957.988707    14936.730552    14919.696470    14910.192256
    14911.431870    14923.690792    14944.030547    14967.997467    14982.735710
    14976.858667    14938.245162    14866.895363    14757.666779    14615.380344
    14443.341843    14301.055409    14188.521040    14105.738727    14047.244773
    14017.079586    14020.752827    14073.966942    14177.685950    14357.851240
    14599.173554    14880.165289    15126.446281    15314.876033    15443.388430
    15530.578512    15573.140496    15573.140496    15530.578512    15466.528926
    15382.231405    15288.016529    15194.628099    15100.000000    15054.958678
    15054.958678    15069.834711    15091.322314    15114.049587    15133.884298
    15133.884298    15094.214876    15016.528926    14954.545455    14928.512397
    14907.438017    14900.413223    14923.966942    14991.735537    15101.652893
    15244.214876    15411.983471    15630.165289    15892.975207    16159.090909
    16415.289256    16674.793388    16925.206612    17179.752066    17424.793388
    17678.925620    17933.057851    18201.652893    18434.710744    18628.099174
    18761.983471    18851.239669    18880.991736    18856.198347    18761.983471
    18613.223140    18400.000000    18133.884298    17816.115702    17483.471074
    17152.479339    16841.322314    16551.652893    16288.429752    16059.917355
    15862.809917    15697.107438    15566.115702    15478.099174    15421.900826
    15385.537190    15362.396694    15352.479339    15349.173554
    15312.672334    15286.960634    15242.424293    15189.853033    15139.669269
    15026.721552    14917.492839    14878.466089    14843.663412    14820.936058
    14812.258317    14817.905668    14834.939636    14859.641169    14876.215952
    14873.644690    14839.806212    14775.067983    14675.756755    14546.693461
    14391.183885    14262.120591    14156.197793    14076.721266    14014.186914
    13975.573618    13966.023723    14000.000000    14077.272727    14222.727273
    14426.033058    14660.743802    14864.049587    15021.074380    15121.487603
    15192.148760    15226.859504    15226.859504    15192.148760    15141.322314
    15071.900826    14992.561983    14919.008264    14839.669421    14799.586777
    14799.586777    14809.504132    14825.619835    14843.801653    14863.636364
    14866.942149    14840.495868    14782.644628    14740.495868    14738.842975
    14750.826446    14781.818182    14847.933884    14955.371901    15099.586777
    15264.049587    15450.413223    15675.206612    15927.685950    16188.842975
    16435.123967    16686.363636    16928.512397    17170.247934    17405.371901
    17649.586777    17908.264463    18181.404959    18429.338843    18647.933884
    18806.611570    18920.661157    18965.289256    18955.371901    18871.074380
    18717.355372    18494.214876    18202.892562    17855.371901    17488.016529
    17119.008264    16764.876033    16433.884298    16134.297521    15869.421488
    15640.909091    15453.719008    15306.198347    15207.024793    15144.214876
    15101.239669    15074.793388    15061.570248    15058.264463
    15289.531838    15257.208568    15199.449086    15133.654686    15070.247782
    14967.217420    14867.906062    14815.656171    14767.630354    14731.679859
    14713.084763    14712.120544    14725.848725    14750.182945    14766.757728
    14765.288400    14735.123029    14676.996371    14587.602498    14475.068129
    14336.087479    14220.247326    14120.936097    14041.459574    13975.986748
    13927.456098    13903.581127    13916.115702    13963.636364    14071.074380
    14224.793388    14409.917355    14566.942149    14684.297521    14756.611570
    14807.438017    14834.297521    14834.297521    14807.438017    14769.834711
    14715.289256    14651.239669    14596.280992    14538.842975    14515.289256
    14521.900826    14533.471074    14550.826446    14571.074380    14594.214876
    14607.438017    14597.520661    14564.049587    14546.280992    14565.702479
    14604.132231    14669.834711    14771.900826    14915.702479    15086.363636
    15272.727273    15469.008264    15700.413223    15945.867769    16196.694215
    16433.057851    16674.380165    16903.305785    17135.537190    17355.785124
    17594.628099    17847.933884    18126.033058    18378.925620    18617.768595
    18796.694215    18930.578512    18995.041322    19000.000000    18925.619835
    18776.859504    18548.760331    18247.107438    17879.752066    17492.561983
    17095.454545    16713.223140    16354.132231    16026.446281    15738.429752
    15486.776860    15281.404959    15120.661157    15013.636364    14947.520661
    14901.239669    14874.793388    14861.570248    14858.264463
    15249.862417    15210.927576    15143.250739    15067.538983    14994.214724
    14899.448825    14808.401930    14746.234684    14688.291511    14642.423661
    14613.911209    14606.335420    14616.757812    14640.357411    14656.197576
    14655.095569    14628.235998    14576.720909    14497.244392    14397.933163
    14275.481439    14172.864426    14080.164768    14000.688248    13929.338474
    13871.625085    13830.853868    13819.008264    13833.471074    13899.586777
    14003.719008    14135.950413    14243.388430    14322.727273    14363.636364
    14394.628099    14410.330579    14410.330579    14391.322314    14366.942149
    14327.272727    14281.818182    14243.388430    14211.157025    14205.785124
    14225.619835    14245.454545    14270.661157    14299.586777    14332.644628
    14359.090909    14372.314050    14366.528926    14378.512397    14419.008264
    14480.578512    14574.380165    14709.090909    14881.404959    15075.206612
    15279.752066    15485.950413    15720.661157    15961.157025    16196.694215
    16417.768595    16644.214876    16863.223140    17080.991736    17285.950413
    17509.504132    17752.892562    18026.033058    18278.925620    18522.727273
    18716.942149    18871.074380    18955.371901    18975.206612    18910.743802
    18776.859504    18558.677686    18256.611570    17884.297521    17487.190083
    17076.859504    16681.404959    16304.132231    15958.264463    15652.066116
    15387.190083    15163.636364    14992.975207    14881.404959    14815.289256
    14769.008264    14742.561983    14729.338843    14726.033058
    15187.052499    15144.811874    15073.829251    14994.811711    14918.181666
    14833.333123    14752.203583    14686.730552    14625.481594    14576.307958
    14544.489722    14533.608148    14544.030535    14566.528206    14581.266447
    14580.164454    14556.610681    14511.707163    14438.842216    14349.448343
    14240.219759    14147.520102    14058.126229    13975.343928    13895.178726
    13822.038336    13761.432395    13718.595041    13693.388430    13714.876033
    13766.115702    13842.148760    13896.694215    13934.710744    13945.867769
    13953.719008    13958.264463    13954.958678    13943.801653    13932.644628
    13911.157025    13887.603306    13869.008264    13865.289256    13881.404959
    13921.074380    13960.743802    14000.413223    14044.628099    14094.214876
    14140.495868    14176.859504    14202.066116    14243.801653    14305.371901
    14390.082645    14503.719008    14658.264463    14855.785124    15064.049587
    15283.471074    15501.239669    15739.256198    15971.487603    16191.735537
    16397.520661    16609.090909    16813.223140    17016.115702    17200.826446
    17414.462810    17638.016529    17896.280992    18139.256198    18378.099174
    18582.644628    18747.107438    18846.280992    18880.991736    18831.404959
    18712.396694    18504.132231    18216.942149    17850.000000    17458.264463
    17050.000000    16651.652893    16271.487603    15921.074380    15610.330579
    15340.909091    15112.809917    14937.603306    14821.487603    14755.371901
    14709.090909    14685.950413    14676.033058    14676.033058
    15134.986384    15092.745758    15021.763136    14942.745594    14866.115546
    14789.118231    14715.839915    14650.366865    14589.117889    14539.944235
    14508.125980    14497.244387    14507.666755    14529.062489    14542.698803
    14541.596828    14521.348865    14479.751148    14410.192005    14324.103935
    14221.486941    14132.093086    14042.699232    13953.305380    13861.018976
    13769.145802    13682.093566    13604.958678    13542.148760    13515.702479
    13519.008264    13543.801653    13550.413223    13543.801653    13527.272727
    13514.049587    13504.132231    13497.520661    13490.909091    13490.909091
    13490.909091    13487.603306    13492.561983    13515.702479    13561.983471
    13624.793388    13690.909091    13757.024793    13823.140496    13895.867769
    13965.289256    14028.099174    14084.297521    14153.719008    14236.363636
    14338.842975    14466.942149    14632.644628    14846.694215    15066.115702
    15297.107438    15528.099174    15766.115702    15990.082645    16197.107438
    16387.603306    16578.925620    16768.181818    16951.239669    17115.702479
    17309.504132    17508.264463    17736.776860    17959.917355    18188.842975
    18388.429752    18558.264463    18667.768595    18712.396694    18682.644628
    18573.553719    18379.752066    18112.396694    17765.289256    17393.388430
    17000.000000    16616.528926    16246.280992    15905.785124    15600.000000
    15330.578512    15107.438017    14942.148760    14830.578512    14769.008264
    14727.272727    14704.132231    14694.214876    14694.214876
    15128.374825    15086.134205    15015.151589    14936.134052    14859.136690
    14784.205484    14712.120915    14644.030777    14580.164713    14528.373971
    14493.938625    14480.439939    14488.245212    14506.794289    14518.456318
    14517.721669    14498.713397    14459.227719    14392.285663    14308.814682
    14208.814775    14118.732223    14025.343886    13928.649766    13822.681085
    13709.641697    13592.837382    13482.644628    13386.776860    13314.049587
    13271.074380    13244.628099    13208.264463    13161.983471    13119.008264
    13085.950413    13062.809917    13049.586777    13046.280992    13052.892562
    13072.727273    13092.561983    13128.925620    13181.818182    13261.157025
    13350.413223    13446.280992    13545.454545    13644.628099    13743.801653
    13839.669421    13928.925620    14011.570248    14104.132231    14206.611570
    14322.314050    14460.330579    14632.644628    14844.628099    15067.355372
    15306.611570    15542.561983    15780.578512    16001.239669    16195.041322
    16366.942149    16538.016529    16707.024793    16870.247934    17020.247934
    17189.256198    17358.264463    17552.066116    17750.413223    17959.504132
    18154.132231    18319.421488    18434.297521    18489.256198    18469.421488
    18375.206612    18200.826446    17953.719008    17636.363636    17292.561983
    16922.314050    16557.024793    16209.917355    15887.603306    15595.041322
    15338.842975    15128.512397    14976.446281    14877.272727    14823.553719
    14786.363636    14767.768595    14757.851240    14757.851240
    15129.844034    15088.338044    15018.457374    14940.174467    14862.809804
    14785.904307    14710.605778    14638.796640    14571.211576    14515.701830
    14477.180165    14459.227843    14462.212168    14476.078045    14484.663864
    14484.296540    14467.262573    14430.990854    14367.767806    14288.015833
    14191.734934    14102.065606    14002.478922    13896.280668    13777.364321
    13643.526023    13500.275413    13363.636364    13238.016529    13132.231405
    13039.669421    12963.636364    12880.991736    12808.264463    12742.148760
    12689.256198    12652.892562    12633.057851    12626.446281    12636.363636
    12666.115702    12715.702479    12785.123967    12874.380165    12980.165289
    13099.173554    13228.099174    13366.942149    13502.479339    13634.710744
    13757.024793    13869.421488    13975.206612    14087.603306    14206.611570
    14336.776860    14476.859504    14647.933884    14851.239669    15070.661157
    15306.611570    15547.520661    15790.495868    16007.851240    16188.429752
    16341.735537    16488.016529    16641.322314    16783.884298    16914.049587
    17052.892562    17191.735537    17345.454545    17509.090909    17693.388430
    17873.140496    18033.884298    18148.760331    18203.719008    18193.801653
    18114.462810    17964.876033    17743.388430    17461.157025    17150.413223
    16811.570248    16477.685950    16157.024793    15866.115702    15604.958678
    15375.206612    15186.363636    15050.826446    14972.727273    14935.537190
    14906.198347    14892.148760    14886.776860    14891.322314
    15162.901816    15123.967004    15057.759447    14982.415039    14906.152332
    14827.272562    14748.760100    14674.333928    14604.131826    14545.637726
    14503.029768    14479.521908    14475.848762    14483.562220    14488.337217
    14485.031425    14466.665961    14430.302390    14367.492539    14288.153762
    14195.591844    14103.029926    13997.244868    13878.236669    13742.699545
    13587.695018    13420.936585    13257.851240    13105.785124    12970.247934
    12844.628099    12728.925620    12613.223140    12510.743802    12421.487603
    12348.760331    12299.173554    12272.727273    12266.115702    12279.338843
    12319.008264    12385.123967    12477.685950    12593.388430    12728.925620
    12880.991736    13049.586777    13228.099174    13404.545455    13569.834711
    13718.595041    13850.826446    13976.446281    14105.371901    14237.603306
    14378.925620    14517.768595    14680.991736    14872.314050    15075.206612
    15304.545455    15547.107438    15795.041322    16009.090909    16181.404959
    16316.115702    16442.561983    16580.165289    16707.024793    16817.355372
    16931.404959    17040.082645    17153.719008    17277.272727    17426.446281
    17580.991736    17731.818182    17836.776860    17891.735537    17886.776860
    17817.768595    17688.429752    17492.561983    17245.454545    16973.140496
    16676.033058    16386.776860    16105.785124    15854.545455    15628.099174
    15428.099174    15273.966942    15168.181818    15114.462810    15097.107438
    15084.297521    15083.471074    15078.099174    15082.644628
    15228.512365    15193.985272    15134.527040    15065.702403    14994.627985
    14919.421333    14844.214680    14773.507568    14706.519467    14649.999687
    14607.024445    14580.578128    14572.129978    14575.068430    14572.359511
    14561.202485    14534.985777    14490.770942    14420.109827    14332.919785
    14235.812389    14135.399207    14015.151314    13878.374496    13721.762967
    13546.556397    13358.493995    13171.900826    12993.388430    12828.099174
    12672.727273    12520.661157    12368.595041    12236.363636    12120.661157
    12028.099174    11965.289256    11932.231405    11925.619835    11945.454545
    11998.347107    12080.991736    12196.694215    12342.148760    12510.743802
    12699.173554    12907.438017    13125.619835    13342.975207    13541.322314
    13716.528926    13868.595041    14010.743802    14152.892562    14295.041322
    14439.669421    14578.512397    14730.578512    14902.066116    15085.123967
    15304.545455    15540.495868    15785.123967    15990.909091    16154.958678
    16276.033058    16387.190083    16509.504132    16620.661157    16711.157025
    16800.826446    16879.338843    16957.851240    17046.280992    17165.289256
    17294.628099    17425.619835    17520.661157    17566.115702    17561.570248
    17507.438017    17397.933884    17227.685950    17015.702479    16781.818182
    16526.446281    16281.818182    16045.454545    15837.190083    15653.305785
    15496.280992    15380.165289    15307.438017    15286.363636    15297.107438
    15304.132231    15319.834711    15323.140496    15330.991736
    15328.236854    15299.219404    15248.852091    15190.725364    15130.853918
    15066.804314    15002.754711    14942.883264    14885.123844    14835.123833
    14795.454398    14769.008103    14758.356117    14753.351519    14739.256015
    14714.875850    14673.599451    14612.855666    14525.665600    14425.252393
    14314.921831    14197.979699    14057.897071    13897.979733    13720.293799
    13525.252493    13316.988047    13109.090909    12907.438017    12715.702479
    12527.272727    12342.148760    12157.024793    11991.735537    11849.586777
    11737.190083    11661.157025    11621.487603    11614.876033    11641.322314
    11707.438017    11809.917355    11948.760331    12123.966942    12328.925620
    12553.719008    12798.347107    13056.198347    13309.917355    13541.322314
    13742.975207    13914.876033    14070.247934    14222.314050    14367.768595
    14512.396694    14644.628099    14782.231405    14935.950413    15100.413223
    15301.239669    15521.900826    15754.545455    15951.652893    16102.066116
    16212.809917    16309.090909    16419.421488    16513.636364    16583.884298
    16649.173554    16698.347107    16752.066116    16810.743802    16900.000000
    17009.504132    17120.661157    17200.826446    17236.776860    17237.190083
    17192.975207    17103.305785    16963.223140    16781.404959    16585.950413
    16376.859504    16173.553719    15981.818182    15823.140496    15683.884298
    15566.528926    15488.429752    15453.719008    15465.289256    15504.132231
    15535.950413    15563.636364    15575.619835    15588.842975
    15411.157025    15388.016529    15348.347107    15304.132231    15259.917355
    15215.702479    15171.487603    15127.272727    15083.057851    15043.388430
    15010.330579    14987.190083    14977.272727    14966.528926    14942.148760
    14904.545455    14847.107438    14766.528926    14662.809917    14542.561983
    14412.396694    14275.619835    14115.702479    13932.644628    13733.884298
    13519.008264    13290.909091    13062.809917    12841.322314    12623.140496
    12408.264463    12193.388430    11978.512397    11783.471074    11618.181818
    11485.950413    11396.694215    11350.413223    11343.801653    11376.859504
    11456.198347    11578.512397    11743.801653    11948.760331    12186.776860
    12444.628099    12725.619835    13019.834711    13306.611570    13567.768595
    13795.867769    13987.603306    14156.198347    14314.876033    14463.636364
    14604.958678    14723.966942    14843.801653    14979.752066    15126.446281
    15309.504132    15512.396694    15725.206612    15905.785124    16042.975207
    16135.537190    16216.942149    16314.049587    16396.280992    16446.280992
    16486.363636    16510.330579    16538.429752    16576.859504    16645.867769
    16735.123967    16835.950413    16905.785124    16936.776860    16941.735537
    16911.983471    16842.148760    16727.272727    16575.619835    16413.636364
    16242.561983    16080.578512    15925.206612    15808.264463    15710.330579
    15628.099174    15585.123967    15585.123967    15626.033058    15689.669421
    15742.975207    15787.603306    15808.264463    15826.859504
    15506.198347    15489.669421    15463.223140    15436.776860    15410.330579
    15383.884298    15357.438017    15330.991736    15304.545455    15278.099174
    15254.958678    15238.429752    15231.818182    15215.702479    15181.404959
    15130.578512    15056.611570    14959.504132    14835.950413    14695.867769
    14545.867769    14385.950413    14202.892562    13993.388430    13773.553719
    13538.842975    13290.909091    13042.975207    12798.347107    12557.024793
    12315.702479    12071.074380    11826.446281    11601.652893    11416.528926
    11267.768595    11165.289256    11112.396694    11105.785124    11145.454545
    11238.016529    11380.165289    11571.900826    11809.917355    12084.297521
    12375.206612    12689.256198    13016.528926    13333.057851    13617.355372
    13865.289256    14073.553719    14255.371901    14423.966942    14576.033058
    14710.743802    14813.223140    14911.983471    15021.487603    15141.735537
    15301.652893    15481.404959    15671.074380    15833.884298    15947.933884
    16020.661157    16087.190083    16176.033058    16246.280992    16284.710744
    16313.223140    16320.661157    16336.776860    16358.264463    16404.958678
    16477.272727    16566.115702    16630.578512    16656.198347    16665.702479
    16650.413223    16600.000000    16514.876033    16392.975207    16265.702479
    16132.644628    16008.677686    15895.041322    15814.876033    15753.719008
    15708.264463    15697.107438    15723.966942    15786.363636    15866.942149
    15937.190083    15995.454545    16029.752066    16048.347107
    15628.512397    15618.595041    15605.371901    15592.148760    15578.925620
    15565.702479    15552.479339    15539.256198    15526.033058    15512.809917
    15499.586777    15489.669421    15486.363636    15464.876033    15420.661157
    15356.611570    15269.421488    15155.785124    15015.702479    14855.785124
    14685.950413    14502.892562    14296.694215    14064.049587    13823.140496
    13571.900826    13307.438017    13039.669421    12775.206612    12510.743802
    12246.280992    11975.206612    11704.132231    11452.892562    11247.933884
    11085.950413    10973.553719    10914.049587    10907.438017    10953.719008
    11059.504132    11221.487603    11436.363636    11700.826446    12004.958678
    12322.314050    12662.809917    13016.528926    13359.504132    13666.942149
    13931.404959    14152.892562    14347.933884    14530.991736    14689.669421
    14821.074380    14913.636364    14994.628099    15077.685950    15171.487603
    15304.958678    15461.570248    15628.099174    15769.834711    15861.570248
    15917.768595    15974.380165    16051.652893    16109.917355    16146.280992
    16163.223140    16159.090909    16163.223140    16172.727273    16202.066116
    16257.024793    16330.578512    16384.710744    16409.917355    16423.966942
    16413.636364    16382.644628    16322.314050    16230.165289    16132.644628
    16032.644628    15947.107438    15871.900826    15825.206612    15797.520661
    15785.537190    15802.892562    15858.264463    15943.801653    16042.975207
    16131.818182    16200.413223    16239.669421    16263.223140
    15777.272727    15773.966942    15770.661157    15767.355372    15764.049587
    15760.743802    15757.438017    15754.132231    15750.826446    15747.520661
    15744.214876    15740.909091    15740.909091    15714.049587    15659.917355
    15585.950413    15485.537190    15358.677686    15205.371901    15028.925620
    14839.256198    14633.057851    14403.719008    14147.933884    13889.256198
    13621.487603    13340.495868    13056.198347    12771.900826    12484.297521
    12196.694215    11902.479339    11608.264463    11333.884298    11112.396694
    10937.190083    10818.181818    10755.371901    10748.760331    10801.652893
    10920.661157    11099.173554    11333.884298    11621.487603    11948.760331
    12285.950413    12646.280992    13019.834711    13382.644628    13709.917355
    13990.909091    14222.314050    14427.272727    14620.247934    14785.537190
    14920.247934    15009.504132    15079.338843    15142.561983    15213.223140
    15318.595041    15452.066116    15598.760331    15720.661157    15797.933884
    15842.975207    15890.909091    15957.851240    16010.330579    16041.322314
    16052.892562    16043.388430    16037.190083    16036.363636    16055.371901
    16100.000000    16157.851240    16197.107438    16217.355372    16236.776860
    16236.776860    16221.074380    16186.363636    16124.380165    16057.024793
    15990.495868    15933.057851    15896.280992    15888.016529    15893.801653
    15904.958678    15950.413223    16025.619835    16125.619835    16234.710744
    16333.471074    16411.983471    16456.198347    16479.752066
    15959.090909    15959.090909    15959.090909    15959.090909    15959.090909
    15959.090909    15959.090909    15959.090909    15959.090909    15959.090909
    15959.090909    15959.090909    15959.090909    15926.859504    15867.355372
    15783.471074    15673.140496    15533.057851    15369.834711    15180.165289
    14973.966942    14747.933884    14498.760331    14223.140496    13950.000000
    13667.768595    13373.553719    13076.033058    12778.512397    12471.074380
    12163.636364    11852.892562    11542.148760    11251.239669    11016.528926
    10831.404959    10705.785124    10642.975207    10639.669421    10699.173554
    10828.099174    11019.834711    11267.768595    11571.900826    11915.702479
    12266.115702    12639.669421    13026.446281    13402.479339    13744.214876
    14039.669421    14285.537190    14501.652893    14705.785124    14882.231405
    15024.793388    15118.595041    15185.123967    15236.363636    15291.735537
    15372.314050    15480.991736    15602.892562    15708.264463    15774.380165
    15808.264463    15842.975207    15905.371901    15952.892562    15984.297521
    15991.322314    15982.231405    15976.446281    15976.033058    15990.495868
    16025.206612    16073.140496    16107.851240    16118.181818    16137.603306
    16142.561983    16136.776860    16117.355372    16075.206612    16027.685950
    15984.297521    15954.958678    15946.280992    15962.809917    15998.347107
    16034.297521    16099.586777    16194.628099    16309.090909    16428.099174
    16536.776860    16621.900826    16667.768595    16692.975207
    16195.454545    16195.454545    16195.454545    16195.454545    16190.495868
    16185.537190    16180.578512    16175.619835    16170.661157    16165.702479
    16160.743802    16155.785124    16150.826446    16113.636364    16043.801653
    15954.545455    15834.297521    15687.603306    15517.768595    15321.487603
    15105.371901    14866.115702    14600.413223    14308.264463    14018.595041
    13725.206612    13419.834711    13112.396694    12801.652893    12477.685950
    12153.719008    11826.446281    11499.173554    11195.041322    10950.413223
    10758.677686    10629.752066    10566.942149    10570.247934    10636.363636
    10771.900826    10970.247934    11228.099174    11545.454545    11902.479339
    12262.809917    12642.975207    13036.363636    13419.008264    13768.595041
    14077.272727    14339.669421    14572.314050    14789.669421    14979.338843
    15135.123967    15238.842975    15310.743802    15358.677686    15407.438017
    15471.900826    15554.132231    15654.545455    15743.388430    15796.280992
    15822.314050    15849.173554    15901.652893    15948.760331    15980.165289
    15987.190083    15983.057851    15987.190083    15986.776860    16001.239669
    16035.950413    16078.512397    16107.851240    16118.181818    16132.644628
    16142.561983    16147.107438    16138.016529    16110.743802    16083.057851
    16054.545455    16040.082645    16046.280992    16082.644628    16138.016529
    16193.801653    16273.966942    16373.966942    16493.388430    16612.809917
    16721.900826    16811.983471    16862.809917    16892.975207
    16450.000000    16450.000000    16450.000000    16445.041322    16435.123967
    16425.206612    16415.289256    16405.371901    16395.454545    16385.537190
    16375.619835    16365.702479    16355.785124    16308.677686    16233.884298
    16134.297521    16007.024793    15852.066116    15673.966942    15469.421488
    15245.041322    14994.214876    14713.636364    14403.305785    14100.413223
    13793.801653    13480.578512    13161.983471    12838.016529    12504.132231
    12166.942149    11826.446281    11489.256198    11178.512397    10930.578512
    10735.537190    10606.611570    10547.107438    10553.719008    10626.446281
    10765.289256    10966.942149    11228.099174    11548.760331    11909.090909
    12272.727273    12656.198347    13049.586777    13432.231405    13786.363636
    14104.958678    14385.537190    14639.669421    14875.206612    15079.752066
    15250.413223    15369.008264    15451.239669    15509.504132    15559.917355
    15616.528926    15685.537190    15764.462810    15831.818182    15871.487603
    15892.975207    15915.289256    15963.223140    16004.958678    16035.950413
    16047.933884    16053.719008    16062.809917    16067.355372    16081.818182
    16116.528926    16158.677686    16187.603306    16197.520661    16216.942149
    16226.859504    16236.776860    16237.603306    16225.206612    16212.396694
    16203.719008    16204.132231    16220.247934    16266.528926    16331.818182
    16402.479339    16492.975207    16592.975207    16707.851240    16822.727273
    16927.272727    17017.768595    17073.553719    17103.719008
    16759.090909    16759.090909    16754.132231    16744.214876    16729.338843
    16714.462810    16699.586777    16684.710744    16669.834711    16654.958678
    16640.082645    16625.206612    16605.371901    16553.305785    16468.595041
    16359.090909    16219.834711    16051.652893    15860.330579    15642.561983
    15404.958678    15137.603306    14840.495868    14515.289256    14194.214876
    13874.380165    13547.933884    13214.876033    12880.991736    12537.190083
    12193.388430    11849.586777    11512.396694    11201.652893    10957.024793
    10768.595041    10642.975207    10586.776860    10600.000000    10676.033058
    10818.181818    11019.834711    11274.380165    11588.429752    11942.148760
    12299.173554    12676.033058    13062.809917    13442.148760    13797.520661
    14126.033058    14424.793388    14702.066116    14955.785124    15180.165289
    15366.115702    15504.545455    15606.611570    15683.471074    15743.801653
    15805.785124    15866.528926    15923.966942    15969.834711    16001.239669
    16018.181818    16040.495868    16083.884298    16121.074380    16152.066116
    16174.380165    16185.537190    16204.958678    16214.462810    16228.925620
    16263.636364    16305.371901    16339.256198    16354.132231    16378.512397
    16393.388430    16403.305785    16413.636364    16410.743802    16417.768595
    16428.925620    16444.214876    16470.247934    16516.528926    16581.818182
    16652.479339    16742.975207    16842.975207    16947.933884    17052.892562
    17152.892562    17238.842975    17290.082645    17315.702479
    17086.363636    17081.404959    17071.487603    17056.611570    17036.776860
    17016.942149    16997.107438    16977.272727    16957.438017    16937.603306
    16917.768595    16892.975207    16868.181818    16806.198347    16711.570248
    16590.495868    16437.603306    16254.545455    16048.347107    15815.702479
    15559.917355    15274.380165    14960.743802    14619.008264    14283.057851
    13948.347107    13608.677686    13267.768595    12923.966942    12573.553719
    12226.446281    11885.950413    11555.371901    11251.239669    11016.528926
    10838.016529    10719.008264    10666.115702    10679.338843    10758.677686
    10900.826446    11099.173554    11347.107438    11647.933884    11991.735537
    12335.537190    12699.173554    13076.033058    13447.520661    13804.132231
    14142.561983    14459.504132    14759.917355    15028.512397    15272.727273
    15478.925620    15642.148760    15772.314050    15872.727273    15957.851240
    16030.165289    16087.603306    16133.471074    16162.809917    16190.909091
    16208.264463    16230.578512    16269.421488    16302.066116    16333.057851
    16355.371901    16371.900826    16396.694215    16411.570248    16431.404959
    16466.528926    16508.264463    16547.107438    16566.942149    16596.280992
    16620.661157    16640.082645    16659.917355    16671.487603    16692.975207
    16718.595041    16743.801653    16774.793388    16821.074380    16886.363636
    16957.024793    17037.603306    17127.685950    17217.768595    17307.851240
    17397.933884    17473.966942    17525.206612    17550.826446
    17413.223140    17403.305785    17388.429752    17368.595041    17343.801653
    17319.008264    17294.214876    17269.421488    17244.628099    17219.834711
    17190.082645    17160.330579    17125.619835    17053.719008    16948.760331
    16815.702479    16648.760331    16450.413223    16228.925620    15980.991736
    15706.611570    15404.132231    15073.553719    14716.528926    14365.289256
    14015.702479    13666.115702    13317.355372    12970.247934    12619.834711
    12272.727273    11938.842975    11621.487603    11330.578512    11112.396694
    10947.107438    10838.016529    10788.429752    10801.652893    10877.685950
    11013.223140    11204.958678    11442.975207    11730.578512    12057.851240
    12385.123967    12732.231405    13095.867769    13456.198347    13814.049587
    14162.396694    14497.520661    14816.115702    15099.586777    15360.330579
    15591.322314    15784.297521    15947.520661    16080.991736    16195.867769
    16283.471074    16347.520661    16391.735537    16419.421488    16449.173554
    16471.900826    16494.628099    16528.925620    16557.024793    16588.016529
    16609.917355    16626.859504    16652.066116    16667.355372    16687.603306
    16723.140496    16759.917355    16798.760331    16823.140496    16861.983471
    16891.322314    16920.661157    16954.958678    16980.991736    17016.942149
    17057.024793    17092.148760    17133.057851    17184.297521    17250.000000
    17310.743802    17381.404959    17456.611570    17521.900826    17587.190083
    17662.396694    17728.512397    17774.380165    17800.000000
    17695.867769    17685.950413    17671.074380    17651.239669    17626.446281
    17596.694215    17566.942149    17542.148760    17517.355372    17487.603306
    17452.892562    17413.223140    17368.595041    17287.190083    17172.314050
    17027.685950    16847.107438    16633.884298    16397.520661    16131.404959
    15840.495868    15521.487603    15176.033058    14804.132231    14437.603306
    14076.446281    13716.942149    13363.636364    13016.528926    12669.421488
    12332.231405    12011.570248    11710.743802    11442.975207    11244.628099
    11092.561983    10993.388430    10950.413223    10963.636364    11039.669421
    11168.595041    11347.107438    11571.900826    11842.975207    12150.413223
    12457.851240    12791.735537    13138.842975    13489.256198    13845.041322
    14196.694215    14541.735537    14873.553719    15171.900826    15452.479339
    15708.264463    15934.297521    16135.537190    16307.024793    16452.066116
    16565.289256    16646.280992    16704.132231    16745.454545    16787.190083
    16816.942149    16846.280992    16877.685950    16902.479339    16928.512397
    16950.000000    16966.528926    16986.776860    16997.107438    17012.396694
    17042.975207    17074.793388    17108.677686    17132.644628    17171.487603
    17210.743802    17250.000000    17294.214876    17334.710744    17385.123967
    17435.123967    17480.165289    17530.991736    17582.231405    17647.933884
    17703.719008    17759.504132    17809.917355    17845.454545    17880.991736
    17931.404959    17987.190083    18027.685950    18047.933884
    18023.140496    18013.223140    17998.347107    17978.512397    17953.719008
    17923.966942    17894.214876    17869.421488    17839.669421    17804.958678
    17760.330579    17705.785124    17646.280992    17550.413223    17420.661157
    17259.504132    17060.330579    16827.272727    16567.768595    16283.471074
    15971.074380    15632.231405    15271.900826    14885.123967    14506.611570
    14133.884298    13767.768595    13413.223140    13069.421488    12732.231405
    12408.264463    12107.438017    11829.752066    11585.123967    11403.305785
    11261.157025    11171.900826    11135.537190    11148.760331    11224.793388
    11347.107438    11512.396694    11717.355372    11968.595041    12256.198347
    12550.413223    12871.074380    13204.958678    13545.454545    13899.173554
    14245.454545    14588.429752    14926.859504    15240.082645    15540.495868
    15821.074380    16080.165289    16319.421488    16530.578512    16711.983471
    16857.024793    16969.834711    17059.504132    17127.272727    17190.495868
    17236.776860    17277.685950    17312.396694    17333.884298    17354.958678
    17371.487603    17383.057851    17393.801653    17394.628099    17400.413223
    17421.487603    17443.801653    17468.181818    17487.190083    17521.487603
    17561.157025    17610.330579    17664.462810    17719.421488    17784.297521
    17844.214876    17899.173554    17959.917355    18015.702479    18081.404959
    18136.776860    18177.272727    18197.933884    18198.760331    18199.586777
    18220.247934    18255.785124    18285.950413    18300.826446
    18404.958678    18395.041322    18380.165289    18360.330579    18335.537190
    18305.785124    18276.033058    18246.280992    18211.570248    18166.942149
    18107.438017    18038.016529    17958.677686    17843.388430    17693.801653
    17511.157025    17288.429752    17027.272727    16744.628099    16433.884298
    16096.694215    15738.016529    15357.851240    14959.504132    14569.008264
    14188.016529    13818.595041    13466.115702    13132.231405    12808.264463
    12504.132231    12229.752066    11981.818182    11763.636364    11595.041322
    11459.504132    11376.859504    11340.495868    11353.719008    11429.752066
    11545.454545    11697.520661    11879.338843    12104.132231    12368.595041
    12649.586777    12963.636364    13287.603306    13624.793388    13976.446281
    14322.727273    14665.702479    15004.132231    15328.925620    15645.867769
    15951.239669    16243.388430    16517.355372    16768.181818    16990.909091
    17172.727273    17316.942149    17441.322314    17547.107438    17643.388430
    17717.768595    17775.206612    17813.223140    17836.363636    17854.132231
    17862.396694    17865.702479    17863.636364    17851.652893    17844.628099
    17852.892562    17862.396694    17877.272727    17891.735537    17916.528926
    17951.652893    18001.239669    18060.743802    18125.619835    18200.413223
    18270.247934    18335.123967    18400.413223    18460.743802    18526.033058
    18576.033058    18601.239669    18596.694215    18562.396694    18528.099174
    18518.595041    18528.925620    18538.842975    18548.760331
    18841.322314    18831.404959    18816.528926    18796.694215    18771.900826
    18742.148760    18707.438017    18672.727273    18628.099174    18568.595041
    18489.256198    18400.000000    18295.867769    18156.198347    17986.776860
    17792.561983    17558.264463    17288.842975    17002.892562    16693.801653
    16351.652893    15973.140496    15576.446281    15166.528926    14767.355372
    14376.446281    13992.148760    13628.099174    13287.603306    12955.371901
    12646.280992    12381.818182    12163.636364    11968.595041    11813.223140
    11680.991736    11595.041322    11552.066116    11555.371901    11628.099174
    11737.190083    11872.727273    12031.404959    12229.752066    12471.074380
    12738.842975    13046.280992    13366.942149    13700.826446    14053.719008
    14396.694215    14741.322314    15084.710744    15413.223140    15746.694215
    16076.859504    16398.760331    16707.438017    16997.933884    17265.289256
    17492.148760    17676.033058    17835.123967    17978.925620    18117.768595
    18221.900826    18295.867769    18345.454545    18375.206612    18390.082645
    18395.041322    18390.082645    18375.206612    18350.413223    18330.578512
    18326.033058    18326.033058    18336.363636    18341.322314    18356.611570
    18386.776860    18431.818182    18491.735537    18566.528926    18651.239669
    18730.991736    18800.413223    18870.247934    18930.165289    18990.082645
    19029.752066    19039.669421    19004.958678    18930.578512    18851.239669
    18801.652893    18781.818182    18771.900826    18766.942149
    19332.231405    19322.314050    19307.438017    19287.603306    19262.809917
    19228.099174    19188.429752    19143.801653    19084.297521    19004.958678
    18905.785124    18791.735537    18657.851240    18493.801653    18304.545455
    18090.495868    17849.586777    17573.553719    17285.950413    16983.471074
    16651.239669    16251.239669    15838.016529    15419.834711    15010.330579
    14607.851240    14215.289256    13838.016529    13487.603306    13148.760331
    12833.057851    12563.636364    12371.900826    12200.000000    12054.545455
    11922.314050    11826.446281    11770.247934    11766.942149    11836.363636
    11935.537190    12054.545455    12190.082645    12365.289256    12583.471074
    12838.016529    13138.842975    13459.504132    13794.628099    14138.842975
    14471.900826    14814.876033    15164.876033    15506.611570    15853.305785
    16204.958678    16553.305785    16893.388430    17220.247934    17527.685950
    17799.586777    18028.099174    18226.859504    18405.371901    18578.925620
    18712.809917    18807.024793    18871.900826    18911.983471    18932.231405
    18937.603306    18928.099174    18903.719008    18869.421488    18840.082645
    18820.661157    18816.115702    18821.487603    18816.528926    18816.528926
    18831.404959    18866.115702    18920.661157    18995.041322    19084.297521
    19168.595041    19247.933884    19312.396694    19366.942149    19421.487603
    19456.198347    19451.239669    19391.735537    19282.644628    19163.636364
    19074.380165    19019.834711    18985.123967    18970.247934
    19877.685950    19867.768595    19852.892562    19833.057851    19803.305785
    19763.636364    19714.049587    19654.545455    19575.206612    19476.033058
    19352.066116    19208.264463    19044.628099    18856.198347    18642.561983
    18413.636364    18157.851240    17880.165289    17595.867769    17304.958678
    16982.644628    16595.867769    16199.173554    15785.537190    15364.049587
    14952.892562    14550.413223    14166.528926    13804.545455    13457.438017
    13130.165289    12847.520661    12644.214876    12459.090909    12305.785124
    12170.247934    12064.462810    11995.041322    11978.512397    12041.322314
    12130.578512    12233.057851    12348.760331    12504.132231    12705.785124
    12947.107438    13241.322314    13558.677686    13891.735537    14231.404959
    14550.000000    14888.429752    15240.495868    15595.867769    15951.239669
    16316.528926    16686.776860    17053.719008    17412.396694    17755.371901
    18066.942149    18340.082645    18573.553719    18791.735537    18995.041322
    19163.636364    19287.603306    19371.900826    19426.446281    19456.198347
    19466.115702    19456.198347    19426.446281    19386.776860    19347.107438
    19322.314050    19307.438017    19297.520661    19282.644628    19272.727273
    19277.685950    19302.479339    19352.066116    19426.446281    19520.661157
    19616.115702    19695.454545    19759.917355    19814.462810    19859.090909
    19878.925620    19854.132231    19769.834711    19626.033058    19467.355372
    19338.429752    19242.975207    19183.471074    19153.719008
    20436.776860    20426.859504    20411.983471    20385.950413    20354.958678
    20309.090909    20248.347107    20172.727273    20077.272727    19957.024793
    19807.024793    19637.190083    19447.520661    19233.057851    19004.958678
    18756.611570    18490.909091    18208.264463    17932.231405    17647.933884
    17335.537190    16961.983471    16576.859504    16178.099174    15748.347107
    15326.859504    14917.355372    14525.206612    14158.264463    13797.933884
    13455.785124    13159.917355    12945.041322    12746.694215    12570.247934
    12428.099174    12305.785124    12216.528926    12180.165289    12229.752066
    12305.785124    12395.041322    12490.909091    12626.446281    12811.570248
    13042.975207    13330.578512    13647.933884    13987.603306    14326.033058
    14633.057851    14964.876033    15318.595041    15682.231405    16040.909091
    16414.462810    16797.933884    17186.363636    17571.487603    17939.256198
    18285.123967    18597.933884    18866.115702    19119.008264    19357.024793
    19560.330579    19714.049587    19828.099174    19902.479339    19947.107438
    19966.942149    19961.983471    19932.231405    19897.520661    19852.892562
    19818.181818    19793.388430    19773.553719    19743.801653    19723.966942
    19714.049587    19723.966942    19763.636364    19833.057851    19922.314050
    20017.768595    20102.066116    20171.487603    20221.074380    20255.785124
    20260.743802    20221.074380    20116.942149    19943.388430    19750.000000
    19586.363636    19461.157025    19376.859504    19332.231405
    21018.595041    21008.677686    20986.776860    20958.677686    20919.421488
    20860.330579    20781.404959    20687.603306    20569.008264    20420.661157
    20242.561983    20044.628099    19826.859504    19596.280992    19347.107438
    19089.256198    18819.008264    18536.363636    18263.636364    17990.909091
    17693.388430    17338.016529    16969.421488    16585.537190    16164.049587
    15735.950413    15317.768595    14920.247934    14548.347107    14176.446281
    13819.421488    13507.024793    13269.008264    13045.867769    12842.975207
    12672.727273    12533.884298    12421.487603    12358.677686    12381.818182
    12434.710744    12504.132231    12583.471074    12705.785124    12880.991736
    13105.785124    13390.082645    13704.132231    14050.413223    14395.867769
    14704.545455    15038.016529    15395.041322    15761.983471    16123.966942
    16500.826446    16892.561983    17294.214876    17700.826446    18088.429752
    18458.677686    18806.198347    19109.090909    19396.694215    19669.421488
    19907.438017    20095.867769    20239.669421    20345.041322    20410.743802
    20446.694215    20452.892562    20434.297521    20410.743802    20366.115702
    20321.487603    20286.776860    20257.024793    20217.355372    20176.446281
    20150.413223    20144.214876    20167.768595    20221.074380    20294.214876
    20379.752066    20464.049587    20533.471074    20578.099174    20602.892562
    20592.975207    20533.471074    20409.504132    20216.115702    19997.933884
    19809.504132    19659.504132    19555.371901    19500.826446
    21618.595041    21602.066116    21578.512397    21541.735537    21487.603306
    21408.677686    21309.917355    21191.322314    21042.975207    20859.917355
    20647.107438    20419.421488    20183.471074    19929.752066    19669.421488
    19406.611570    19136.776860    18859.090909    18594.628099    18338.429752
    18065.702479    17733.471074    17381.404959    17007.438017    16594.214876
    16157.851240    15734.710744    15331.818182    14946.694215    14563.223140
    14188.016529    13847.520661    13579.752066    13325.206612    13089.256198
    12887.603306    12732.231405    12596.694215    12507.438017    12507.438017
    12537.190083    12586.776860    12656.198347    12771.900826    12943.801653
    13168.595041    13452.892562    13764.876033    14114.462810    14466.942149
    14777.272727    15112.396694    15466.115702    15836.363636    16196.694215
    16576.859504    16971.900826    17381.818182    17800.413223    18202.892562
    18592.561983    18969.834711    19302.479339    19629.752066    19932.231405
    20211.157025    20435.537190    20615.289256    20751.652893    20850.413223
    20909.504132    20938.842975    20938.429752    20930.991736    20891.322314
    20846.694215    20800.826446    20759.917355    20704.132231    20647.107438
    20597.933884    20573.553719    20569.008264    20594.214876    20641.322314
    20707.024793    20776.446281    20835.950413    20870.661157    20885.537190
    20860.743802    20781.404959    20632.644628    20419.421488    20181.404959
    19973.140496    19808.264463    19694.214876    19634.710744
    22230.165289    22211.983471    22180.165289    22128.099174    22052.479339
    21952.066116    21826.859504    21676.859504    21492.148760    21272.727273
    21023.553719    20771.074380    20510.330579    20243.388430    19976.859504
    19714.049587    19449.586777    19181.818182    18935.537190    18700.826446
    18452.892562    18143.801653    17808.264463    17449.173554    17044.214876
    16604.132231    16176.033058    15759.504132    15361.157025    14957.851240
    14561.157025    14192.561983    13891.735537    13605.785124    13331.818182
    13097.107438    12920.661157    12765.289256    12656.198347    12633.057851
    12642.975207    12676.033058    12732.231405    12844.628099    13013.223140
    13238.016529    13519.008264    13828.925620    14178.512397    14534.710744
    14846.694215    15183.471074    15533.884298    15905.785124    16264.462810
    16642.975207    17041.322314    17454.545455    17880.165289    18292.561983
    18696.694215    19093.801653    19451.239669    19813.223140    20145.454545
    20460.330579    20720.661157    20938.429752    21112.809917    21244.628099
    21338.429752    21397.520661    21425.206612    21433.884298    21405.371901
    21371.900826    21326.033058    21273.966942    21200.000000    21124.793388
    21057.438017    21003.305785    20964.049587    20956.198347    20972.314050
    21007.024793    21045.454545    21078.925620    21098.760331    21098.760331
    21054.132231    20950.000000    20776.446281    20548.347107    20295.454545
    20072.314050    19897.520661    19778.512397    19719.008264
    22851.652893    22831.818182    22785.123967    22711.157025    22613.636364
    22485.123967    22326.859504    22138.842975    21916.115702    21658.677686
    21383.057851    21099.173554    20818.595041    20538.429752    20270.661157
    20011.570248    19757.438017    19509.504132    19286.363636    19073.140496
    18845.041322    18554.132231    18240.082645    17895.867769    17504.132231
    17060.330579    16619.008264    16188.842975    15769.008264    15342.561983
    14921.074380    14526.033058    14192.148760    13869.834711    13561.157025
    13293.388430    13095.867769    12923.966942    12798.347107    12761.983471
    12758.677686    12778.512397    12824.793388    12930.578512    13095.867769
    13317.355372    13595.041322    13902.892562    14252.479339    14609.090909
    14916.115702    15246.280992    15593.388430    15966.942149    16327.272727
    16704.132231    17100.826446    17517.355372    17945.041322    18362.396694
    18771.074380    19183.057851    19565.289256    19957.024793    20314.049587
    20659.917355    20951.239669    21207.024793    21414.462810    21579.338843
    21712.809917    21811.570248    21867.355372    21899.173554    21888.842975
    21873.553719    21832.644628    21780.578512    21699.586777    21612.396694
    21526.859504    21438.016529    21364.049587    21323.140496    21301.239669
    21297.933884    21293.388430    21290.909091    21279.752066    21248.760331
    21178.099174    21049.173554    20860.743802    20622.727273    20364.876033
    20136.776860    19952.066116    19833.057851    19773.553719
    23511.157025    23478.099174    23411.570248    23311.157025    23180.165289
    23016.942149    22819.008264    22586.363636    22319.008264    22023.553719
    21709.917355    21404.545455    21109.090909    20825.619835    20559.504132
    20309.090909    20075.206612    19852.066116    19652.066116    19460.330579
    19252.066116    18979.338843    18676.859504    18347.520661    17964.049587
    17518.595041    17064.049587    16611.983471    16167.355372    15714.462810
    15264.876033    14840.082645    14478.099174    14124.380165    13780.991736
    13483.471074    13257.851240    13069.421488    12930.578512    12877.685950
    12864.462810    12877.685950    12917.355372    13016.528926    13175.206612
    13393.388430    13664.462810    13970.247934    14319.834711    14671.900826
    14975.619835    15299.173554    15644.628099    16019.834711    16381.818182
    16760.330579    17155.371901    17570.247934    17995.041322    18407.438017
    18820.661157    19247.520661    19649.586777    20061.157025    20438.016529
    20809.917355    21127.272727    21416.115702    21656.611570    21859.504132
    22037.603306    22176.033058    22266.528926    22328.099174    22335.950413
    22338.842975    22309.917355    22269.834711    22193.801653    22099.586777
    21990.909091    21872.314050    21763.636364    21683.057851    21621.487603
    21580.165289    21537.603306    21492.148760    21438.016529    21364.049587
    21257.438017    21108.677686    20905.371901    20662.396694    20404.545455
    20171.487603    19981.818182    19852.892562    19793.388430
    24165.702479    24119.421488    24033.057851    23906.198347    23735.123967
    23525.619835    23281.404959    23002.479339    22695.454545    22360.330579
    22018.595041    21696.694215    21391.322314    21102.892562    20843.388430
    20611.570248    20402.892562    20204.545455    20027.685950    19857.438017
    19669.008264    19409.504132    19113.636364    18789.256198    18400.826446
    17948.760331    17472.727273    16995.454545    16522.727273    16040.082645
    15559.090909    15104.545455    14714.462810    14334.297521    13969.421488
    13658.677686    13413.223140    13211.570248    13062.809917    12996.694215
    12973.553719    12983.471074    13019.834711    13112.396694    13264.462810
    13472.727273    13733.884298    14034.297521    14378.512397    14720.661157
    15021.074380    15346.694215    15690.495868    16064.049587    16427.685950
    16807.851240    17204.545455    17617.768595    18034.710744    18442.561983
    18860.743802    19297.520661    19709.090909    20130.578512    20522.314050
    20915.289256    21253.719008    21570.661157    21844.214876    22085.123967
    22307.851240    22485.950413    22617.768595    22709.090909    22746.694215
    22774.380165    22764.049587    22742.561983    22671.487603    22570.247934
    22449.586777    22301.239669    22157.851240    22035.950413    21934.710744
    21853.719008    21766.528926    21671.487603    21567.768595    21450.826446
    21308.264463    21133.471074    20920.247934    20677.272727    20419.421488
    20186.363636    19991.735537    19857.851240    19798.347107
    24794.628099    24741.735537    24635.537190    24475.619835    24264.462810
    24007.024793    23714.876033    23394.628099    23041.322314    22671.487603
    22306.611570    21968.181818    21656.198347    21372.727273    21124.793388
    20916.528926    20731.818182    20561.983471    20413.223140    20269.421488
    20100.826446    19854.545455    19570.247934    19242.561983    18844.214876
    18376.859504    17876.033058    17370.247934    16861.157025    16340.495868
    15828.099174    15343.801653    14925.619835    14522.314050    14142.561983
    13821.900826    13568.595041    13363.636364    13208.264463    13132.231405
    13102.479339    13105.785124    13142.148760    13231.404959    13373.553719
    13568.595041    13813.223140    14100.413223    14428.099174    14760.330579
    15057.438017    15379.752066    15725.206612    16093.801653    16455.785124
    16837.603306    17235.950413    17645.867769    18054.545455    18457.438017
    18875.619835    19317.355372    19738.842975    20165.289256    20566.942149
    20976.033058    21330.578512    21668.595041    21975.206612    22254.132231
    22521.487603    22739.256198    22912.396694    23040.082645    23114.049587
    23173.140496    23188.016529    23185.123967    23121.074380    23024.793388
    22897.107438    22723.966942    22550.826446    22387.603306    22245.041322
    22117.768595    21979.338843    21833.057851    21679.752066    21524.793388
    21344.214876    21143.388430    20920.247934    20677.272727    20424.380165
    20191.322314    19996.694215    19867.768595    19808.264463
    25391.322314    25331.818182    25205.785124    25012.809917    24760.743802
    24462.396694    24127.272727    23757.851240    23363.223140    22963.636364
    22585.537190    22233.884298    21920.247934    21646.694215    21415.289256
    21213.636364    21035.537190    20874.380165    20730.578512    20586.776860
    20418.181818    20180.165289    19899.173554    19568.181818    19156.611570
    18670.661157    18156.611570    17634.297521    17105.371901    16574.793388
    16057.438017    15563.223140    15120.247934    14700.413223    14309.090909
    13985.123967    13733.884298    13535.537190    13386.776860    13307.438017
    13271.074380    13271.074380    13304.132231    13390.082645    13522.314050
    13700.826446    13925.619835    14189.669421    14494.214876    14806.611570
    15097.107438    15416.115702    15754.958678    16121.900826    16478.925620
    16859.090909    17254.132231    17660.743802    18064.462810    18462.396694
    18875.619835    19317.355372    19743.801653    20175.206612    20581.818182
    20995.867769    21366.528926    21725.619835    22060.330579    22372.314050
    22679.338843    22936.776860    23151.239669    23315.289256    23425.619835
    23522.727273    23569.008264    23579.752066    23534.297521    23442.975207
    23313.223140    23126.446281    22928.512397    22728.925620    22545.041322
    22371.487603    22180.165289    21982.644628    21784.710744    21585.123967
    21371.487603    21144.628099    20905.371901    20662.396694    20414.462810
    20186.363636    19996.694215    19872.727273    19818.181818
    25946.694215    25873.966942    25728.099174    25508.677686    25222.314050
    24888.016529    24509.917355    24096.280992    23665.289256    23245.867769
    22847.933884    22488.016529    22177.685950    21914.049587    21692.561983
    21500.826446    21324.380165    21171.900826    21033.057851    20889.256198
    20705.785124    20482.644628    20204.958678    19867.355372    19444.214876
    18941.322314    18405.785124    17868.595041    17324.793388    16784.297521
    16261.983471    15771.074380    15304.958678    14871.900826    14475.619835
    14154.958678    13915.702479    13730.578512    13588.429752    13505.785124
    13466.115702    13462.809917    13492.561983    13568.595041    13690.909091
    13852.892562    14054.545455    14293.388430    14571.487603    14867.355372
    15151.239669    15463.636364    15795.867769    16152.892562    16508.264463
    16878.512397    17266.942149    17670.247934    18064.462810    18457.438017
    18865.702479    19302.479339    19723.966942    20155.371901    20566.942149
    20985.950413    21372.727273    21747.933884    22105.785124    22445.867769
    22787.603306    23079.752066    23335.537190    23540.909091    23687.603306
    23822.727273    23895.454545    23931.404959    23909.504132    23828.099174
    23708.264463    23512.809917    23301.239669    23070.247934    22845.041322
    22630.165289    22385.950413    22142.148760    21897.933884    21653.719008
    21402.066116    21142.148760    20886.776860    20637.603306    20394.628099
    20176.446281    19991.735537    19872.727273    19823.140496
    26445.041322    26359.090909    26193.388430    25954.132231    25638.429752
    25276.033058    24867.768595    24414.876033    23952.479339    23506.611570
    23093.801653    22730.578512    22423.553719    22163.223140    21945.041322
    21758.264463    21593.388430    21444.628099    21310.743802    21166.942149
    20973.553719    20735.537190    20433.057851    20076.033058    19642.975207
    19124.793388    18569.421488    18012.396694    17458.677686    16908.264463
    16384.297521    15900.000000    15443.801653    15028.925620    14648.760331
    14338.016529    14114.049587    13945.454545    13813.223140    13730.578512
    13687.603306    13680.991736    13707.438017    13770.247934    13876.033058
    14022.727273    14202.479339    14416.115702    14673.140496    14949.173554
    15223.140496    15523.966942    15841.322314    16180.165289    16533.884298
    16897.520661    17274.793388    17665.289256    18050.000000    18432.644628
    18830.991736    19257.851240    19679.338843    20110.743802    20532.231405
    20951.239669    21349.173554    21735.537190    22116.528926    22479.752066
    22851.239669    23178.099174    23475.206612    23716.942149    23900.000000
    24068.181818    24178.925620    24245.041322    24246.694215    24181.818182
    24071.900826    23879.752066    23659.504132    23402.066116    23145.454545
    22888.016529    22595.867769    22304.132231    22013.636364    21729.752066
    21443.388430    21155.371901    20876.859504    20621.487603    20383.471074
    20170.247934    19996.694215    19887.603306    19838.016529
    26859.504132    26766.942149    26588.016529    26335.123967    25999.173554
    25614.876033    25182.644628    24704.545455    24216.942149    23750.826446
    23329.338843    22964.049587    22654.958678    22392.561983    22172.727273
    21990.909091    21832.644628    21692.561983    21558.677686    21414.876033
    21216.528926    20968.595041    20651.239669    20274.380165    19838.016529
    19306.198347    18737.190083    18166.528926    17599.173554    17048.347107
    16527.272727    16049.173554    15602.479339    15205.371901    14851.239669
    14553.305785    14355.785124    14210.330579    14094.628099    14015.289256
    13972.314050    13962.396694    13980.991736    14029.338843    14114.049587
    14237.603306    14396.280992    14582.231405    14804.958678    15058.264463
    15317.768595    15599.173554    15892.148760    16212.809917    16561.570248
    16923.553719    17292.975207    17665.289256    18035.123967    18407.851240
    18791.322314    19208.264463    19629.752066    20066.115702    20492.561983
    20911.570248    21315.702479    21708.264463    22107.438017    22488.842975
    22890.082645    23246.694215    23580.165289    23853.305785    24067.768595
    24273.966942    24422.727273    24514.049587    24545.867769    24497.520661
    24409.090909    24225.206612    24001.239669    23728.512397    23445.454545
    23156.611570    22821.487603    22481.818182    22150.000000    21829.752066
    21513.636364    21195.867769    20894.214876    20632.644628    20393.388430
    20185.123967    20021.487603    19917.355372    19872.727273
    27150.413223    27057.851240    26879.338843    26620.247934    26277.685950
    25885.123967    25442.561983    24947.933884    24448.760331    23976.033058
    23547.933884    23176.033058    22860.330579    22590.909091    22370.661157
    22188.842975    22032.231405    21900.826446    21776.859504    21638.016529
    21439.669421    21186.776860    20859.504132    20472.727273    20021.487603
    19483.057851    18907.438017    18330.165289    17754.545455    17203.719008
    16685.950413    16214.462810    15782.644628    15408.677686    15080.991736
    14817.768595    14646.694215    14527.685950    14435.123967    14372.314050
    14339.256198    14327.272727    14337.190083    14370.247934    14428.512397
    14523.553719    14652.479339    14813.636364    15001.652893    15218.595041
    15450.000000    15701.652893    15968.595041    16266.528926    16600.826446
    16961.157025    17327.685950    17685.123967    18035.123967    18392.975207
    18766.528926    19168.595041    19585.123967    20021.487603    20447.933884
    20866.942149    21266.115702    21659.917355    22071.074380    22464.462810
    22889.256198    23269.421488    23626.446281    23924.793388    24170.661157
    24413.223140    24600.000000    24729.338843    24786.363636    24767.355372
    24701.652893    24527.272727    24312.809917    24037.603306    23739.256198
    23428.925620    23062.396694    22679.752066    22309.917355    21958.264463
    21610.743802    21268.181818    20953.305785    20673.553719    20428.099174
    20224.793388    20061.157025    19961.983471    19922.314050
    27348.760331    27262.809917    27090.909091    26832.231405    26489.669421
    26102.066116    25657.438017    25152.892562    24648.760331    24182.644628
    23754.545455    23371.074380    23043.801653    22769.421488    22543.801653
    22357.024793    22202.066116    22079.338843    21965.289256    21831.404959
    21628.099174    21370.247934    21042.975207    20656.198347    20200.000000
    19666.528926    19090.909091    18511.983471    17938.016529    17392.148760
    16882.644628    16427.685950    16015.702479    15664.876033    15363.636364
    15131.818182    14982.231405    14889.669421    14820.247934    14773.966942
    14745.867769    14732.231405    14733.884298    14746.694215    14778.099174
    14839.669421    14937.190083    15067.355372    15223.966942    15404.545455
    15602.892562    15829.752066    16070.247934    16340.082645    16659.917355
    17009.090909    17372.727273    17715.289256    18050.000000    18388.016529
    18746.694215    19133.884298    19535.537190    19961.983471    20383.471074
    20791.322314    21184.297521    21573.140496    21989.256198    22387.603306
    22822.314050    23212.396694    23585.950413    23907.851240    24190.082645
    24469.008264    24700.000000    24868.595041    24963.636364    24976.033058
    24935.123967    24785.537190    24594.214876    24328.512397    24032.644628
    23705.785124    23317.768595    22907.024793    22504.132231    22119.421488
    21745.454545    21388.016529    21058.264463    20765.289256    20513.636364
    20304.132231    20140.495868    20041.322314    20001.652893
    27447.933884    27368.595041    27209.917355    26964.876033    26635.537190
    26254.545455    25814.462810    25313.223140    24812.396694    24349.586777
    23918.181818    23529.752066    23192.561983    22908.264463    22672.314050
    22480.578512    22327.272727    22213.223140    22109.090909    21985.123967
    21791.735537    21543.801653    21221.487603    20839.669421    20383.471074
    19860.330579    19289.669421    18719.008264    18151.652893    17615.702479
    17119.421488    16680.991736    16288.842975    15961.157025    15688.016529
    15489.256198    15362.396694    15292.975207    15243.388430    15208.677686
    15185.537190    15170.247934    15158.677686    15146.280992    15151.239669
    15183.057851    15247.520661    15345.041322    15468.595041    15616.115702
    15786.363636    15983.471074    16197.520661    16444.214876    16749.586777
    17077.272727    17417.768595    17745.454545    18059.917355    18378.099174
    18716.942149    19084.297521    19466.115702    19872.727273    20284.297521
    20680.991736    21072.727273    21464.462810    21878.512397    22286.776860
    22724.793388    23124.793388    23514.876033    23871.900826    24189.256198
    24498.347107    24767.355372    24975.206612    25110.330579    25156.198347
    25141.735537    25023.553719    24855.371901    24606.198347    24311.157025
    23978.925620    23585.537190    23157.851240    22731.818182    22319.008264
    21928.512397    21554.545455    21214.876033    20908.677686    20643.801653
    20428.099174    20259.504132    20155.371901    20110.743802
    27441.322314    27368.595041    27229.752066    27004.958678    26695.867769
    26334.710744    25912.396694    25427.685950    24931.818182    24473.966942
    24040.909091    23650.826446    23305.371901    23006.198347    22759.917355
    22564.462810    22412.809917    22302.479339    22208.264463    22099.173554
    21925.619835    21692.561983    21380.165289    21008.264463    20561.983471
    20054.132231    19498.347107    18940.909091    18390.082645    17869.008264
    17390.909091    16969.008264    16601.652893    16303.719008    16060.330579
    15891.322314    15783.884298    15734.297521    15696.280992    15666.528926
    15645.041322    15623.140496    15593.388430    15550.826446    15527.685950
    15533.057851    15567.768595    15630.991736    15719.834711    15837.603306
    15981.404959    16152.066116    16344.628099    16573.140496    16859.090909
    17160.330579    17472.727273    17770.661157    18064.876033    18363.223140
    18682.231405    19024.793388    19381.818182    19763.636364    20160.330579
    20550.826446    20946.280992    21334.710744    21756.611570    22174.793388
    22616.115702    23026.033058    23437.603306    23822.727273    24168.181818
    24500.413223    24800.826446    25041.735537    25216.942149    25296.694215
    25308.677686    25221.900826    25078.512397    24845.867769    24558.677686
    24234.297521    23847.520661    23419.421488    22981.404959    22556.611570
    22149.173554    21763.636364    21409.090909    21083.057851    20800.000000
    20573.140496    20398.347107    20284.297521    20234.710744
    27335.537190    27276.033058    27157.024793    26958.677686    26676.446281
    26341.735537    25943.801653    25477.272727    24994.628099    24548.347107
    24126.859504    23736.776860    23384.710744    23072.314050    22812.809917
    22608.677686    22453.719008    22347.107438    22262.809917    22173.553719
    22019.834711    21806.611570    21519.008264    21166.942149    20740.495868
    20252.479339    19721.487603    19187.190083    18657.851240    18161.570248
    17706.611570    17306.198347    16960.330579    16683.884298    16466.942149
    16324.380165    16243.388430    16205.371901    16175.619835    16150.826446
    16122.727273    16085.950413    16033.057851    15958.677686    15905.785124
    15883.057851    15891.322314    15923.553719    15980.991736    16072.314050
    16189.669421    16342.148760    16516.528926    16726.859504    16993.388430
    17268.181818    17547.520661    17810.743802    18079.752066    18358.264463
    18647.520661    18960.330579    19287.603306    19644.628099    20026.446281
    20410.743802    20804.958678    21195.041322    21624.793388    22045.867769
    22490.495868    22908.677686    23335.123967    23735.123967    24108.677686
    24464.049587    24788.842975    25054.132231    25262.396694    25376.033058
    25421.487603    25367.768595    25255.785124    25046.280992    24782.231405
    24465.702479    24086.776860    23665.289256    23233.884298    22804.132231
    22389.669421    21992.561983    21621.487603    21280.578512    20984.297521
    20744.214876    20563.223140    20447.933884    20393.388430
    27150.413223    27104.132231    27011.570248    26839.669421    26597.520661
    26302.479339    25937.190083    25497.107438    25027.685950    24601.239669
    24186.363636    23796.280992    23437.603306    23118.595041    22845.867769
    22628.099174    22464.876033    22361.983471    22292.561983    22223.140496
    22094.214876    21910.743802    21652.892562    21330.578512    20938.842975
    20480.578512    19984.297521    19483.057851    18985.123967    18518.595041
    18091.735537    17714.462810    17386.776860    17128.512397    16929.752066
    16800.413223    16732.644628    16702.892562    16678.099174    16650.000000
    16610.330579    16550.413223    16469.421488    16361.570248    16277.272727
    16224.793388    16204.958678    16214.462810    16249.173554    16317.768595
    16417.355372    16551.652893    16711.157025    16906.611570    17153.719008
    17397.107438    17643.388430    17871.900826    18105.785124    18354.132231
    18608.264463    18885.950413    19183.471074    19520.661157    19887.603306
    20260.743802    20658.677686    21050.413223    21481.818182    21910.743802
    22358.677686    22785.123967    23213.223140    23628.099174    24018.181818
    24390.082645    24730.991736    25014.049587    25255.371901    25409.090909
    25488.429752    25467.768595    25387.190083    25215.702479    24974.793388
    24674.793388    24310.330579    23914.876033    23496.694215    23066.942149
    22645.454545    22236.363636    21853.719008    21497.933884    21186.776860
    20938.429752    20749.173554    20632.644628    20571.900826
    26962.809917    26923.140496    26850.413223    26718.181818    26509.504132
    26249.173554    25911.570248    25491.322314    25048.347107    24635.123967
    24226.859504    23836.776860    23473.140496    23142.561983    22856.611570
    22625.206612    22459.917355    22361.983471    22302.479339    22252.892562
    22148.760331    21995.041322    21766.942149    21484.297521    21132.231405
    20714.049587    20262.396694    19799.173554    19342.561983    18915.702479
    18518.595041    18166.115702    17858.264463    17619.834711    17435.950413
    17316.528926    17253.305785    17223.553719    17195.454545    17155.785124
    17096.280992    17011.570248    16897.520661    16756.611570    16639.256198
    16555.371901    16510.743802    16500.413223    16515.289256    16564.462810
    16644.214876    16763.636364    16908.264463    17092.148760    17317.768595
    17534.710744    17747.933884    17946.694215    18145.867769    18359.504132
    18578.512397    18826.446281    19094.214876    19411.570248    19758.677686
    20120.661157    20512.396694    20907.851240    21335.950413    21767.768595
    22211.983471    22639.669421    23069.421488    23492.561983    23885.950413
    24266.115702    24616.528926    24922.314050    25188.016529    25374.793388
    25488.016529    25507.438017    25466.942149    25333.471074    25123.966942
    24853.719008    24523.966942    24156.198347    23757.438017    23334.297521
    22907.851240    22491.735537    22097.520661    21730.165289    21409.090909
    21150.826446    20958.264463    20828.512397    20766.528926
    26719.834711    26686.776860    26633.884298    26534.710744    26360.330579
    26127.685950    25817.768595    25425.206612    25008.677686    24610.330579
    24205.371901    23818.595041    23451.652893    23111.157025    22808.677686
    22570.661157    22405.371901    22312.396694    22262.809917    22228.099174
    22153.719008    22034.710744    21846.280992    21608.264463    21305.785124
    20942.561983    20540.495868    20125.206612    19714.876033    19329.338843
    18968.595041    18642.561983    18361.157025    18144.214876    17971.900826
    17859.090909    17797.107438    17759.090909    17719.421488    17659.917355
    17575.619835    17461.157025    17312.396694    17133.471074    16983.057851
    16871.074380    16800.000000    16768.181818    16771.487603    16804.545455
    16862.809917    16965.702479    17098.760331    17266.115702    17473.553719
    17667.355372    17857.438017    18026.446281    18190.909091    18359.917355
    18543.801653    18766.942149    19009.917355    19302.479339    19634.710744
    19986.776860    20367.355372    20756.611570    21176.446281    21604.958678
    22044.214876    22473.140496    22904.545455    23329.338843    23724.380165
    24099.586777    24458.264463    24780.165289    25063.636364    25288.429752
    25441.735537    25507.851240    25507.438017    25413.636364    25242.148760
    25014.876033    24728.099174    24395.041322    24022.314050    23612.396694
    23185.950413    22762.809917    22361.570248    21982.644628    21650.000000
    21386.776860    21184.297521    21051.239669    20980.991736
    26476.859504    26450.413223    26410.743802    26324.793388    26171.487603
    25966.528926    25684.297521    25319.421488    24922.727273    24534.297521
    24139.256198    23755.785124    23392.148760    23048.347107    22742.561983
    22501.239669    22330.991736    22233.057851    22183.471074    22153.719008
    22104.132231    22014.876033    21866.115702    21672.727273    21419.834711
    21111.570248    20769.008264    20411.570248    20059.090909    19726.446281
    19413.636364    19125.619835    18877.272727    18678.512397    18519.421488
    18414.876033    18350.826446    18301.239669    18241.735537    18157.438017
    18043.388430    17894.214876    17710.743802    17497.107438    17313.636364
    17173.553719    17074.380165    17019.834711    17005.371901    17025.619835
    17065.702479    17150.413223    17265.289256    17414.462810    17603.719008
    17782.644628    17952.892562    18092.148760    18226.446281    18360.330579
    18509.090909    18707.438017    18930.578512    19208.264463    19520.661157
    19857.851240    20222.314050    20600.413223    21011.983471    21432.231405
    21866.528926    22296.694215    22722.727273    23142.148760    23531.818182
    23907.024793    24267.355372    24598.760331    24900.000000    25156.198347
    25347.520661    25460.330579    25500.413223    25453.305785    25333.471074
    25151.239669    24914.049587    24622.314050    24277.272727    23886.776860
    23471.900826    23053.719008    22645.454545    22254.545455    21910.330579
    21635.537190    21433.057851    21295.041322    21222.727273
    26262.809917    26242.975207    26209.504132    26123.140496    25977.272727
    25778.512397    25509.504132    25165.702479    24788.842975    24416.942149
    24026.859504    23641.735537    23276.446281    22938.016529    22637.603306
    22395.041322    22216.942149    22109.090909    22054.545455    22024.793388
    21995.041322    21935.537190    21826.446281    21682.644628    21484.297521
    21235.950413    20962.809917    20674.793388    20386.776860    20113.636364
    19855.371901    19607.024793    19393.388430    19219.421488    19075.206612
    18975.619835    18906.198347    18836.776860    18752.479339    18638.429752
    18489.669421    18305.785124    18092.561983    17852.479339    17639.256198
    17464.876033    17336.363636    17257.438017    17218.181818    17218.595041
    17243.801653    17313.636364    17413.636364    17547.933884    17714.049587
    17878.099174    18033.057851    18157.024793    18266.115702    18375.206612
    18504.132231    18682.644628    18885.950413    19143.801653    19431.404959
    19753.719008    20097.107438    20464.049587    20862.396694    21279.338843
    21708.677686    22128.925620    22538.429752    22946.280992    23330.578512
    23698.760331    24054.132231    24395.041322    24714.049587    24990.082645
    25214.462810    25366.942149    25453.719008    25466.115702    25399.173554
    25268.595041    25088.016529    24839.256198    24528.925620    24157.851240
    23762.396694    23349.173554    22940.909091    22538.016529    22175.619835
    21894.214876    21685.123967    21543.388430    21473.966942
    26031.404959    26018.181818    25984.297521    25891.322314    25745.454545
    25546.694215    25284.710744    24960.743802    24598.760331    24243.388430
    23864.876033    23484.710744    23124.380165    22797.933884    22509.090909
    22271.487603    22091.735537    21975.206612    21910.743802    21880.991736
    21861.157025    21821.487603    21747.107438    21642.975207    21494.214876
    21305.785124    21097.520661    20874.380165    20651.239669    20438.016529
    20234.710744    20036.363636    19867.768595    19719.008264    19595.041322
    19500.826446    19421.487603    19332.231405    19223.140496    19079.338843
    18895.867769    18677.272727    18438.842975    18173.553719    17940.082645
    17740.909091    17587.190083    17488.016529    17433.471074    17418.595041
    17433.471074    17497.933884    17592.561983    17707.024793    17853.305785
    17992.561983    18127.272727    18236.363636    18325.619835    18414.876033
    18523.966942    18682.644628    18866.115702    19094.214876    19357.024793
    19659.504132    19986.776860    20342.561983    20722.727273    21131.404959
    21545.867769    21956.198347    22349.173554    22740.495868    23124.380165
    23485.537190    23835.950413    24186.363636    24509.917355    24810.743802
    25061.570248    25253.719008    25387.190083    25452.892562    25445.454545
    25366.528926    25237.603306    25038.429752    24762.809917    24426.446281
    24050.413223    23643.801653    23235.537190    22820.661157    22446.280992
    22151.652893    21930.991736    21790.495868    21719.421488
    25826.033058    25805.785124    25764.876033    25658.677686    25501.239669
    25297.520661    25037.603306    24721.900826    24368.181818    24022.727273
    23655.785124    23294.214876    22947.520661    22628.099174    22345.867769
    22113.223140    21931.818182    21806.611570    21732.231405    21692.561983
    21677.685950    21652.892562    21603.305785    21533.884298    21434.710744
    21305.785124    21157.024793    20998.347107    20839.669421    20685.950413
    20542.148760    20393.388430    20264.462810    20145.454545    20041.322314
    19952.066116    19862.809917    19758.677686    19624.793388    19451.239669
    19233.057851    18990.082645    18727.272727    18447.520661    18204.132231
    17995.454545    17821.900826    17702.892562    17633.471074    17613.636364
    17623.553719    17688.016529    17772.314050    17876.446281    18002.479339
    18111.983471    18221.487603    18320.661157    18395.041322    18469.421488
    18553.719008    18692.561983    18851.239669    19049.586777    19287.603306
    19570.247934    19887.603306    20232.231405    20589.256198    20989.669421
    21395.454545    21802.066116    22191.322314    22577.272727    22960.743802
    23323.553719    23669.008264    24016.115702    24350.826446    24669.834711
    24947.107438    25172.727273    25339.669421    25445.867769    25491.735537
    25459.504132    25375.206612    25225.619835    24992.975207    24684.710744
    24329.752066    23929.752066    23516.528926    23096.694215    22710.330579
    22397.520661    22170.247934    22019.421488    21946.694215
    25600.826446    25567.355372    25506.611570    25393.801653    25231.404959
    25017.768595    24754.958678    24449.173554    24105.371901    23763.223140
    23407.851240    23066.528926    22739.669421    22433.471074    22157.851240
    21930.165289    21752.066116    21623.140496    21543.801653    21499.173554
    21484.297521    21469.421488    21439.669421    21400.000000    21340.495868
    21256.198347    21161.983471    21057.851240    20953.719008    20849.586777
    20755.371901    20651.239669    20561.983471    20472.727273    20388.429752
    20304.132231    20214.876033    20095.867769    19942.148760    19743.801653
    19505.785124    19242.975207    18965.289256    18676.033058    18433.057851
    18219.834711    18041.322314    17912.396694    17833.057851    17808.264463
    17823.140496    17882.644628    17966.942149    18061.157025    18166.942149
    18246.280992    18325.619835    18404.958678    18459.504132    18519.008264
    18583.471074    18692.561983    18826.446281    18995.041322    19213.223140
    19480.991736    19788.429752    20121.900826    20467.768595    20859.917355
    21257.438017    21666.942149    22057.438017    22444.628099    22829.752066
    23189.256198    23531.404959    23844.444444    24111.111111    24288.888889
    24466.666667    24822.222222    25266.666667    25445.867769    25532.231405
    25546.280992    25506.611570    25401.652893    25211.983471    24933.471074
    24599.586777    24201.239669    23789.669421    23359.917355    22956.611570
    22631.818182    22386.363636    22225.206612    22144.214876
    25355.785124    25309.090909    25230.165289    25105.785124    24938.429752
    24721.487603    24457.438017    24156.611570    23822.727273    23490.495868
    23151.652893    22823.966942    22516.942149    22228.925620    21959.917355
    21732.231405    21552.479339    21419.834711    21330.578512    21276.033058
    21251.239669    21236.363636    21221.487603    21201.652893    21171.900826
    21132.231405    21087.603306    21033.057851    20978.512397    20923.966942
    20874.380165    20814.876033    20760.330579    20700.826446    20636.363636
    20561.983471    20467.768595    20338.842975    20170.247934    19961.983471
    19709.090909    19431.404959    19148.760331    18864.876033    18621.900826
    18413.636364    18240.082645    18116.115702    18036.776860    18011.983471
    18021.900826    18081.404959    18160.743802    18245.041322    18325.619835
    18385.123967    18444.628099    18499.173554    18533.884298    18568.595041
    18608.264463    18697.520661    18816.528926    18970.247934    19168.595041
    19421.487603    19714.049587    20026.446281    20361.157025    20740.082645
    21134.297521    21545.041322    21925.619835    22297.520661    22679.338843
    23035.537190    23374.380165    23311.111111    23488.888889    23666.666667
    24022.222222    24466.666667    25088.888889    25425.619835    25565.702479
    25626.033058    25632.644628    25572.314050    25420.661157    25171.900826
    24854.132231    24464.049587    24049.173554    23609.504132    23196.280992
    22847.933884    22584.297521    22406.198347    22316.942149
    25100.826446    25047.933884    24957.851240    24823.966942    24647.107438
    24420.247934    24148.347107    23847.933884    23526.033058    23205.785124
    22878.925620    22563.223140    22269.421488    21999.586777    21742.148760
    21519.421488    21338.016529    21201.652893    21107.438017    21047.933884
    21018.181818    21003.305785    20993.388430    20988.429752    20983.471074
    20978.512397    20973.553719    20958.677686    20948.760331    20933.884298
    20919.008264    20894.214876    20869.421488    20834.710744    20790.082645
    20720.661157    20626.446281    20487.603306    20319.008264    20100.826446
    19838.016529    19555.371901    19277.685950    19009.090909    18780.991736
    18582.644628    18423.966942    18314.876033    18250.413223    18225.619835
    18235.537190    18300.000000    18374.380165    18443.801653    18504.132231
    18548.760331    18593.388430    18628.099174    18638.016529    18642.975207
    18657.851240    18732.231405    18836.363636    18980.165289    19163.636364
    19396.694215    19664.462810    19957.024793    20275.619835    20641.322314
    21032.231405    21439.256198    21811.157025    22167.768595    22534.297521
    22887.190083    23133.333333    22866.666667    23044.444444    23311.111111
    23755.555556    24288.888889    24911.111111    25404.958678    25598.760331
    25712.809917    25765.702479    25738.429752    25624.793388    25400.826446
    25099.173554    24712.396694    24294.214876    23851.239669    23421.487603
    23049.586777    22762.396694    22567.355372    22469.834711
    24848.760331    24795.867769    24700.826446    24557.024793    24365.702479
    24123.966942    23844.214876    23544.214876    23228.925620    22915.289256
    22595.041322    22285.950413    21998.760331    21740.495868    21499.586777
    21286.776860    21103.719008    20958.677686    20859.504132    20795.041322
    20760.330579    20745.454545    20735.537190    20740.495868    20750.413223
    20765.289256    20790.082645    20814.876033    20844.628099    20864.462810
    20879.338843    20884.297521    20884.297521    20874.380165    20844.628099
    20785.123967    20690.909091    20552.066116    20378.512397    20155.371901
    19892.561983    19619.834711    19357.024793    19113.636364    18905.371901
    18726.859504    18583.057851    18493.801653    18444.214876    18429.338843
    18449.173554    18513.636364    18583.057851    18642.561983    18687.603306
    18722.314050    18757.024793    18776.859504    18761.983471    18742.148760
    18742.148760    18796.694215    18885.950413    19014.876033    19178.512397
    19386.776860    19629.752066    19897.520661    20200.000000    20559.504132
    20942.148760    21342.148760    21699.173554    22040.909091    22392.148760
    22741.735537    23044.444444    22866.666667    23044.444444    23311.111111
    23755.555556    24288.888889    24911.111111    25384.710744    25624.793388
    25792.561983    25885.537190    25897.933884    25810.743802    25611.570248
    25321.074380    24937.603306    24522.727273    24064.876033    23613.636364
    23225.206612    22914.462810    22703.719008    22597.933884
    24611.570248    24558.677686    24457.024793    24303.305785    24090.909091
    23822.727273    23523.553719    23217.355372    22908.677686    22595.041322
    22281.404959    21983.884298    21708.264463    21461.570248    21232.231405
    21029.338843    20854.545455    20710.743802    20606.611570    20537.190083
    20502.479339    20487.603306    20477.685950    20487.603306    20502.479339
    20532.231405    20581.818182    20631.404959    20685.950413    20730.578512
    20770.247934    20795.041322    20814.876033    20819.834711    20800.000000
    20750.413223    20666.115702    20527.272727    20358.677686    20145.454545
    19897.520661    19644.628099    19411.570248    19203.305785    19024.793388
    18871.074380    18752.066116    18682.644628    18647.933884    18642.975207
    18667.768595    18727.272727    18786.776860    18831.404959    18861.157025
    18890.909091    18915.702479    18920.661157    18885.950413    18851.239669
    18836.363636    18876.033058    18950.413223    19059.504132    19203.305785
    19386.776860    19600.000000    19847.933884    20140.495868    20488.842975
    20858.264463    21251.239669    21601.239669    21928.099174    22269.008264
    22608.264463    22950.413223    23294.214876    23488.888889    23666.666667
    24022.222222    24466.666667    25000.000000    25337.603306    25623.966942
    25831.818182    25971.900826    26011.157025    25950.413223    25771.074380
    25498.347107    25131.404959    24714.876033    24242.148760    23776.033058
    23366.115702    23045.454545    22819.008264    22706.198347
    24319.008264    24266.115702    24159.504132    23989.256198    23762.396694
    23481.404959    23171.487603    22860.743802    22552.066116    22245.041322
    21942.975207    21657.024793    21392.975207    21157.851240    20940.082645
    20747.107438    20575.619835    20433.057851    20323.966942    20244.628099
    20204.958678    20185.123967    20175.206612    20185.123967    20204.958678
    20244.628099    20304.132231    20373.553719    20447.933884    20512.396694
    20571.900826    20616.528926    20651.239669    20666.115702    20656.198347
    20616.528926    20537.190083    20408.264463    20254.545455    20066.115702
    19847.933884    19629.752066    19431.404959    19262.809917    19123.966942
    19004.958678    18915.702479    18876.033058    18861.157025    18866.115702
    18890.909091    18940.495868    18980.165289    19004.958678    19019.834711
    19034.710744    19049.586777    19034.710744    18980.165289    18930.578512
    18905.785124    18930.578512    18995.041322    19089.256198    19223.140496
    19386.776860    19585.123967    19818.181818    20105.785124    20442.975207
    20806.198347    21194.214876    21537.190083    21844.214876    22175.206612
    22505.785124    22851.239669    23193.388430    23555.371901    23909.090909
    24279.338843    24636.776860    24951.239669    25271.074380    25590.495868
    25844.628099    26018.181818    26084.297521    26043.801653    25884.297521
    25635.950413    25280.578512    24862.396694    24383.057851    23903.719008
    23485.537190    23143.388430    22908.264463    22788.429752
    24042.148760    23984.297521    23867.768595    23682.644628    23447.520661
    23153.719008    22833.057851    22519.008264    22205.371901    21903.305785
    21606.198347    21330.165289    21080.991736    20860.743802    20652.892562
    20464.876033    20296.694215    20155.371901    20041.322314    19952.066116
    19897.520661    19872.727273    19857.851240    19857.851240    19872.727273
    19912.396694    19976.859504    20056.198347    20140.495868    20219.834711
    20294.214876    20353.719008    20398.347107    20418.181818    20418.181818
    20383.471074    20314.049587    20204.958678    20076.033058    19922.314050
    19748.760331    19575.206612    19426.446281    19307.438017    19218.181818
    19143.801653    19094.214876    19089.256198    19089.256198    19104.132231
    19133.884298    19168.595041    19188.429752    19188.429752    19178.512397
    19168.595041    19158.677686    19128.925620    19059.504132    19004.958678
    18970.247934    18975.206612    19029.752066    19119.008264    19242.975207
    19396.694215    19590.082645    19818.181818    20100.826446    20428.099174
    20786.363636    21169.421488    21505.371901    21799.173554    22116.942149
    22445.454545    22789.256198    23129.752066    23483.471074    23823.966942
    24192.561983    24543.388430    24857.851240    25191.322314    25537.190083
    25817.768595    26018.181818    26104.132231    26083.884298    25950.826446
    25721.900826    25378.099174    24966.528926    24487.190083    24001.239669
    23569.834711    23219.421488    22970.661157    22850.826446
    23742.148760    23685.950413    23561.157025    23374.380165    23132.644628
    22826.033058    22494.628099    22177.272727    21865.289256    21563.223140
    21271.074380    21004.958678    20759.090909    20547.107438    20347.520661
    20167.768595    20002.892562    19862.809917    19748.760331    19659.504132
    19595.041322    19560.330579    19535.537190    19530.578512    19540.495868
    19575.206612    19634.710744    19714.049587    19798.347107    19877.685950
    19952.066116    20016.528926    20066.115702    20095.867769    20095.867769
    20066.115702    20011.570248    19927.272727    19833.057851    19723.966942
    19600.000000    19480.991736    19386.776860    19327.272727    19292.561983
    19272.727273    19267.768595    19297.520661    19317.355372    19337.190083
    19366.942149    19396.694215    19401.652893    19381.818182    19342.148760
    19302.479339    19262.809917    19218.181818    19138.842975    19079.338843
    19039.669421    19034.710744    19079.338843    19158.677686    19277.685950
    19426.446281    19614.876033    19842.975207    20120.661157    20438.016529
    20786.363636    21164.462810    21495.454545    21784.297521    22095.867769
    22417.355372    22759.090909    23090.909091    23436.363636    23770.247934
    24125.619835    24463.223140    24771.074380    25104.545455    25450.413223
    25743.801653    25957.851240    26064.049587    26071.074380    25958.264463
    25742.148760    25411.570248    25013.223140    24540.495868    24054.545455
    23623.140496    23266.115702    23016.942149    22890.909091
    23405.785124    23346.280992    23225.206612    23038.842975    22799.173554
    22488.429752    22152.892562    21838.842975    21528.512397    21226.446281
    20939.256198    20683.057851    20445.454545    20234.710744    20041.322314
    19867.768595    19709.090909    19570.247934    19451.239669    19357.024793
    19287.603306    19238.016529    19203.305785    19188.429752    19188.429752
    19213.223140    19257.851240    19322.314050    19396.694215    19471.074380
    19540.495868    19604.958678    19659.504132    19689.256198    19689.256198
    19669.421488    19634.710744    19585.123967    19535.537190    19476.033058
    19406.611570    19342.148760    19302.479339    19302.479339    19332.231405
    19371.900826    19416.528926    19480.991736    19525.619835    19555.371901
    19585.123967    19609.917355    19609.917355    19570.247934    19505.785124
    19431.404959    19366.942149    19297.520661    19208.264463    19143.801653
    19099.173554    19089.256198    19128.925620    19198.347107    19317.355372
    19461.157025    19649.586777    19872.727273    20145.454545    20400.000000
    20666.666667    21000.000000    21466.666667    21783.057851    22094.628099
    22409.917355    22743.388430    23066.528926    23403.719008    23729.338843
    24064.876033    24389.256198    24677.685950    24991.735537    25324.793388
    25611.570248    25831.818182    25957.851240    25985.123967    25892.561983
    25689.669421    25378.925620    24993.801653    24534.297521    24061.570248
    23636.776860    23286.363636    23037.190083    22911.570248
    23092.561983    23028.099174    22905.785124    22726.033058    22483.057851
    22169.421488    21830.991736    21513.636364    21204.958678    20902.892562
    20614.049587    20356.198347    20121.900826    19912.396694    19714.049587
    19540.495868    19381.818182    19242.975207    19119.008264    19019.834711
    18945.454545    18890.909091    18846.280992    18821.487603    18811.570248
    18826.446281    18856.198347    18905.785124    18965.289256    19029.752066
    19089.256198    19143.801653    19188.429752    19218.181818    19223.140496
    19218.181818    19208.264463    19198.347107    19193.388430    19183.471074
    19168.595041    19163.636364    19183.471074    19247.933884    19342.148760
    19441.322314    19530.578512    19624.793388    19689.256198    19728.925620
    19758.677686    19773.553719    19758.677686    19704.132231    19614.876033
    19510.743802    19421.487603    19337.190083    19238.016529    19168.595041
    19128.925620    19123.966942    19168.595041    19247.933884    19371.900826
    19520.661157    19709.090909    19927.272727    20000.000000    20133.333333
    20466.666667    20866.666667    21400.000000    21808.677686    22110.330579
    22414.462810    22734.710744    23049.173554    23377.685950    23683.057851
    24003.719008    24308.264463    24570.661157    24858.677686    25158.677686
    25432.231405    25652.066116    25784.710744    25825.619835    25746.694215
    25564.049587    25273.140496    24907.851240    24468.181818    24015.289256
    23610.330579    23273.140496    23030.578512    22911.570248
    22782.231405    22719.834711    22596.280992    22418.181818    22176.859504
    21859.917355    21518.181818    21197.520661    20890.495868    20588.429752
    20297.933884    20031.404959    19793.388430    19585.123967    19386.776860
    19208.264463    19049.586777    18910.743802    18786.776860    18682.231405
    18597.520661    18532.644628    18482.644628    18447.520661    18422.314050
    18421.900826    18436.363636    18465.702479    18504.958678    18549.173554
    18593.801653    18638.429752    18678.099174    18708.264463    18723.553719
    18738.842975    18759.090909    18784.297521    18824.380165    18864.462810
    18909.504132    18964.462810    19049.173554    19173.553719    19327.272727
    19476.033058    19609.917355    19733.884298    19818.181818    19867.768595
    19897.520661    19897.520661    19862.809917    19783.471074    19669.421488
    19540.495868    19426.446281    19322.314050    19218.181818    19148.760331
    19119.008264    19123.966942    19183.471074    19282.644628    19426.446281
    19585.123967    19773.553719    19991.735537    20000.000000    20066.666667
    20400.000000    20800.000000    21400.000000    21809.504132    22101.239669
    22382.231405    22689.256198    22988.842975    23295.867769    23585.950413
    23884.710744    24168.595041    24404.132231    24665.289256    24931.404959
    25184.710744    25397.520661    25529.752066    25576.859504    25517.355372
    25354.958678    25090.909091    24752.479339    24339.669421    23913.636364
    23535.537190    23218.595041    22996.280992    22883.884298
    22501.652893    22442.561983    22323.966942    22140.909091    21894.628099
    21572.727273    21221.074380    20895.454545    20583.471074    20281.404959
    19989.256198    19719.008264    19476.033058    19262.809917    19064.462810
    18885.950413    18722.314050    18583.471074    18459.504132    18354.958678
    18270.247934    18200.000000    18140.082645    18090.082645    18050.000000
    18034.710744    18029.338843    18038.842975    18058.264463    18082.644628
    18107.438017    18132.231405    18161.983471    18197.107438    18227.272727
    18267.355372    18312.396694    18372.314050    18452.066116    18541.735537
    18641.322314    18755.785124    18900.000000    19084.297521    19287.603306
    19485.950413    19654.545455    19808.264463    19912.396694    19971.900826
    19996.694215    19981.818182    19922.314050    19823.140496    19684.297521
    19535.537190    19401.652893    19287.603306    19183.471074    19119.008264
    19104.132231    19128.925620    19213.223140    19337.190083    19495.867769
    19664.462810    19852.892562    20066.115702    20133.333333    20133.333333
    20400.000000    20800.000000    21400.000000    21811.570248    22086.363636
    22355.371901    22642.561983    22922.314050    23207.851240    23476.446281
    23747.107438    23997.933884    24200.413223    24428.512397    24654.545455
    24881.818182    25075.206612    25200.826446    25252.892562    25206.611570
    25064.462810    24833.471074    24528.099174    24148.347107    23755.371901
    23410.330579    23126.446281    22924.380165    22825.206612
    22283.884298    22228.099174    22112.809917    21923.140496    21660.330579
    21326.859504    20963.636364    20621.487603    20297.933884    19989.256198
    19695.454545    19426.446281    19183.471074    18965.289256    18771.900826
    18603.305785    18444.628099    18310.743802    18196.694215    18102.066116
    18022.314050    17946.694215    17871.900826    17803.719008    17745.454545
    17702.066116    17668.595041    17650.000000    17641.322314    17637.603306
    17634.297521    17639.256198    17664.049587    17704.132231    17752.479339
    17810.743802    17883.884298    17971.900826    18089.669421    18222.314050
    18374.793388    18547.107438    18745.867769    18980.165289    19228.099174
    19466.115702    19669.421488    19847.933884    19971.900826    20036.363636
    20056.198347    20026.446281    19947.107438    19828.099174    19669.421488
    19505.785124    19357.024793    19238.016529    19138.842975    19089.256198
    19099.173554    19148.760331    19257.851240    19406.611570    19580.165289
    19753.719008    19937.190083    20145.454545    20200.000000    20200.000000
    20400.000000    20800.000000    21400.000000    21814.876033    22067.768595
    22324.793388    22597.107438    22861.983471    23121.074380    23363.223140
    23600.826446    23813.636364    23978.099174    24161.983471    24336.363636
    24532.644628    24695.041322    24809.090909    24861.157025    24828.099174
    24706.198347    24508.264463    24240.909091    23899.173554    23544.214876
    23243.801653    22992.975207    22817.768595    22731.818182
    22134.710744    22080.165289    21961.157025    21762.809917    21486.363636
    21135.123967    20754.132231    20398.347107    20066.115702    19753.719008
    19461.157025    19198.347107    18960.330579    18747.107438    18558.677686
    18395.041322    18246.280992    18122.314050    18013.223140    17918.595041
    17833.884298    17747.933884    17658.264463    17566.942149    17480.578512
    17405.785124    17340.909091    17290.909091    17245.867769    17210.743802
    17184.297521    17174.380165    17194.214876    17239.256198    17295.867769
    17372.314050    17466.942149    17586.363636    17735.537190    17914.462810
    18118.181818    18343.388430    18591.735537    18866.115702    19148.760331
    19421.487603    19654.545455    19857.851240    19991.735537    20061.157025
    20076.033058    20026.446281    19927.272727    19788.429752    19619.834711
    19441.322314    19282.644628    19163.636364    19069.421488    19039.669421
    19079.338843    19158.677686    19297.520661    19466.115702    19654.545455
    19833.057851    20021.487603    20229.752066    20400.000000    20400.000000
    20533.333333    20866.666667    21400.000000    21816.942149    22066.942149
    22311.983471    22564.462810    22809.504132    23037.190083    23241.322314
    23440.909091    23610.743802    23732.231405    23866.528926    23984.297521
    24123.966942    24250.413223    24347.933884    24395.041322    24375.206612
    24280.165289    24115.289256    23885.950413    23587.190083    23281.818182
    23026.033058    22814.876033    22666.528926    22593.801653
    22033.884298    21974.380165    21845.454545    21637.190083    21352.066116
    20988.016529    20594.214876    20229.752066    19892.561983    19580.165289
    19292.561983    19034.710744    18806.611570    18603.305785    18419.834711
    18266.115702    18132.231405    18023.140496    17919.008264    17819.421488
    17724.793388    17623.553719    17514.049587    17394.628099    17280.165289
    17173.966942    17072.727273    16978.099174    16888.429752    16816.942149
    16767.355372    16742.561983    16757.438017    16802.066116    16866.528926
    16950.826446    17066.942149    17212.809917    17401.652893    17625.206612
    17875.206612    18143.388430    18431.404959    18740.909091    19058.677686
    19361.570248    19624.793388    19847.933884    19991.735537    20061.157025
    20066.115702    20001.652893    19882.644628    19723.966942    19540.495868
    19352.066116    19188.429752    19069.421488    18985.123967    18975.206612
    19039.669421    19148.760331    19312.396694    19505.785124    19719.008264
    19907.438017    20100.826446    20309.090909    20537.190083    20666.666667
    20733.333333    20933.333333    21333.333333    21800.000000    22093.388430
    22321.487603    22560.743802    22780.991736    22982.231405    23153.305785
    23309.917355    23431.818182    23498.760331    23572.314050    23622.314050
    23700.413223    23785.950413    23855.371901    23892.561983    23876.033058
    23797.933884    23661.157025    23469.834711    23220.661157    22964.876033
    22753.719008    22582.231405    22460.743802    22401.239669
    21967.768595    21898.347107    21759.504132    21541.322314    21247.520661
    20880.578512    20483.884298    20115.702479    19778.512397    19471.074380
    19188.429752    18935.537190    18717.355372    18523.966942    18355.371901
    18216.528926    18092.561983    17988.429752    17884.297521    17774.793388
    17660.330579    17533.884298    17399.586777    17252.066116    17109.504132
    16970.247934    16827.685950    16691.735537    16565.702479    16462.809917
    16390.082645    16355.371901    16365.702479    16410.330579    16478.099174
    16570.247934    16699.586777    16871.900826    17087.190083    17342.148760
    17628.512397    17929.752066    18247.520661    18586.776860    18934.297521
    19266.942149    19550.413223    19783.471074    19937.190083    20011.570248
    20011.570248    19937.190083    19803.305785    19629.752066    19436.363636
    19238.016529    19069.421488    18955.371901    18890.909091    18895.867769
    18980.165289    19109.090909    19297.520661    19525.619835    19763.636364
    19971.900826    20180.165289    20388.429752    20611.570248    20834.710744
    20866.666667    20933.333333    21200.000000    21600.000000    22066.666667
    22346.694215    22562.809917    22753.305785    22928.099174    23072.727273
    23192.975207    23266.942149    23274.380165    23288.429752    23265.702479
    23283.884298    23316.528926    23352.892562    23375.206612    23357.024793
    23284.297521    23164.049587    23005.785124    22806.198347    22600.000000
    22433.471074    22295.041322    22200.413223    22154.132231
    21940.495868    21866.115702    21717.355372    21489.256198    21191.735537
    20819.834711    20423.140496    20061.157025    19728.925620    19426.446281
    19148.760331    18905.785124    18697.520661    18519.008264    18370.247934
    18246.280992    18132.231405    18028.099174    17919.008264    17799.586777
    17665.289256    17513.636364    17349.586777    17169.008264    16993.388430
    16816.115702    16635.537190    16461.570248    16302.479339    16171.487603
    16075.619835    16022.727273    16025.206612    16066.528926    16137.603306
    16237.603306    16385.123967    16575.619835    16809.090909    17082.231405
    17386.776860    17711.157025    18057.024793    18419.421488    18790.082645
    19142.561983    19436.363636    19669.421488    19828.099174    19907.438017
    19907.438017    19833.057851    19694.214876    19515.702479    19317.355372
    19114.049587    18945.454545    18846.280992    18806.611570    18831.404959
    18930.578512    19079.338843    19287.603306    19545.454545    19803.305785
    20036.363636    20259.504132    20467.768595    20680.991736    20866.666667
    20733.333333    20733.333333    21000.000000    21466.666667    22000.000000
    22383.057851    22571.074380    22736.776860    22896.694215    23021.487603
    23105.371901    23131.404959    23085.950413    23042.148760    22948.347107
    22888.842975    22863.636364    22861.983471    22859.504132    22823.140496
    22744.214876    22635.537190    22510.330579    22353.719008    22195.454545
    22071.900826    21973.140496    21905.371901    21872.314050
    21945.454545    21871.074380    21717.355372    21484.297521    21181.818182
    20809.917355    20418.181818    20066.115702    19743.801653    19451.239669
    19188.429752    18955.371901    18757.024793    18593.388430    18464.462810
    18355.371901    18246.280992    18137.190083    18018.181818    17883.884298
    17729.752066    17547.933884    17349.173554    17138.842975    16928.512397
    16711.570248    16496.280992    16292.561983    16108.677686    15952.892562
    15837.190083    15769.421488    15762.396694    15803.719008    15874.793388
    15984.297521    16141.735537    16342.148760    16585.537190    16863.636364
    17173.140496    17507.438017    17863.223140    18235.537190    18611.157025
    18968.595041    19262.809917    19490.909091    19649.586777    19728.925620
    19733.884298    19664.462810    19525.619835    19352.066116    19158.677686
    18965.289256    18811.570248    18727.272727    18712.396694    18757.024793
    18876.033058    19044.628099    19272.727273    19555.371901    19838.016529
    20095.867769    20328.925620    20532.231405    20740.495868    20866.666667
    20666.666667    20666.666667    20933.333333    21400.000000    22000.000000
    22419.421488    22585.537190    22739.256198    22890.909091    22995.867769
    23043.388430    23028.099174    22936.363636    22834.710744    22669.834711
    22539.256198    22456.198347    22410.330579    22370.247934    22309.090909
    22228.925620    22136.776860    22038.016529    21917.768595    21807.438017
    21726.859504    21666.115702    21630.165289    21610.330579
    21982.644628    21903.305785    21754.545455    21516.528926    21207.851240
    20840.909091    20459.090909    20115.702479    19808.264463    19535.537190
    19287.603306    19069.421488    18890.909091    18742.148760    18628.099174
    18528.925620    18424.793388    18310.743802    18176.859504    18017.768595
    17838.842975    17626.859504    17397.933884    17152.479339    16907.024793
    16659.917355    16419.421488    16190.495868    15986.363636    15815.289256
    15689.256198    15611.157025    15599.173554    15635.537190    15711.570248
    15821.074380    15978.925620    16179.752066    16418.595041    16692.148760
    16997.107438    17326.859504    17678.099174    18040.909091    18407.024793
    18750.000000    19039.669421    19257.851240    19411.570248    19495.867769
    19505.785124    19441.322314    19307.438017    19138.842975    18960.330579
    18786.776860    18657.851240    18593.388430    18598.347107    18662.809917
    18796.694215    18980.165289    19228.099174    19535.537190    19842.975207
    20125.619835    20368.595041    20566.942149    20770.247934    20983.471074
    20733.333333    20666.666667    20933.333333    21400.000000    22000.000000
    22450.413223    22608.677686    22757.438017    22900.826446    22985.950413
    23003.719008    22953.719008    22821.900826    22669.008264    22445.867769
    22250.826446    22114.462810    22015.289256    21935.537190    21854.545455
    21773.140496    21690.909091    21616.942149    21538.016529    21473.966942
    21434.710744    21405.371901    21389.669421    21383.057851
    22053.719008    21979.338843    21825.619835    21587.603306    21277.685950
    20913.636364    20539.669421    20209.917355    19922.314050    19669.421488
    19446.280992    19252.892562    19094.214876    18965.289256    18866.115702
    18776.859504    18672.727273    18553.719008    18404.958678    18221.074380
    18007.438017    17765.702479    17502.066116    17221.900826    16946.694215
    16669.421488    16409.090909    16165.289256    15946.280992    15765.289256
    15634.297521    15556.198347    15539.256198    15575.619835    15651.652893
    15756.198347    15909.504132    16095.454545    16319.421488    16578.099174
    16868.181818    17183.057851    17514.462810    17852.479339    18188.842975
    18507.024793    18776.859504    18985.123967    19133.884298    19218.181818
    19233.057851    19173.553719    19044.628099    18885.950413    18727.272727
    18583.471074    18479.338843    18439.669421    18464.462810    18543.801653
    18692.561983    18890.909091    19158.677686    19490.909091    19828.099174
    20135.537190    20388.429752    20591.735537    20795.041322    21008.264463
    21066.666667    20933.333333    21066.666667    21400.000000    22000.000000
    22476.446281    22633.057851    22776.859504    22907.024793    22978.925620
    22978.512397    22898.760331    22733.471074    22535.950413    22261.157025
    22019.421488    21830.165289    21678.099174    21558.677686    21457.851240
    21373.553719    21299.586777    21250.413223    21206.198347    21181.818182
    21177.272727    21172.727273    21175.619835    21175.619835
    22152.066116    22077.685950    21923.966942    21679.752066    21373.553719
    21017.355372    20656.198347    20345.041322    20076.033058    19847.933884
    19654.545455    19490.909091    19357.024793    19247.933884    19168.595041
    19089.256198    18985.123967    18856.198347    18692.561983    18483.884298
    18240.495868    17964.049587    17665.702479    17355.785124    17050.826446
    16748.760331    16468.595041    16214.876033    15990.909091    15804.958678
    15673.966942    15595.867769    15578.925620    15615.289256    15686.363636
    15780.991736    15914.049587    16080.165289    16279.338843    16513.223140
    16778.512397    17063.636364    17360.330579    17658.677686    17950.413223
    18228.925620    18473.966942    18672.727273    18811.570248    18890.909091
    18905.785124    18851.239669    18732.231405    18588.429752    18454.545455
    18345.454545    18271.074380    18256.198347    18305.785124    18404.958678
    18568.595041    18781.818182    19064.462810    19416.528926    19778.512397
    20100.826446    20368.595041    20581.818182    20790.082645    21003.305785
    21241.322314    21133.333333    21133.333333    21400.000000    22000.000000
    22490.495868    22648.347107    22782.231405    22906.198347    22971.900826
    22953.305785    22850.413223    22658.264463    22422.727273    22109.917355
    21828.099174    21592.561983    21401.239669    21248.760331    21126.033058
    21031.818182    20966.115702    20935.123967    20919.008264    20927.685950
    20951.239669    20964.876033    20979.752066    20984.710744
    22291.735537    22212.396694    22058.677686    21813.223140    21503.719008
    21154.132231    20804.545455    20509.917355    20264.462810    20066.115702
    19902.479339    19768.595041    19664.462810    19580.165289    19520.661157
    19456.198347    19352.066116    19213.223140    19029.752066    18801.652893
    18533.884298    18228.099174    17900.413223    17561.157025    17226.859504
    16900.413223    16605.785124    16342.561983    16119.008264    15938.429752
    15807.438017    15729.338843    15712.396694    15743.388430    15804.132231
    15883.471074    15990.909091    16126.446281    16295.041322    16493.388430
    16718.181818    16957.851240    17204.132231    17447.107438    17683.884298
    17917.355372    18132.231405    18316.115702    18445.041322    18514.462810
    18524.380165    18474.793388    18370.661157    18252.066116    18153.305785
    18079.338843    18040.082645    18055.371901    18125.206612    18244.628099
    18428.512397    18661.983471    18964.876033    19337.190083    19709.090909
    20041.322314    20323.966942    20547.107438    20760.330579    20983.471074
    21226.446281    21333.333333    21200.000000    21400.000000    22000.000000
    22499.586777    22658.677686    22787.603306    22911.570248    22971.074380
    22941.322314    22822.314050    22610.330579    22343.801653    22000.000000
    21685.123967    21410.330579    21191.735537    21018.181818    20874.380165
    20770.247934    20705.785124    20685.950413    20690.909091    20725.619835
    20770.247934    20795.041322    20814.876033    20819.834711
    22466.942149    22387.603306    22227.685950    21980.991736    21668.181818
    21318.595041    20978.925620    20700.826446    20483.884298    20315.289256
    20181.404959    20077.272727    19997.933884    19938.429752    19898.760331
    19844.214876    19740.082645    19586.363636    19383.057851    19130.165289
    18831.404959    18501.239669    18148.760331    17784.710744    17425.619835
    17079.338843    16774.793388    16511.570248    16292.975207    16122.314050
    16001.239669    15933.057851    15916.115702    15937.190083    15983.057851
    16042.561983    16130.165289    16235.537190    16369.008264    16522.727273
    16692.975207    16873.140496    17054.958678    17233.057851    17410.330579
    17594.214876    17774.380165    17928.512397    18038.016529    18092.975207
    18097.933884    18053.305785    17968.595041    17879.752066    17815.702479
    17781.404959    17781.818182    17826.859504    17921.487603    18065.702479
    18269.421488    18527.685950    18855.371901    19242.975207    19629.752066
    19976.859504    20279.338843    20517.355372    20745.454545    20978.512397
    21226.446281    21400.000000    21200.000000    21400.000000    22000.000000
    22517.355372    22677.685950    22801.652893    22915.702479    22970.247934
    22935.537190    22806.611570    22580.991736    22289.669421    21926.033058
    21584.297521    21282.644628    21042.975207    20849.586777    20695.867769
    20581.818182    20512.396694    20497.520661    20517.355372    20571.900826
    20626.446281    20656.198347    20680.991736    20685.950413
    22646.280992    22566.942149    22400.826446    22150.826446    21844.628099
    21495.041322    21165.289256    20913.636364    20723.140496    20583.057851
    20478.925620    20399.586777    20340.082645    20300.413223    20270.661157
    20216.115702    20107.024793    19938.429752    19710.330579    19427.685950
    19104.132231    18749.586777    18377.272727    17996.694215    17621.074380
    17263.223140    16957.024793    16702.066116    16496.694215    16339.256198
    16236.363636    16178.099174    16161.157025    16172.314050    16200.000000
    16246.280992    16315.702479    16397.933884    16492.975207    16598.347107
    16710.743802    16823.140496    16932.231405    17042.148760    17161.570248
    17292.561983    17424.793388    17540.909091    17617.355372    17654.545455
    17651.652893    17611.983471    17546.694215    17485.537190    17459.504132
    17463.223140    17501.652893    17579.752066    17702.479339    17874.793388
    18101.652893    18383.057851    18730.578512    19128.512397    19530.578512
    19897.520661    20219.834711    20477.685950    20720.661157    20963.636364
    21216.528926    21466.666667    21266.666667    21466.666667    21933.333333
    22422.222222    22689.669421    22808.677686    22917.768595    22967.355372
    22932.644628    22798.760331    22564.462810    22253.305785    21874.793388
    21511.157025    21199.586777    20943.801653    20735.537190    20571.900826
    20452.892562    20378.512397    20363.636364    20393.388430    20462.809917
    20522.314050    20557.024793    20581.818182    20586.776860
    22826.446281    22742.148760    22574.793388    22326.446281    22015.289256
    21671.900826    21358.264463    21121.487603    20947.520661    20826.033058
    20741.735537    20682.231405    20642.561983    20612.809917    20583.057851
    20528.512397    20414.462810    20230.991736    19983.057851    19680.578512
    19337.190083    18968.181818    18580.991736    18188.842975    17801.652893
    17440.495868    17140.909091    16897.520661    16708.677686    16572.727273
    16488.016529    16439.669421    16422.727273    16423.966942    16443.388430
    16481.404959    16539.256198    16595.041322    16653.719008    16707.438017
    16758.264463    16802.892562    16847.520661    16894.214876    16952.479339
    17022.314050    17098.347107    17163.223140    17203.305785    17214.049587
    17203.305785    17169.008264    17118.595041    17081.818182    17083.884298
    17123.966942    17198.760331    17313.223140    17472.314050    17676.033058
    17929.338843    18228.925620    18586.363636    18994.214876    19411.570248
    19793.388430    20135.537190    20418.181818    20680.991736    20933.884298
    21191.735537    21464.462810    21400.000000    21466.666667    21800.000000
    22200.000000    22711.570248    22830.578512    22934.710744    22979.338843
    22944.628099    22810.743802    22572.727273    22251.652893    21863.223140
    21494.628099    21171.074380    20904.132231    20685.950413    20512.396694
    20388.429752    20309.090909    20294.214876    20328.925620    20403.305785
    20467.768595    20502.479339    20527.272727    20532.231405
    23014.876033    22930.578512    22766.942149    22515.289256    22204.132231
    21865.289256    21556.198347    21324.380165    21157.024793    21044.214876
    20969.834711    20925.206612    20895.454545    20865.702479    20835.950413
    20776.446281    20652.479339    20459.090909    20201.239669    19888.842975
    19535.537190    19157.024793    18764.876033    18366.115702    17972.314050
    17612.809917    17319.834711    17091.322314    16922.314050    16807.851240
    16736.363636    16697.933884    16685.950413    16687.603306    16704.132231
    16744.214876    16790.495868    16824.793388    16843.801653    16847.933884
    16837.190083    16823.553719    16808.677686    16792.148760    16783.884298
    16788.842975    16800.000000    16810.330579    16805.785124    16790.082645
    16766.115702    16733.884298    16693.801653    16676.446281    16701.239669
    16767.768595    16877.272727    17031.404959    17230.165289    17468.595041
    17748.347107    18066.115702    18436.776860    18854.545455    19277.272727
    19679.338843    20046.280992    20353.719008    20631.404959    20894.214876
    21157.024793    21433.471074    21400.000000    21400.000000    21600.000000
    22066.666667    22666.666667    22852.479339    22946.694215    22986.363636
    22951.652893    22822.727273    22585.950413    22259.917355    21871.487603
    21502.892562    21172.314050    20899.173554    20676.033058    20502.479339
    20378.512397    20299.173554    20284.297521    20319.008264    20393.388430
    20457.851240    20492.561983    20517.355372    20522.314050
    23198.347107    23123.966942    22959.090909    22709.090909    22402.892562
    22068.595041    21759.090909    21522.314050    21351.652893    21237.603306
    21168.181818    21123.553719    21088.842975    21059.090909    21024.380165
    20954.958678    20821.074380    20622.727273    20364.876033    20052.479339
    19699.173554    19321.074380    18928.925620    18533.471074    18138.016529
    17776.859504    17490.495868    17273.553719    17121.074380    17023.140496
    16964.876033    16936.363636    16933.884298    16945.454545    16968.595041
    17010.743802    17053.719008    17066.528926    17054.132231    17011.983471
    16950.000000    16883.057851    16808.677686    16729.338843    16654.958678
    16590.495868    16541.735537    16497.520661    16448.347107    16401.239669
    16360.743802    16325.206612    16295.454545    16297.520661    16340.082645
    16433.057851    16577.272727    16766.115702    16999.586777    17272.727273
    17578.925620    17918.181818    18302.066116    18719.834711    19147.933884
    19565.289256    19947.107438    20274.380165    20566.942149    20839.669421
    21107.438017    21387.603306    21466.666667    21333.333333    21533.333333
    22000.000000    22666.666667    22867.355372    22951.652893    22986.363636
    22951.652893    22827.685950    22597.107438    22271.074380    21894.628099
    21530.991736    21198.347107    20923.966942    20700.826446    20532.231405
    20408.264463    20328.925620    20314.049587    20348.760331    20423.140496
    20482.644628    20512.396694    20532.231405    20537.190083
    23390.495868    23314.876033    23158.677686    22915.289256    22614.049587
    22279.338843    21964.462810    21722.727273    21548.760331    21438.429752
    21367.768595    21316.942149    21282.231405    21247.520661    21202.892562
    21123.553719    20984.710744    20786.363636    20528.512397    20216.115702
    19862.809917    19485.123967    19092.975207    18695.867769    18298.760331
    17935.950413    17652.892562    17444.214876    17300.000000    17210.330579
    17165.289256    17150.000000    17160.330579    17185.123967    17219.834711
    17269.008264    17308.677686    17308.264463    17267.768595    17192.561983
    17092.561983    16972.314050    16840.082645    16699.586777    16560.743802
    16435.123967    16329.752066    16239.256198    16145.454545    16063.636364
    16001.652893    15957.851240    15938.429752    15954.958678    16020.661157
    16140.082645    16310.743802    16526.033058    16785.950413    17083.884298
    17414.876033    17775.619835    18167.768595    18585.537190    19019.008264
    19436.363636    19828.099174    20170.247934    20477.685950    20765.289256
    21047.933884    21336.776860    21466.666667    21333.333333    21533.333333
    22000.000000    22666.666667    22869.008264    22943.388430    22973.140496
    22933.471074    22809.504132    22585.123967    22275.206612    21915.702479
    21569.008264    21239.256198    20968.595041    20755.371901    20596.694215
    20477.685950    20398.347107    20378.512397    20408.264463    20467.768595
    20512.396694    20532.231405    20547.107438    20547.107438
    23595.867769    23518.181818    23369.834711    23139.256198    22838.016529
    22497.933884    22177.685950    21930.991736    21758.677686    21645.041322
    21566.115702    21514.049587    21473.140496    21427.272727    21371.487603
    21287.190083    21148.347107    20950.000000    20692.148760    20379.752066
    20026.446281    19649.173554    19257.024793    18854.958678    18447.520661
    18079.752066    17796.694215    17588.016529    17443.801653    17359.090909
    17319.008264    17313.636364    17333.471074    17368.181818    17417.768595
    17482.644628    17527.272727    17516.942149    17461.570248    17366.528926
    17231.818182    17071.487603    16889.669421    16696.280992    16504.545455
    16326.033058    16172.314050    16035.537190    15905.371901    15788.842975
    15700.413223    15648.347107    15634.297521    15665.289256    15754.132231
    15896.694215    16085.537190    16319.008264    16595.454545    16909.917355
    17260.743802    17638.016529    18038.429752    18456.198347    18885.123967
    19297.520661    19689.256198    20046.280992    20368.595041    20676.033058
    20973.553719    21271.074380    21584.710744    21600.000000    21733.333333
    22066.666667    22666.666667    22852.066116    22921.487603    22946.280992
    22901.652893    22777.685950    22559.504132    22265.702479    21929.338843
    21599.586777    21272.727273    21011.983471    20809.917355    20656.198347
    20532.231405    20447.933884    20418.181818    20438.016529    20477.685950
    20502.479339    20507.438017    20507.438017    20502.479339
    23799.173554    23731.404959    23586.363636    23361.983471    23066.942149
    22723.140496    22404.132231    22158.677686    21981.404959    21857.851240
    21775.619835    21715.289256    21661.157025    21602.066116    21535.123967
    21445.867769    21311.983471    21113.636364    20855.785124    20543.388430
    20190.082645    19813.223140    19416.528926    19004.958678    18582.644628
    18205.371901    17912.809917    17694.628099    17545.867769    17456.611570
    17416.942149    17411.983471    17431.818182    17476.446281    17540.909091
    17626.033058    17680.165289    17674.380165    17618.595041    17508.264463
    17353.305785    17162.396694    16945.454545    16716.942149    16485.123967
    16266.528926    16069.421488    15894.628099    15728.099174    15576.859504
    15466.942149    15401.652893    15388.016529    15433.471074    15537.190083
    15694.628099    15898.347107    16145.041322    16434.710744    16760.743802
    17126.446281    17515.289256    17923.966942    18341.735537    18766.115702
    19168.595041    19560.330579    19927.272727    20264.462810    20586.776860
    20899.173554    21211.570248    21533.884298    21866.666667    21866.666667
    22133.333333    22666.666667    22833.471074    22897.933884    22917.768595
    22868.181818    22744.214876    22526.033058    22248.347107    21935.123967
    21622.314050    21300.413223    21046.694215    20844.628099    20685.950413
    20557.024793    20462.809917    20418.181818    20418.181818    20428.099174
    20428.099174    20413.223140    20403.305785    20393.388430
    24038.016529    23975.206612    23838.429752    23613.636364    23318.181818
    22971.074380    22648.760331    22399.173554    22211.570248    22084.297521
    21993.388430    21919.421488    21851.652893    21779.338843    21701.239669
    21607.024793    21478.099174    21284.710744    21025.619835    20711.983471
    20357.438017    19974.380165    19566.528926    19138.842975    18696.280992
    18304.132231    17991.322314    17758.264463    17594.628099    17495.454545
    17445.867769    17430.991736    17450.826446    17505.371901    17584.710744
    17690.082645    17759.090909    17773.553719    17722.727273    17612.396694
    17447.520661    17241.322314    17009.090909    16760.330579    16503.305785
    16254.958678    16028.099174    15820.247934    15617.355372    15436.363636
    15304.958678    15226.446281    15208.264463    15258.677686    15367.768595
    15530.578512    15744.214876    16005.785124    16308.677686    16651.239669
    17031.818182    17427.272727    17839.256198    18257.024793    18666.942149
    19059.504132    19451.239669    19823.140496    20165.289256    20497.520661
    20819.834711    21148.347107    21485.537190    21831.404959    22066.666667
    22200.000000    22666.666667    22833.471074    22897.933884    22912.809917
    22858.264463    22729.338843    22509.917355    22242.148760    21945.867769
    21645.041322    21323.140496    21076.446281    20869.421488    20705.785124
    20561.983471    20452.892562    20388.429752    20363.636364    20343.801653
    20314.049587    20279.338843    20254.545455    20239.669421
    24305.785124    24241.322314    24106.198347    23887.190083    23584.710744
    23234.297521    22908.677686    22643.388430    22453.719008    22318.181818
    22214.049587    22126.859504    22045.454545    21959.917355    21870.661157
    21771.487603    21647.520661    21459.090909    21203.719008    20886.776860
    20523.966942    20127.685950    19701.652893    19252.892562    18790.082645
    18373.140496    18040.082645    17781.818182    17598.347107    17479.338843
    17409.917355    17385.123967    17404.958678    17464.462810    17558.677686
    17684.297521    17783.471074    17818.181818    17787.603306    17687.190083
    17527.272727    17326.033058    17093.801653    16840.082645    16572.727273
    16309.090909    16057.438017    15816.115702    15581.818182    15374.380165
    15221.487603    15129.752066    15101.652893    15146.694215    15250.826446
    15414.049587    15633.057851    15904.545455    16220.661157    16579.752066
    16971.900826    17373.966942    17784.297521    18192.148760    18587.603306
    18975.206612    19361.983471    19733.884298    20080.991736    20423.140496
    20750.413223    21090.082645    21437.190083    21790.909091    22134.297521
    22333.333333    22644.444444    22845.454545    22909.917355    22919.834711
    22855.371901    22726.446281    22505.785124    22242.975207    21958.677686
    21664.876033    21342.975207    21091.322314    20879.338843    20700.826446
    20542.148760    20413.223140    20323.966942    20274.380165    20229.752066
    20175.206612    20120.661157    20080.991736    20056.198347
    24602.479339    24534.710744    24394.628099    24174.793388    23872.314050
    23511.983471    23176.446281    22902.479339    22699.173554    22550.413223
    22426.446281    22326.033058    22230.991736    22132.231405    22031.818182
    21927.685950    21808.677686    21625.206612    21373.553719    21053.305785
    20675.619835    20266.115702    19816.942149    19347.107438    18864.049587
    18422.314050    18059.504132    17776.033058    17562.396694    17413.223140
    17323.966942    17289.256198    17304.132231    17368.595041    17477.685950
    17623.553719    17752.892562    17822.727273    17817.768595    17742.975207
    17608.677686    17427.685950    17210.743802    16967.355372    16705.371901
    16431.818182    16160.743802    15891.322314    15628.925620    15398.347107
    15227.272727    15117.355372    15074.380165    15103.719008    15197.520661
    15355.371901    15574.380165    15850.413223    16179.338843    16551.239669
    16951.239669    17351.239669    17749.586777    18142.148760    18528.099174
    18910.743802    19292.561983    19664.462810    20021.487603    20363.636364
    20690.909091    21030.578512    21387.603306    21754.132231    22117.355372
    22469.008264    22710.743802    22864.462810    22928.925620    22928.925620
    22864.462810    22735.537190    22519.834711    22261.983471    21989.669421
    21695.867769    21369.008264    21107.438017    20874.380165    20680.991736
    20507.438017    20358.677686    20249.586777    20180.165289    20115.702479
    20041.322314    19971.900826    19922.314050    19892.561983
    24913.223140    24842.148760    24696.694215    24469.421488    24160.330579
    23796.694215    23457.851240    23168.595041    22945.041322    22769.834711
    22626.033058    22512.396694    22403.719008    22291.735537    22180.165289
    22071.074380    21957.024793    21778.512397    21525.619835    21197.107438
    20812.396694    20384.710744    19912.396694    19421.487603    18918.181818
    18451.652893    18059.090909    17740.909091    17492.561983    17313.223140
    17204.132231    17154.545455    17164.462810    17233.884298    17352.892562
    17514.049587    17668.181818    17768.181818    17798.347107    17763.223140
    17669.008264    17522.727273    17335.537190    17116.942149    16864.876033
    16590.909091    16309.917355    16025.619835    15747.933884    15502.066116
    15311.157025    15178.099174    15110.743802    15119.834711    15198.760331
    15346.694215    15561.157025    15842.148760    16176.033058    16552.892562
    16952.892562    17342.975207    17724.793388    18107.024793    18483.471074
    18856.198347    19228.099174    19600.000000    19952.066116    20294.214876
    20621.487603    20961.157025    21328.099174    21707.438017    22085.537190
    22452.066116    22710.743802    22880.578512    22950.000000    22954.958678
    22890.495868    22761.570248    22550.826446    22302.892562    22037.603306
    21738.842975    21407.024793    21128.512397    20879.338843    20671.074380
    20482.644628    20319.008264    20195.041322    20110.743802    20026.446281
    19942.148760    19867.768595    19813.223140    19783.471074
    25209.917355    25135.537190    24984.710744    24752.066116    24431.404959
    24064.462810    23722.314050    23417.768595    23173.966942    22971.487603
    22800.826446    22666.942149    22544.628099    22419.421488    22301.652893
    22192.561983    22083.471074    21904.958678    21645.867769    21311.157025
    20915.289256    20476.446281    19988.016529    19476.033058    18952.479339
    18465.702479    18047.933884    17699.586777    17421.074380    17216.528926
    17082.231405    17017.768595    17022.727273    17092.148760    17216.115702
    17387.603306    17561.983471    17687.190083    17752.892562    17758.264463
    17709.090909    17607.851240    17463.636364    17273.140496    17039.256198
    16773.140496    16495.041322    16203.719008    15919.008264    15660.743802
    15452.892562    15291.735537    15200.000000    15185.950413    15246.694215
    15381.404959    15592.975207    15871.074380    16202.066116    16571.074380
    16963.223140    17340.082645    17705.371901    18077.272727    18443.801653
    18806.611570    19173.553719    19535.537190    19882.644628    20224.793388
    20557.024793    20896.694215    21273.553719    21665.702479    22051.652893
    22435.123967    22710.743802    22891.735537    22977.272727    22992.148760
    22927.685950    22798.760331    22597.933884    22359.917355    22101.652893
    21809.917355    21466.115702    21175.619835    20915.289256    20690.909091
    20487.603306    20314.049587    20180.165289    20080.991736    19981.818182
    19892.561983    19813.223140    19758.677686    19728.925620
    25493.388430    25415.702479    25254.545455    25011.570248    24685.950413
    24315.702479    23970.247934    23650.826446    23385.537190    23154.545455
    22955.785124    22795.454545    22653.305785    22519.834711    22400.826446
    22291.735537    22182.644628    21999.173554    21735.123967    21395.454545
    20994.628099    20545.867769    20047.520661    19520.661157    18982.231405
    18480.578512    18042.975207    17674.793388    17376.446281    17152.066116
    16997.933884    16918.595041    16913.636364    16978.099174    17102.066116
    17278.512397    17462.809917    17612.809917    17708.264463    17753.719008
    17744.628099    17688.016529    17578.512397    17421.074380    17213.636364
    16969.008264    16702.479339    16417.768595    16129.752066    15862.809917
    15633.057851    15448.347107    15331.818182    15297.933884    15340.495868
    15463.636364    15663.636364    15930.165289    16244.628099    16597.107438
    16973.140496    17336.776860    17690.495868    18052.479339    18409.090909
    18766.942149    19119.008264    19466.115702    19803.305785    20145.454545
    20477.685950    20822.314050    21202.892562    21602.892562    21991.735537
    22385.123967    22672.727273    22876.859504    22983.471074    23013.223140
    22953.719008    22834.710744    22643.801653    22416.942149    22170.661157
    21885.950413    21542.148760    21244.628099    20971.074380    20735.537190
    20522.314050    20343.801653    20200.000000    20090.909091    19986.776860
    19892.561983    19813.223140    19758.677686    19728.925620
    25776.859504    25690.909091    25514.462810    25261.157025    24925.619835
    24547.107438    24193.388430    23859.090909    23572.314050    23312.809917
    23085.950413    22899.173554    22737.190083    22595.454545    22475.206612
    22366.115702    22257.024793    22068.595041    21799.586777    21454.958678
    21049.173554    20595.454545    20087.190083    19555.371901    19011.983471
    18500.413223    18052.892562    17674.793388    17366.528926    17127.272727
    16963.223140    16873.966942    16859.090909    16918.595041    17037.603306
    17209.090909    17398.347107    17563.223140    17683.471074    17758.677686
    17789.669421    17763.223140    17683.471074    17554.132231    17378.099174
    17163.223140    16921.487603    16651.652893    16368.595041    16092.975207
    15846.694215    15636.776860    15500.000000    15446.280992    15476.033058
    15582.644628    15762.809917    16004.545455    16294.214876    16626.859504
    16981.818182    17332.231405    17676.033058    18028.099174    18379.752066
    18722.314050    19059.504132    19391.735537    19723.966942    20061.157025
    20393.388430    20747.933884    21132.231405    21535.123967    21926.859504
    22325.206612    22629.752066    22857.024793    22984.710744    23024.380165
    22979.752066    22870.661157    22689.669421    22478.925620    22244.628099
    21971.900826    21633.057851    21333.471074    21051.652893    20809.917355
    20596.694215    20413.223140    20264.462810    20155.371901    20051.239669
    19957.024793    19877.685950    19823.140496    19793.388430
    26055.371901    25956.198347    25764.462810    25495.867769    25145.454545
    24753.719008    24386.776860    24037.603306    23729.338843    23441.322314
    23186.363636    22978.099174    22801.239669    22646.280992    22519.834711
    22410.743802    22301.652893    22113.223140    21839.256198    21489.669421
    21078.925620    20620.247934    20111.983471    19580.165289    19041.735537
    18535.123967    18087.603306    17709.504132    17396.280992    17152.066116
    16983.057851    16888.842975    16869.008264    16918.595041    17027.685950
    17189.256198    17373.553719    17543.388430    17678.512397    17778.512397
    17829.338843    17828.099174    17773.140496    17671.900826    17527.272727
    17347.107438    17135.123967    16885.123967    16611.983471    16332.644628
    16073.140496    15851.652893    15694.628099    15621.074380    15633.057851
    15718.181818    15868.595041    16080.578512    16345.454545    16653.305785
    16992.148760    17326.033058    17656.611570    18003.719008    18345.454545
    18672.727273    18995.041322    19317.355372    19639.669421    19971.900826
    20309.090909    20668.595041    21056.611570    21469.421488    21859.090909
    22260.330579    22581.818182    22832.231405    22980.991736    23041.735537
    23011.983471    22912.809917    22741.735537    22552.066116    22327.685950
    22071.900826    21750.000000    21453.305785    21168.181818    20925.206612
    20715.702479    20537.190083    20393.388430    20284.297521    20175.206612
    20085.950413    20011.570248    19961.983471    19932.231405
    26275.619835    26169.421488    25964.049587    25681.818182    25311.570248
    24913.223140    24539.669421    24165.702479    23832.644628    23512.809917
    23226.033058    22992.561983    22790.909091    22617.768595    22480.165289
    22366.115702    22257.024793    22068.595041    21799.586777    21454.958678
    21049.173554    20600.413223    20107.024793    19595.041322    19076.446281
    18589.669421    18157.024793    17783.884298    17475.619835    17236.363636
    17067.355372    16973.140496    16948.347107    16988.016529    17082.231405
    17228.925620    17403.305785    17568.181818    17708.264463    17813.223140
    17873.966942    17892.975207    17862.809917    17789.669421    17676.446281
    17527.685950    17342.148760    17108.677686    16850.413223    16575.619835
    16317.355372    16088.842975    15916.115702    15817.768595    15801.652893
    15855.371901    15974.380165    16159.917355    16398.347107    16681.404959
    17000.826446    17313.636364    17631.404959    17964.049587    18295.867769
    18613.223140    18925.619835    19238.016529    19550.413223    19877.685950
    20214.876033    20574.380165    20972.314050    21383.884298    21783.471074
    22187.603306    22526.033058    22799.586777    22976.446281    23058.264463
    23048.347107    22964.049587    22807.851240    22628.099174    22424.793388
    22183.884298    21883.884298    21595.041322    21311.570248    21070.247934
    20869.421488    20705.785124    20571.900826    20467.768595    20363.636364
    20279.338843    20214.876033    20170.247934    20145.454545
    26441.322314    26335.537190    26123.966942    25821.900826    25438.429752
    25026.859504    24635.123967    24238.016529    23870.247934    23522.314050
    23207.438017    22938.842975    22708.677686    22513.636364    22361.157025
    22237.190083    22123.140496    21939.669421    21680.578512    21350.826446
    20959.917355    20530.991736    20067.355372    19590.082645    19111.570248
    18659.504132    18251.652893    17898.347107    17604.958678    17375.619835
    17216.528926    17127.272727    17102.479339    17132.231405    17211.570248
    17338.016529    17497.520661    17657.438017    17792.561983    17897.520661
    17968.181818    18002.479339    17997.107438    17952.066116    17866.942149
    17741.322314    17573.966942    17357.024793    17105.371901    16840.495868
    16583.884298    16348.760331    16155.371901    16027.272727    15972.727273
    15988.429752    16079.338843    16236.776860    16448.760331    16710.330579
    17000.000000    17291.322314    17585.950413    17904.132231    18226.033058
    18538.842975    18846.280992    19148.760331    19456.198347    19778.512397
    20110.743802    20475.206612    20878.099174    21299.586777    21709.090909
    22116.115702    22464.462810    22761.157025    22954.132231    23057.024793
    23066.942149    23002.479339    22861.157025    22691.322314    22502.892562
    22283.057851    22011.157025    21743.388430    21472.727273    21251.239669
    21070.247934    20921.487603    20802.479339    20708.264463    20614.049587
    20539.669421    20478.925620    20444.214876    20424.380165
    26553.719008    26447.933884    26229.752066    25921.074380    25524.380165
    25092.975207    24671.487603    24246.280992    23852.066116    23472.727273
    23126.446281    22826.446281    22564.876033    22345.041322    22172.727273
    22033.884298    21909.917355    21731.404959    21487.190083    21177.272727
    20816.115702    20421.900826    19997.933884    19570.247934    19146.694215
    18739.256198    18371.074380    18052.479339    17783.884298    17574.380165
    17430.165289    17350.826446    17330.991736    17355.785124    17420.247934
    17526.446281    17671.074380    17816.115702    17941.322314    18046.280992
    18116.942149    18161.570248    18176.033058    18145.867769    18080.578512
    17969.834711    17815.702479    17607.024793    17366.942149    17111.983471
    16857.024793    16615.289256    16406.611570    16243.801653    16154.132231
    16135.123967    16191.322314    16315.702479    16499.586777    16729.752066
    16989.669421    17249.586777    17521.074380    17819.421488    18131.404959
    18444.628099    18747.107438    19049.586777    19357.024793    19674.380165
    20006.611570    20371.074380    20778.925620    21210.330579    21623.553719
    22033.471074    22386.776860    22693.388430    22902.479339    23020.247934
    23054.958678    23010.330579    22883.884298    22728.925620    22555.371901
    22362.809917    22126.033058    21891.322314    21653.719008    21464.049587
    21309.090909    21180.165289    21076.033058    20996.694215    20917.355372
    20852.892562    20800.826446    20769.008264    20754.132231
    26600.000000    26487.603306    26262.809917    25954.132231    25550.826446
    25106.198347    24661.570248    24208.677686    23788.429752    23371.487603
    22989.256198    22659.917355    22369.008264    22119.421488    21922.314050
    21763.636364    21624.793388    21446.280992    21223.140496    20944.214876
    20623.966942    20280.578512    19912.396694    19545.454545    19186.776860
    18839.256198    18526.033058    18252.066116    18023.140496    17838.429752
    17714.049587    17649.586777    17634.710744    17654.545455    17709.090909
    17795.041322    17919.421488    18044.214876    18159.504132    18254.545455
    18325.206612    18370.247934    18390.082645    18370.247934    18315.289256
    18214.462810    18065.289256    17864.876033    17636.363636    17391.322314
    17138.016529    16889.669421    16665.702479    16472.727273    16347.520661
    16292.975207    16309.090909    16393.388430    16533.884298    16722.727273
    16938.016529    17166.528926    17409.917355    17688.429752    17995.454545
    18304.132231    18607.024793    18914.876033    19227.685950    19550.413223
    19887.603306    20250.826446    20657.438017    21087.603306    21504.545455
    21912.396694    22275.619835    22592.148760    22817.355372    22954.958678
    23009.504132    22984.710744    22879.338843    22745.454545    22597.933884
    22432.644628    22235.950413    22040.909091    21847.933884    21690.082645
    21566.115702    21461.983471    21377.685950    21318.181818    21253.719008
    21204.132231    21160.743802    21131.818182    21115.289256
    26619.834711    26507.438017    26275.619835    25960.330579    25557.024793
    25099.173554    24631.404959    24157.438017    23697.520661    23242.561983
    22823.966942    22453.305785    22128.099174    21850.826446    21623.966942
    21440.495868    21286.776860    21108.264463    20906.198347    20670.247934
    20402.892562    20122.314050    19826.859504    19530.578512    19241.735537
    18968.595041    18720.247934    18501.239669    18316.942149    18166.942149
    18067.355372    18017.768595    18007.851240    18027.685950    18072.314050
    18142.975207    18242.561983    18347.107438    18442.148760    18527.272727
    18588.016529    18623.140496    18638.016529    18613.223140    18558.677686
    18458.264463    18314.049587    18121.900826    17904.958678    17666.528926
    17414.876033    17159.917355    16921.074380    16703.305785    16552.892562
    16462.809917    16443.388430    16482.644628    16569.834711    16702.066116
    16871.074380    17058.264463    17273.553719    17537.190083    17839.256198
    18148.347107    18451.652893    18764.876033    19083.057851    19416.115702
    19763.636364    20130.578512    20535.950413    20964.876033    21380.578512
    21780.165289    22148.347107    22474.793388    22709.917355    22867.355372
    22941.735537    22936.776860    22852.479339    22749.586777    22633.057851
    22500.000000    22349.586777    22192.561983    22037.603306    21922.727273
    21829.752066    21755.371901    21695.867769    21656.198347    21601.652893
    21561.983471    21527.272727    21501.239669    21489.669421
    26613.223140    26500.826446    26275.619835    25960.330579    25550.413223
    25085.950413    24601.652893    24100.000000    23607.024793    23114.049587
    22659.090909    22252.066116    21897.520661    21590.495868    21338.842975
    21135.537190    20966.942149    20788.429752    20607.438017    20414.462810
    20211.570248    19998.760331    19776.033058    19550.413223    19331.404959
    19127.685950    18948.760331    18789.669421    18660.330579    18555.371901
    18485.537190    18450.826446    18450.826446    18470.661157    18505.371901
    18560.743802    18640.495868    18715.289256    18790.082645    18854.958678
    18895.454545    18915.702479    18915.702479    18880.991736    18816.528926
    18716.528926    18577.272727    18393.388430    18184.710744    17949.586777
    17696.280992    17434.710744    17180.991736    16943.388430    16762.809917
    16647.933884    16593.388430    16588.016529    16622.314050    16701.652893
    16817.768595    16966.942149    17159.090909    17407.851240    17704.958678
    18014.462810    18317.768595    18630.991736    18949.173554    19287.190083
    19644.628099    20021.487603    20425.619835    20848.347107    21250.826446
    21642.148760    22015.289256    22346.694215    22591.735537    22769.008264
    22858.264463    22873.140496    22808.677686    22736.776860    22651.239669
    22562.396694    22463.223140    22344.214876    22232.231405    22160.330579
    22098.347107    22053.719008    22014.049587    21989.256198    21939.669421
    21904.958678    21873.966942    21845.867769    21839.256198
    26593.388430    26487.603306    26269.008264    25960.330579    25550.413223
    25072.727273    24565.289256    24042.561983    23523.140496    22998.760331
    22512.396694    22073.966942    21688.429752    21356.611570    21085.123967
    20866.942149    20683.471074    20504.958678    20345.041322    20195.041322
    20050.000000    19904.958678    19754.958678    19600.000000    19450.826446
    19316.528926    19202.066116    19112.396694    19047.520661    18992.561983
    18957.438017    18947.520661    18957.438017    18977.272727    19007.024793
    19052.066116    19107.024793    19161.983471    19207.024793    19242.148760
    19257.438017    19252.892562    19233.057851    19178.512397    19104.132231
    18994.628099    18850.413223    18671.487603    18462.809917    18227.685950
    17969.421488    17701.239669    17437.603306    17175.206612    16974.793388
    16830.165289    16745.454545    16700.413223    16690.082645    16719.834711
    16791.322314    16905.785124    17074.793388    17308.677686    17600.826446
    17905.371901    18203.719008    18507.024793    18820.247934    19158.264463
    19520.661157    19902.479339    20305.371901    20716.942149    21106.198347
    21489.256198    21854.132231    22189.256198    22449.173554    22636.363636
    22740.495868    22770.247934    22725.619835    22679.752066    22630.165289
    22590.495868    22535.537190    22460.743802    22385.950413    22345.041322
    22319.008264    22299.173554    22279.338843    22264.462810    22219.834711
    22185.123967    22147.933884    22119.834711    22113.223140
    26593.388430    26494.214876    26282.231405    25973.553719    25563.636364
    25072.727273    24542.148760    23998.347107    23452.892562    22909.090909
    22403.305785    21938.842975    21527.272727    21175.619835    20889.256198
    20656.198347    20462.809917    20289.256198    20150.413223    20036.363636
    19937.190083    19847.933884    19763.636364    19679.338843    19600.000000
    19530.578512    19480.991736    19451.239669    19446.280992    19446.280992
    19456.198347    19476.033058    19500.826446    19525.619835    19555.371901
    19585.123967    19619.834711    19649.586777    19669.421488    19674.380165
    19654.545455    19619.834711    19570.247934    19495.867769    19401.652893
    19277.685950    19128.925620    18945.454545    18737.190083    18497.520661
    18234.297521    17964.462810    17685.950413    17403.719008    17178.512397
    17009.090909    16889.256198    16809.090909    16763.636364    16758.264463
    16794.628099    16879.338843    17025.206612    17244.214876    17531.404959
    17826.033058    18109.504132    18407.851240    18711.157025    19044.214876
    19396.694215    19778.512397    20175.206612    20575.619835    20958.677686
    21333.471074    21695.041322    22033.884298    22292.561983    22489.669421
    22603.719008    22653.305785    22623.553719    22603.719008    22590.082645
    22581.404959    22565.702479    22530.165289    22492.561983    22488.842975
    22487.603306    22492.561983    22487.603306    22482.644628    22438.016529
    22398.347107    22361.157025    22326.859504    22320.247934
    26619.834711    26520.661157    26315.289256    26006.611570    25590.082645
    25085.950413    24532.231405    23966.942149    23406.611570    22854.545455
    22333.884298    21854.545455    21428.099174    21061.570248    20760.330579
    20517.355372    20314.049587    20145.454545    20026.446281    19937.190083
    19872.727273    19828.099174    19798.347107    19778.512397    19763.636364
    19758.677686    19768.595041    19798.347107    19847.933884    19898.760331
    19954.545455    20010.330579    20061.157025    20102.066116    20126.859504
    20146.694215    20161.570248    20166.528926    20161.570248    20136.776860
    20085.950413    20015.289256    19934.710744    19829.338843    19704.132231
    19560.330579    19396.694215    19208.264463    18995.041322    18750.826446
    18487.603306    18211.157025    17922.727273    17615.702479    17365.702479
    17171.487603    17026.859504    16916.942149    16846.694215    16816.528926
    16827.685950    16887.603306    17010.330579    17214.462810    17491.735537
    17776.446281    18050.000000    18338.429752    18631.818182    18945.041322
    19287.603306    19659.504132    20051.239669    20440.495868    20817.355372
    21183.884298    21537.190083    21867.768595    22120.247934    22322.314050
    22451.239669    22505.785124    22490.909091    22490.909091    22503.305785
    22520.661157    22538.016529    22535.537190    22530.991736    22564.462810
    22588.016529    22607.851240    22622.727273    22622.727273    22573.140496
    22533.471074    22491.322314    22457.024793    22456.611570
    26661.983471    26562.809917    26357.438017    26048.760331    25625.619835
    25107.024793    24533.884298    23957.024793    23391.735537    22834.710744
    22309.090909    21824.793388    21393.388430    21016.942149    20705.785124
    20452.892562    20244.628099    20080.991736    19971.900826    19902.479339
    19862.809917    19852.892562    19867.768595    19897.520661    19943.388430
    19999.173554    20069.834711    20155.371901    20255.785124    20352.479339
    20451.239669    20545.041322    20623.966942    20676.033058    20707.024793
    20715.702479    20714.462810    20698.347107    20667.355372    20616.528926
    20534.710744    20430.991736    20317.355372    20178.925620    20022.727273
    19842.975207    19659.504132    19456.198347    19233.057851    18984.297521
    18716.115702    18438.016529    18134.710744    17802.892562    17528.099174
    17314.049587    17154.545455    17029.752066    16939.669421    16884.710744
    16880.578512    16920.661157    17020.247934    17204.545455    17471.900826
    17746.694215    18010.330579    18283.884298    18552.479339    18850.826446
    19183.471074    19535.537190    19917.355372    20295.454545    20671.074380
    21029.338843    21374.380165    21696.694215    21952.892562    22169.834711
    22303.719008    22368.181818    22368.181818    22378.099174    22411.570248
    22445.041322    22485.537190    22511.157025    22534.710744    22589.256198
    22627.685950    22662.396694    22682.231405    22682.231405    22632.644628
    22588.016529    22545.867769    22516.528926    22516.115702
    26717.355372    26618.181818    26412.809917    26097.520661    25667.768595
    25134.710744    24552.066116    23973.553719    23406.611570    22854.545455
    22333.884298    21854.545455    21423.140496    21046.694215    20730.578512
    20472.727273    20264.462810    20100.826446    19996.694215    19937.190083
    19917.355372    19932.231405    19976.859504    20046.280992    20138.016529
    20251.652893    20380.165289    20518.595041    20666.942149    20806.611570
    20943.388430    21071.900826    21173.966942    21244.214876    21281.404959
    21290.082645    21276.859504    21242.561983    21188.429752    21109.504132
    21004.545455    20872.727273    20724.380165    20552.892562    20358.677686
    20142.975207    19923.553719    19699.173554    19461.157025    19202.892562
    18929.752066    18636.776860    18318.595041    17961.983471    17667.355372
    17438.429752    17273.966942    17144.214876    17039.256198    16969.421488
    16950.000000    16975.206612    17054.958678    17219.421488    17476.859504
    17741.735537    17990.495868    18239.256198    18488.016529    18766.528926
    19079.338843    19411.570248    19778.512397    20145.454545    20514.876033
    20866.942149    21198.760331    21517.768595    21777.685950    21993.388430
    22132.231405    22206.611570    22216.528926    22231.404959    22276.033058
    22320.661157    22377.272727    22426.033058    22467.768595    22538.429752
    22592.975207    22637.603306    22657.438017    22657.438017    22607.851240
    22563.223140    22526.033058    22496.694215    22496.280992
    26828.099174    26728.925620    26516.942149    26188.429752    25744.214876
    25195.041322    24601.239669    24023.140496    23457.851240    22914.049587
    22408.264463    21938.842975    21517.355372    21145.867769    20834.710744
    20581.818182    20373.553719    20209.917355    20105.785124    20051.239669
    20041.322314    20071.074380    20135.537190    20229.752066    20357.438017
    20514.049587    20692.148760    20880.165289    21073.140496    21252.479339
    21423.966942    21582.231405    21709.090909    21804.132231    21854.545455
    21870.247934    21850.000000    21802.066116    21728.099174    21629.338843
    21499.586777    21338.016529    21154.958678    20943.801653    20704.958678
    20446.280992    20188.842975    19938.429752    19679.338843    19406.611570
    19114.049587    18801.652893    18464.049587    18087.603306    17778.099174
    17544.214876    17379.752066    17245.041322    17135.123967    17055.371901
    17025.619835    17040.495868    17104.958678    17254.132231    17501.652893
    17751.652893    17975.619835    18204.545455    18433.471074    18687.190083
    18975.206612    19287.603306    19634.710744    19991.735537    20354.958678
    20700.826446    21024.380165    21340.082645    21591.735537    21806.198347
    21945.041322    22024.380165    22039.256198    22059.090909    22103.719008
    22154.545455    22217.355372    22279.338843    22334.297521    22418.181818
    22478.925620    22528.512397    22553.305785    22553.305785    22508.677686
    22473.966942    22436.776860    22407.438017    22407.024793
    26982.644628    26876.859504    26651.652893    26309.917355    25850.826446
    25289.669421    24688.842975    24110.743802    23558.264463    23027.272727
    22534.710744    22085.123967    21678.512397    21316.942149    21020.661157
    20776.446281    20571.900826    20407.024793    20301.652893    20245.867769
    20239.669421    20279.338843    20353.719008    20462.809917    20616.528926
    20801.239669    21014.049587    21243.388430    21477.685950    21693.388430
    21896.280992    22080.991736    22234.297521    22349.173554    22419.421488
    22442.148760    22421.900826    22360.330579    22266.115702    22140.909091
    21979.752066    21781.818182    21557.438017    21300.000000    21016.528926
    20718.181818    20432.644628    20154.132231    19873.966942    19580.165289
    19267.768595    18935.537190    18583.471074    18192.148760    17878.099174
    17644.214876    17474.793388    17335.123967    17220.247934    17140.495868
    17110.743802    17120.661157    17180.165289    17314.049587    17546.694215
    17771.487603    17975.619835    18184.710744    18388.842975    18617.768595
    18880.991736    19163.636364    19490.909091    19833.057851    20185.123967
    20524.793388    20847.107438    21149.586777    21395.041322    21603.305785
    21742.148760    21821.487603    21846.280992    21866.115702    21910.743802
    21961.570248    22024.380165    22086.363636    22148.347107    22232.231405
    22292.975207    22342.561983    22367.355372    22367.355372    22332.644628
    22302.892562    22271.900826    22242.561983    22242.148760
    27170.247934    27051.239669    26812.809917    26458.264463    25991.322314
    25425.206612    24824.380165    24253.305785    23714.049587    23200.826446
    22726.033058    22294.628099    21907.851240    21561.157025    21277.685950
    21045.041322    20847.107438    20683.884298    20575.206612    20516.115702
    20508.677686    20547.107438    20626.446281    20746.694215    20916.528926
    21119.421488    21352.066116    21607.851240    21875.206612    22123.966942
    22348.347107    22547.933884    22722.727273    22859.090909    22942.975207
    22979.338843    22959.090909    22890.909091    22776.446281    22618.181818
    22423.966942    22194.628099    21935.537190    21636.776860    21311.983471
    20983.884298    20668.595041    20366.942149    20058.677686    19738.842975
    19406.611570    19054.545455    18682.644628    18281.404959    17962.809917
    17723.966942    17549.586777    17404.958678    17290.082645    17215.289256
    17190.495868    17205.371901    17259.917355    17383.884298    17601.652893
    17801.239669    17985.537190    18169.834711    18349.173554    18553.305785
    18786.776860    19044.628099    19352.066116    19679.338843    20026.446281
    20354.958678    20671.074380    20962.396694    21201.652893    21409.917355
    21538.842975    21618.181818    21647.933884    21662.809917    21702.479339
    21742.148760    21797.933884    21852.892562    21907.851240    21979.752066
    22029.338843    22078.925620    22103.719008    22103.719008    22073.966942
    22049.173554    22024.380165    22002.066116    22001.652893
    27364.462810    27238.842975    26993.801653    26633.057851    26164.876033
    25600.413223    25006.198347    24448.760331    23922.727273    23434.297521
    22982.231405    22567.355372    22198.760331    21865.289256    21592.975207
    21370.247934    21183.471074    21026.446281    20914.049587    20852.892562
    20838.429752    20871.900826    20952.479339    21078.925620    21254.958678
    21466.115702    21708.677686    21974.793388    22259.090909    22523.140496
    22762.809917    22971.074380    23154.545455    23299.586777    23398.760331
    23448.760331    23435.123967    23360.330579    23225.619835    23039.256198
    22818.595041    22562.809917    22273.966942    21945.454545    21595.867769
    21236.363636    20896.280992    20564.876033    20228.512397    19882.644628
    19525.619835    19153.719008    18761.983471    18350.826446    18027.685950
    17784.297521    17605.371901    17461.157025    17351.652893    17281.818182
    17266.942149    17286.776860    17341.322314    17455.371901    17658.264463
    17837.603306    17996.694215    18155.785124    18309.917355    18483.884298
    18692.561983    18930.578512    19218.181818    19530.578512    19867.768595
    20185.123967    20485.123967    20765.289256    20993.388430    21191.735537
    21320.661157    21395.041322    21419.834711    21429.752066    21459.504132
    21488.016529    21531.818182    21573.140496    21609.504132    21669.421488
    21707.851240    21747.520661    21772.314050    21772.314050    21747.520661
    21727.685950    21709.090909    21693.801653    21700.000000
    27538.842975    27413.223140    27175.206612    26821.487603    26358.677686
    25802.479339    25221.487603    24677.685950    24178.099174    23714.462810
    23285.123967    22898.347107    22546.280992    22222.314050    21959.504132
    21745.041322    21562.809917    21412.396694    21303.305785    21235.537190
    21216.115702    21246.694215    21318.595041    21441.322314    21613.636364
    21823.140496    22065.702479    22337.190083    22619.834711    22887.190083
    23128.512397    23338.429752    23516.942149    23670.661157    23785.123967
    23850.413223    23843.388430    23761.983471    23611.983471    23404.132231
    23161.983471    22886.363636    22577.685950    22240.909091    21871.487603
    21485.537190    21114.049587    20752.892562    20388.429752    20016.528926
    19634.710744    19242.975207    18836.363636    18415.702479    18078.099174
    17825.206612    17641.735537    17497.933884    17393.801653    17334.297521
    17324.380165    17349.173554    17398.760331    17502.892562    17685.537190
    17844.628099    17983.471074    18117.355372    18251.239669    18404.958678
    18593.388430    18816.528926    19094.214876    19396.694215    19719.008264
    20031.404959    20315.289256    20579.338843    20797.520661    20980.991736
    21100.000000    21164.462810    21179.338843    21174.380165    21189.256198
    21206.611570    21227.272727    21256.611570    21280.991736    21322.727273
    21350.000000    21379.752066    21399.586777    21399.586777    21379.752066
    21364.876033    21352.479339    21344.214876    21350.413223
    27693.388430    27580.991736    27349.586777    27009.504132    26565.289256
    26023.966942    25456.198347    24939.256198    24466.115702    24027.272727
    23627.272727    23257.024793    22914.876033    22600.826446    22340.909091
    22123.140496    21938.842975    21795.041322    21689.256198    21621.487603
    21598.760331    21621.487603    21684.710744    21798.760331    21962.396694
    22170.247934    22412.809917    22678.099174    22947.520661    23200.000000
    23431.404959    23636.363636    23816.528926    23978.925620    24108.677686
    24189.256198    24183.884298    24100.826446    23942.148760    23724.380165
    23467.355372    23176.859504    22858.264463    22506.611570    22122.314050
    21709.917355    21307.024793    20916.115702    20523.553719    20125.619835
    19719.008264    19312.396694    18895.867769    18465.702479    18123.553719
    17860.743802    17667.355372    17518.595041    17414.462810    17354.958678
    17350.000000    17374.793388    17414.462810    17503.719008    17661.157025
    17795.041322    17914.049587    18033.057851    18157.024793    18305.785124
    18489.256198    18707.438017    18980.165289    19277.685950    19595.041322
    19902.479339    20175.206612    20423.140496    20631.404959    20800.000000
    20904.132231    20948.760331    20948.760331    20923.966942    20919.008264
    20910.330579    20902.892562    20910.330579    20917.768595    20936.363636
    20947.520661    20962.396694    20977.272727    20977.272727    20967.355372
    20957.438017    20951.239669    20950.000000    20956.198347
    27841.322314    27735.537190    27523.966942    27204.132231    26785.123967
    26265.289256    25723.966942    25233.884298    24787.190083    24379.752066
    23997.520661    23638.429752    23307.438017    22997.933884    22735.537190
    22509.090909    22322.727273    22178.925620    22076.446281    22015.289256
    21989.256198    22004.132231    22052.479339    22151.652893    22300.413223
    22500.413223    22735.123967    22982.644628    23227.272727    23453.305785
    23656.611570    23851.652893    24040.082645    24217.768595    24362.809917
    24458.677686    24459.917355    24376.859504    24221.074380    24000.000000
    23739.669421    23450.826446    23122.314050    22754.132231    22348.347107
    21914.462810    21485.123967    21064.462810    20643.801653    20219.834711
    19798.347107    19381.818182    18955.371901    18525.619835    18178.512397
    17910.743802    17702.479339    17538.429752    17423.966942    17359.090909
    17354.132231    17373.966942    17403.719008    17473.140496    17605.371901
    17714.462810    17818.595041    17937.603306    18066.942149    18221.074380
    18409.917355    18628.099174    18895.867769    19188.429752    19495.867769
    19788.429752    20051.239669    20284.297521    20472.727273    20626.446281
    20715.702479    20745.454545    20725.619835    20680.991736    20646.280992
    20611.570248    20583.057851    20569.421488    20555.785124    20553.305785
    20538.429752    20538.429752    20543.388430    20543.388430    20538.429752
    20538.429752    20543.388430    20542.148760    20548.347107
    28002.479339    27903.305785    27711.570248    27425.206612    27031.404959
    26539.669421    26024.793388    25561.570248    25147.933884    24760.330579
    24391.322314    24045.454545    23721.074380    23411.570248    23142.148760
    22914.049587    22721.074380    22572.314050    22473.140496    22418.595041
    22394.214876    22399.173554    22432.644628    22516.942149    22650.826446
    22835.950413    23043.801653    23264.462810    23477.272727    23664.876033
    23835.123967    24015.289256    24207.024793    24399.586777    24559.504132
    24668.595041    24676.446281    24605.371901    24454.545455    24243.388430
    23997.933884    23710.743802    23377.272727    22992.561983    22563.636364
    22101.652893    21640.909091    21195.454545    20746.694215    20306.611570
    19873.966942    19446.280992    19019.834711    18595.454545    18248.347107
    17970.661157    17752.479339    17573.140496    17443.388430    17368.181818
    17353.305785    17363.223140    17378.099174    17427.685950    17529.752066
    17623.966942    17723.140496    17842.148760    17986.776860    18151.239669
    18355.371901    18583.471074    18846.280992    19133.884298    19426.446281
    19704.132231    19947.107438    20165.289256    20338.842975    20472.727273
    20400.000000    20333.333333    20466.666667    20447.933884    20383.471074
    20328.925620    20279.338843    20244.628099    20204.958678    20176.446281
    20141.735537    20116.942149    20107.024793    20102.066116    20102.066116
    20107.024793    20111.983471    20116.942149    20123.140496
    28192.148760    28106.198347    27934.297521    27673.553719    27318.181818
    26854.545455    26366.115702    25936.363636    25542.975207    25162.396694
    24800.413223    24461.570248    24137.603306    23821.900826    23552.066116
    23317.355372    23124.380165    22977.272727    22876.446281    22826.859504
    22809.090909    22815.702479    22839.256198    22908.677686    23027.685950
    23186.363636    23367.768595    23550.000000    23731.404959    23886.363636
    24023.966942    24183.057851    24365.289256    24559.917355    24726.446281
    24842.148760    24861.570248    24795.454545    24656.611570    24455.371901
    24219.008264    23939.669421    23602.479339    23207.438017    22761.570248
    22278.099174    21790.909091    21315.702479    20848.760331    20395.454545
    19949.586777    19520.661157    19099.173554    18685.123967    18338.016529
    18050.413223    17817.355372    17628.099174    17488.429752    17392.975207
    17358.264463    17348.347107    17348.347107    17373.140496    17454.958678
    17534.297521    17633.471074    17757.438017    17911.983471    18096.280992
    18320.661157    18563.636364    18826.446281    19104.132231    19381.818182
    19639.669421    19867.768595    20066.115702    20224.793388    20266.666667
    20066.666667    20000.000000    20000.000000    20133.333333    20130.578512
    20051.239669    19976.859504    19917.355372    19852.892562    19793.388430
    19733.884298    19694.214876    19664.462810    19654.545455    19659.504132
    19669.421488    19684.297521    19689.256198    19689.256198
    28396.280992    28323.553719    28169.421488    27942.148760    27625.206612
    27197.520661    26743.388430    26342.148760    25964.049587    25583.471074
    25221.487603    24876.033058    24545.454545    24230.165289    23953.719008
    23719.008264    23527.685950    23383.884298    23292.975207    23254.958678
    23255.371901    23268.595041    23293.801653    23353.305785    23444.628099
    23575.619835    23717.768595    23860.743802    24002.892562    24125.206612
    24228.099174    24352.479339    24511.570248    24695.041322    24855.371901
    24977.272727    25002.892562    24949.586777    24828.512397    24638.429752
    24404.545455    24128.512397    23794.628099    23396.280992    22940.082645
    22446.280992    21939.256198    21444.214876    20962.396694    20494.214876
    20045.041322    19619.834711    19208.264463    18804.545455    18457.438017
    18159.917355    17911.983471    17712.809917    17558.264463    17442.975207
    17378.512397    17343.801653    17323.966942    17333.884298    17395.454545
    17469.834711    17569.008264    17702.892562    17872.314050    18076.446281
    18315.702479    18573.553719    18836.363636    19099.173554    19352.066116
    19590.082645    19788.429752    19961.983471    20090.909091    20133.333333
    20000.000000    19933.333333    19800.000000    19800.000000    19800.000000
    19748.760331    19654.545455    19575.206612    19490.909091    19411.570248
    19332.231405    19277.685950    19238.016529    19218.181818    19218.181818
    19233.057851    19247.933884    19247.933884    19247.933884
    28594.628099    28526.859504    28399.173554    28211.983471    27933.471074
    27550.413223    27134.297521    26756.611570    26395.454545    26009.917355
    25634.710744    25276.033058    24938.842975    24616.942149    24340.495868
    24107.438017    23919.421488    23785.537190    23711.157025    23696.280992
    23721.487603    23752.892562    23784.710744    23834.297521    23902.892562
    23992.561983    24093.388430    24195.041322    24295.867769    24376.859504
    24445.041322    24533.057851    24662.396694    24821.074380    24975.206612
    25097.107438    25136.363636    25102.892562    24995.041322    24816.528926
    24587.190083    24307.851240    23977.272727    23575.619835    23116.115702
    22611.983471    22094.628099    21584.297521    21085.950413    20612.809917
    20165.289256    19748.760331    19347.107438    18953.719008    18606.611570
    18304.132231    18046.280992    17827.272727    17652.892562    17512.809917
    17413.636364    17349.173554    17309.504132    17304.545455    17355.785124
    17425.206612    17529.338843    17673.140496    17862.396694    18086.363636
    18340.495868    18613.223140    18871.074380    19119.008264    19352.066116
    19565.289256    19738.842975    19877.685950    19976.859504    20031.404959
    19933.333333    19800.000000    19666.666667    19600.000000    19590.082645
    19466.115702    19347.107438    19247.933884    19148.760331    19049.586777
    18950.413223    18880.991736    18836.363636    18811.570248    18811.570248
    18826.446281    18841.322314    18841.322314    18841.322314
    28745.867769    28691.322314    28590.082645    28442.975207    28218.595041
    27883.057851    27507.851240    27164.462810    26815.289256    26419.834711
    26026.446281    25654.545455    25304.132231    24975.619835    24700.826446
    24471.074380    24292.975207    24175.619835    24124.380165    24139.256198
    24200.826446    24257.024793    24295.454545    24340.082645    24385.950413
    24439.256198    24497.107438    24555.785124    24613.636364    24651.652893
    24676.859504    24728.512397    24826.446281    24960.330579    25101.239669
    25222.727273    25275.619835    25255.785124    25161.157025    24989.256198
    24764.462810    24488.429752    24154.545455    23749.586777    23286.776860
    22777.685950    22255.371901    21733.057851    21229.338843    20756.198347
    20315.289256    19907.438017    19515.702479    19132.644628    18790.495868
    18488.016529    18215.289256    17976.446281    17777.272727    17607.438017
    17473.553719    17379.338843    17319.834711    17304.958678    17345.867769
    17415.289256    17524.380165    17683.057851    17887.190083    18126.033058
    18395.041322    18677.685950    18935.537190    19173.553719    19381.818182
    19570.247934    19709.090909    19813.223140    19877.685950    19902.479339
    19872.727273    19788.429752    19659.504132    19510.743802    19352.066116
    19203.305785    19059.504132    18940.495868    18821.487603    18702.479339
    18583.471074    18494.214876    18434.710744    18400.000000    18395.041322
    18400.000000    18414.876033    18414.876033    18414.876033
    28879.752066    28838.429752    28763.636364    28656.611570    28480.165289
    28194.628099    27862.809917    27547.520661    27204.132231    26792.561983
    26380.991736    25990.909091    25627.272727    25298.760331    25020.661157
    24795.454545    24628.512397    24528.925620    24508.677686    24561.157025
    24666.942149    24747.933884    24799.586777    24839.256198    24862.396694
    24890.909091    24917.355372    24938.016529    24957.851240    24951.239669
    24931.818182    24938.842975    25005.371901    25119.421488    25247.107438
    25368.181818    25421.074380    25408.264463    25320.661157    25155.371901
    24935.123967    24662.396694    24331.818182    23923.553719    23455.785124
    22941.735537    22407.851240    21885.537190    21386.363636    20919.421488
    20485.123967    20085.950413    19704.132231    19336.363636    18999.173554
    18691.735537    18409.090909    18155.371901    17931.404959    17726.859504
    17563.223140    17444.214876    17364.876033    17340.082645    17370.661157
    17445.041322    17564.049587    17732.644628    17946.694215    18195.454545
    18474.380165    18766.942149    19024.793388    19252.892562    19441.322314
    19604.958678    19709.090909    19778.512397    19813.223140    19813.223140
    19758.677686    19654.545455    19500.826446    19332.231405    19153.719008
    18980.165289    18811.570248    18672.727273    18533.884298    18395.041322
    18256.198347    18152.066116    18077.685950    18033.057851    18018.181818
    18018.181818    18033.057851    18033.057851    18033.057851
    29028.512397    29000.413223    28952.066116    28878.099174    28734.710744
    28484.297521    28180.991736    27878.925620    27534.297521    27106.611570
    26678.925620    26270.661157    25902.066116    25573.553719    25299.173554
    25080.578512    24926.859504    24847.107438    24853.305785    24945.454545
    25090.495868    25204.132231    25269.008264    25304.132231    25311.157025
    25321.487603    25328.099174    25322.314050    25309.090909    25269.421488
    25216.942149    25190.909091    25224.380165    25318.595041    25439.256198
    25546.694215    25592.975207    25573.553719    25486.363636    25327.685950
    25111.983471    24835.950413    24502.066116    24095.454545    23622.727273
    23097.107438    22563.223140    22045.867769    21558.264463    21102.479339
    20674.793388    20284.297521    19917.355372    19564.876033    19232.644628
    18925.206612    18637.603306    18369.008264    18115.289256    17880.991736
    17692.561983    17553.719008    17459.504132    17419.834711    17440.082645
    17514.462810    17638.429752    17816.942149    18035.950413    18294.628099
    18578.512397    18871.074380    19123.966942    19337.190083    19505.785124
    19649.586777    19728.925620    19773.553719    19778.512397    19758.677686
    19689.256198    19570.247934    19396.694215    19213.223140    19019.834711
    18826.446281    18633.057851    18469.421488    18305.785124    18147.107438
    17988.429752    17864.462810    17769.834711    17709.917355    17679.752066
    17669.421488    17684.297521    17684.297521    17684.297521
    29203.719008    29188.842975    29151.652893    29095.454545    28969.834711
    28747.933884    28466.528926    28162.396694    27807.851240    27363.636364
    26919.834711    26501.652893    26128.099174    25814.876033    25550.826446
    25345.454545    25205.371901    25145.867769    25178.925620    25297.933884
    25476.446281    25616.528926    25695.041322    25732.231405    25729.752066
    25728.512397    25721.900826    25702.479339    25669.008264    25615.702479
    25542.975207    25490.082645    25503.305785    25583.884298    25684.297521
    25771.487603    25797.933884    25765.289256    25671.900826    25513.223140
    25288.842975    25009.504132    24677.272727    24265.702479    23781.404959
    23255.785124    22726.859504    22221.074380    21745.041322    21300.413223
    20884.297521    20502.479339    20150.413223    19813.223140    19490.909091
    19188.429752    18895.867769    18607.438017    18328.925620    18069.834711
    17861.570248    17707.851240    17603.719008    17554.132231    17559.090909
    17628.512397    17752.479339    17935.950413    18164.876033    18433.471074
    18717.355372    19000.000000    19238.016529    19436.363636    19585.123967
    19709.090909    19773.553719    19798.347107    19783.471074    19748.760331
    19659.504132    19530.578512    19352.066116    19158.677686    18950.413223
    18742.148760    18528.925620    18335.537190    18147.107438    17963.636364
    17780.165289    17635.950413    17521.074380    17440.909091    17395.454545
    17374.793388    17379.338843    17379.338843    17379.338843
    29445.867769    29420.661157    29379.752066    29318.595041    29204.132231
    28995.454545    28720.661157    28414.462810    28041.735537    27572.727273
    27104.545455    26676.446281    26313.223140    26010.330579    25764.462810
    25572.314050    25445.867769    25406.198347    25459.090909    25597.933884
    25796.280992    25955.785124    26047.933884    26087.190083    26086.776860
    26080.578512    26067.355372    26048.760331    26016.528926    25956.611570
    25877.272727    25811.157025    25817.768595    25884.710744    25964.876033
    26025.206612    26031.818182    25985.950413    25878.512397    25705.371901
    25472.314050    25189.256198    24859.917355    24438.016529    23948.347107
    23428.925620    22911.570248    22417.355372    21952.892562    21519.421488
    21114.876033    20746.694215    20408.264463    20084.710744    19776.033058
    19477.272727    19173.553719    18870.247934    18576.859504    18302.892562
    18079.752066    17916.115702    17807.024793    17747.520661    17742.561983
    17797.107438    17916.115702    18104.545455    18338.429752    18602.066116
    18876.033058    19143.801653    19357.024793    19530.578512    19659.504132
    19758.677686    19813.223140    19828.099174    19803.305785    19758.677686
    19659.504132    19525.619835    19347.107438    19153.719008    18940.495868
    18717.355372    18489.256198    18271.074380    18052.892562    17839.669421
    17631.404959    17466.942149    17331.818182    17231.404959    17170.661157
    17134.710744    17128.925620    17128.925620    17128.925620
    29714.462810    29672.314050    29612.809917    29540.082645    29421.900826
    29219.834711    28951.652893    28635.123967    28244.214876    27742.148760
    27249.586777    26818.181818    26460.330579    26169.421488    25943.388430
    25771.074380    25664.876033    25638.429752    25704.545455    25850.000000
    26061.570248    26233.884298    26333.057851    26379.338843    26385.950413
    26379.752066    26359.917355    26348.760331    26330.991736    26277.685950
    26204.958678    26132.231405    26132.231405    26185.537190    26245.454545
    26278.925620    26265.702479    26206.611570    26078.512397    25884.297521
    25642.975207    25358.264463    25033.884298    24615.289256    24133.884298
    23627.272727    23121.487603    22638.842975    22185.950413    21763.636364
    21375.619835    21019.008264    20692.148760    20380.165289    20073.140496
    19766.115702    19456.198347    19147.933884    18849.586777    18570.661157
    18342.561983    18169.008264    18054.958678    17990.495868    17980.578512
    18030.165289    18144.214876    18332.644628    18561.570248    18810.330579
    19059.504132    19302.479339    19485.950413    19629.752066    19728.925620
    19798.347107    19828.099174    19838.016529    19803.305785    19753.719008
    19649.586777    19520.661157    19342.148760    19158.677686    18945.454545
    18717.355372    18484.297521    18261.157025    18018.181818    17780.165289
    17547.107438    17362.396694    17207.024793    17086.363636    17000.413223
    16949.173554    16933.057851    16928.099174    16923.140496
    29979.752066    29929.338843    29844.628099    29753.305785    29624.793388
    29429.338843    29167.768595    28840.909091    28423.553719    27888.429752
    27378.099174    26937.190083    26576.446281    26297.933884    26084.297521
    25932.231405    25846.280992    25833.057851    25905.785124    26051.239669
    26269.421488    26447.933884    26566.942149    26633.057851    26652.892562
    26652.892562    26647.107438    26650.000000    26653.305785    26619.834711
    26566.942149    26494.214876    26480.991736    26507.438017    26533.884298
    26533.884298    26500.826446    26414.049587    26258.677686    26043.388430
    25788.842975    25497.520661    25184.710744    24789.256198    24329.338843
    23842.148760    23354.545455    22883.471074    22442.148760    22035.950413
    21657.851240    21311.157025    20994.214876    20682.231405    20365.289256
    20050.000000    19738.842975    19435.950413    19142.975207    18869.421488
    18636.363636    18457.851240    18333.884298    18264.462810    18254.545455
    18309.090909    18423.140496    18601.652893    18815.289256    19038.842975
    19257.851240    19471.074380    19619.834711    19733.884298    19808.264463
    19852.892562    19857.851240    19857.851240    19818.181818    19763.636364
    19654.545455    19525.619835    19357.024793    19183.471074    18980.165289
    18752.066116    18514.049587    18285.950413    18028.099174    17770.247934
    17517.355372    17317.768595    17142.148760    16996.280992    16890.082645
    16818.595041    16787.603306    16777.685950    16767.768595
    30220.247934    30161.570248    30060.330579    29943.801653    29804.958678
    29616.115702    29361.157025    29023.966942    28580.165289    28018.595041
    27483.471074    27024.380165    26660.330579    26378.512397    26170.247934
    26024.793388    25945.454545    25945.454545    26024.793388    26163.636364
    26381.818182    26580.165289    26719.008264    26804.958678    26844.628099
    26864.462810    26893.388430    26930.991736    26962.396694    26955.785124
    26929.338843    26869.834711    26850.000000    26856.611570    26850.000000
    26816.942149    26757.438017    26635.950413    26452.892562    26209.917355
    25935.537190    25644.214876    25342.975207    24964.049587    24525.619835
    24064.462810    23601.652893    23148.760331    22723.966942    22327.272727
    21958.677686    21621.487603    21302.892562    20979.338843    20652.479339
    20333.884298    20026.446281    19733.884298    19451.239669    19183.057851
    18950.000000    18766.528926    18637.603306    18563.223140    18558.264463
    18617.768595    18731.818182    18900.413223    19088.842975    19287.190083
    19471.074380    19644.628099    19758.677686    19838.016529    19892.561983
    19917.355372    19897.520661    19866.666667    19733.333333    19733.333333
    19669.421488    19545.454545    19391.735537    19233.057851    19044.628099
    18816.528926    18568.595041    18335.537190    18062.809917    17785.123967
    17507.438017    17297.933884    17102.066116    16935.950413    16809.504132
    16717.768595    16676.859504    16661.983471    16652.066116
    30405.785124    30347.107438    30229.338843    30095.454545    29947.520661
    29765.289256    29516.942149    29169.421488    28707.024793    28126.859504
    27574.793388    27098.760331    26717.768595    26433.884298    26224.380165
    26077.685950    25998.347107    25998.347107    26077.685950    26216.528926
    26441.322314    26652.892562    26811.570248    26923.966942    26983.471074
    27029.752066    27092.975207    27171.900826    27237.603306    27257.438017
    27257.438017    27211.157025    27197.933884    27191.322314    27164.876033
    27111.983471    27032.644628    26890.082645    26678.925620    26414.876033
    26134.297521    25842.975207    25546.694215    25177.685950    24760.743802
    24319.008264    23874.380165    23438.016529    23023.140496    22636.363636
    22277.685950    21938.429752    21606.611570    21271.487603    20939.669421
    20622.727273    20323.966942    20041.322314    19763.636364    19505.785124
    19277.685950    19094.214876    18965.289256    18895.867769    18890.909091
    18950.413223    19054.545455    19208.264463    19376.859504    19545.454545
    19689.256198    19818.181818    19897.520661    19947.107438    19976.859504
    19866.666667    19666.666667    19666.666667    19600.000000    19800.000000
    19719.008264    19600.000000    19461.157025    19317.355372    19143.801653
    18920.661157    18672.727273    18434.710744    18152.066116    17854.545455
    17557.024793    17327.685950    17116.942149    16935.950413    16789.669421
    16678.099174    16622.314050    16602.479339    16592.561983
    30531.404959    30464.462810    30338.842975    30188.429752    30039.669421
    29864.049587    29622.314050    29272.727273    28791.735537    28201.652893
    27634.710744    27143.801653    26756.198347    26457.024793    26232.231405
    26077.685950    25991.735537    25985.123967    26051.239669    26183.471074
    26408.264463    26639.669421    26818.181818    26957.024793    27049.586777
    27128.925620    27233.057851    27352.892562    27459.504132    27520.247934
    27554.545455    27535.950413    27529.338843    27522.727273    27489.669421
    27430.165289    27344.214876    27180.578512    26948.347107    26669.834711
    26388.429752    26095.867769    25796.694215    25437.603306    25035.537190
    24606.611570    24173.140496    23747.933884    23344.214876    22968.595041
    22608.264463    22255.371901    21910.330579    21568.595041    21236.776860
    20926.446281    20636.363636    20357.438017    20088.429752    19839.256198
    19619.834711    19446.280992    19322.314050    19252.892562    19247.933884
    19297.520661    19391.735537    19525.619835    19674.380165    19808.264463
    19912.396694    20001.652893    20046.280992    20076.033058    20090.909091
    19800.000000    19466.666667    19466.666667    19466.666667    19800.000000
    19813.223140    19704.132231    19575.206612    19441.322314    19272.727273
    19054.545455    18806.611570    18563.636364    18271.074380    17958.677686
    17641.322314    17397.107438    17176.446281    16980.578512    16819.421488
    16697.933884    16632.231405    16607.438017    16597.520661
    30615.702479    30548.760331    30414.876033    30239.256198    30089.669421
    29920.661157    29685.537190    29333.884298    28834.297521    28242.561983
    27669.008264    27164.876033    26764.049587    26445.041322    26207.024793
    26031.404959    25925.619835    25899.173554    25945.454545    26064.462810
    26282.644628    26527.272727    26725.619835    26897.520661    27029.752066
    27133.333333    27300.413223    27467.768595    27621.900826    27738.842975
    27816.115702    27825.206612    27831.818182    27838.429752    27805.371901
    27745.867769    27653.305785    27475.206612    27235.123967    26955.371901
    26664.462810    26368.595041    26073.140496    25723.966942    25330.165289
    24914.462810    24494.214876    24082.231405    23691.735537    23315.702479
    22942.148760    22575.619835    22222.314050    21878.925620    21552.066116
    21248.347107    20959.917355    20687.603306    20425.206612    20182.644628
    19981.818182    19823.140496    19709.090909    19634.710744    19619.834711
    19659.504132    19738.842975    19857.851240    19976.859504    20076.033058
    20145.454545    20195.041322    20214.876033    20224.793388    20229.752066
    19866.666667    19466.666667    19333.333333    19333.333333    19733.333333
    19942.148760    19847.933884    19728.925620    19595.041322    19431.404959
    19218.181818    18970.247934    18717.355372    18414.876033    18087.603306
    17760.330579    17506.198347    17265.702479    17054.958678    16883.884298
    16747.520661    16671.900826    16642.148760    16632.231405
    30731.404959    30656.198347    30514.049587    30321.487603    30154.958678
    29984.710744    29748.347107    29378.512397    28868.595041    28275.206612
    27695.041322    27177.685950    26765.289256    26433.057851    26175.206612
    25971.900826    25833.057851    25773.553719    25793.388430    25892.561983
    26097.520661    26342.148760    26560.330579    26600.000000    26600.000000
    26600.000000    26955.555556    27400.000000    27711.570248    27884.710744
    28011.570248    28048.347107    28082.644628    28103.719008    28085.123967
    28026.859504    27935.537190    27757.438017    27523.966942    27249.586777
    26955.785124    26656.611570    26371.487603    26030.991736    25650.826446
    25248.760331    24842.148760    24443.801653    24053.719008    23664.462810
    23277.685950    22897.520661    22535.950413    22195.867769    21873.966942
    21570.247934    21286.776860    21019.421488    20761.983471    20535.950413
    20353.719008    20214.876033    20110.743802    20031.404959    20001.652893
    20026.446281    20090.909091    20185.123967    20274.380165    20343.801653
    20373.553719    20388.429752    20383.471074    20378.512397    20373.553719
    20000.000000    19533.333333    19266.666667    19266.666667    19666.666667
    20085.950413    20006.611570    19897.520661    19768.595041    19604.958678
    19401.652893    19158.677686    18905.785124    18603.305785    18271.074380
    17938.842975    17674.793388    17424.380165    17208.677686    17027.685950
    16886.363636    16800.826446    16766.115702    16756.198347
    30822.314050    30738.842975    30579.752066    30370.247934    30187.190083
    30015.702479    29771.487603    29391.735537    28871.487603    28276.446281
    27689.669421    27173.966942    26756.611570    26413.223140    26135.537190
    25912.396694    25740.495868    25654.545455    25641.322314    25707.438017
    25879.338843    26123.966942    26333.333333    26244.444444    26244.444444
    26333.333333    26777.777778    27400.000000    27730.578512    27959.917355
    28142.975207    28235.950413    28300.000000    28344.214876    28342.148760
    28293.801653    28219.008264    28056.198347    27835.950413    27564.876033
    27274.793388    26978.925620    26695.454545    26368.181818    26001.239669
    25612.396694    25219.008264    24820.661157    24417.355372    24014.876033
    23614.876033    23221.074380    22851.239669    22509.504132    22192.148760
    21892.975207    21614.049587    21351.239669    21109.917355    20900.413223
    20736.776860    20612.809917    20518.595041    20439.256198    20399.586777
    20403.305785    20441.735537    20509.917355    20573.140496    20606.611570
    20606.611570    20586.776860    20552.066116    20532.231405    20517.355372
    20133.333333    19666.666667    19333.333333    19333.333333    19666.666667
    20133.333333    20165.289256    20071.074380    19957.024793    19798.347107
    19600.000000    19361.983471    19109.090909    18801.652893    18464.462810
    18132.231405    17863.223140    17612.809917    17387.190083    17196.280992
    17050.000000    16959.504132    16919.834711    16909.917355
    30915.702479    30823.966942    30647.933884    30421.487603    30229.752066
    30056.198347    29803.305785    29414.876033    28884.297521    28287.603306
    27692.561983    27178.512397    26741.322314    26380.165289    26076.033058
    25826.446281    25621.487603    25509.090909    25469.421488    25495.867769
    25628.099174    25859.504132    25977.777778    25888.888889    25977.777778
    26333.333333    26866.666667    27376.033058    27690.082645    27969.008264
    28216.528926    28372.314050    28472.727273    28541.735537    28564.462810
    28540.909091    28497.520661    28356.611570    28156.198347    27895.041322
    27615.289256    27321.074380    27045.867769    26733.471074    26379.752066
    26004.132231    25610.743802    25199.173554    24782.644628    24366.942149
    23953.719008    23546.280992    23163.223140    22813.223140    22493.801653
    22199.586777    21925.619835    21679.338843    21459.090909    21272.314050
    21122.314050    21008.264463    20923.966942    20849.586777    20804.958678
    20792.561983    20807.851240    20842.975207    20873.140496    20875.619835
    20844.628099    20795.041322    20735.537190    20695.867769    20666.115702
    20266.666667    19866.666667    19666.666667    19666.666667    19866.666667
    20266.666667    20299.173554    20219.834711    20120.661157    19971.900826
    19788.429752    19555.371901    19302.479339    18995.041322    18662.809917
    18340.495868    18071.487603    17821.487603    17596.280992    17405.785124
    17259.917355    17159.504132    17119.834711    17114.876033
    30982.644628    30882.644628    30698.347107    30463.636364    30271.900826
    30096.280992    29828.099174    29439.669421    28900.826446    28302.479339
    27699.173554    27178.512397    26721.487603    26333.884298    26003.305785
    25727.272727    25482.231405    25350.000000    25283.884298    25283.884298
    25376.446281    25574.793388    25444.444444    25533.333333    25888.888889
    26511.111111    26881.818182    27233.057851    27590.082645    27911.983471
    28217.355372    28435.950413    28592.561983    28692.975207    28755.371901
    28771.487603    28766.115702    28653.719008    28479.752066    28235.123967
    27972.314050    27686.363636    27421.074380    27125.206612    26786.363636
    26410.743802    26004.132231    25579.338843    25149.586777    24720.661157
    24294.214876    23878.099174    23475.206612    23110.330579    22782.231405
    22486.363636    22228.925620    22004.132231    21811.983471    21647.933884
    21511.570248    21407.438017    21323.140496    21253.719008    21209.090909
    21185.537190    21177.685950    21178.099174    21170.247934    21134.710744
    21072.727273    20998.347107    20914.049587    20859.504132    20819.834711
    20466.666667    20266.666667    20200.000000    20200.000000    20266.666667
    20466.666667    20433.057851    20363.636364    20279.338843    20145.454545
    19966.942149    19738.842975    19490.909091    19188.429752    18866.115702
    18553.719008    18290.082645    18045.454545    17825.619835    17640.495868
    17495.041322    17400.000000    17360.330579    17360.330579
    30965.289256    30873.966942    30689.669421    30462.809917    30271.074380
    30090.909091    29824.793388    29429.752066    28884.297521    28285.950413
    27676.033058    27142.148760    26656.611570    26249.173554    25890.909091
    25588.016529    25329.338843    25170.247934    25077.272727    25050.413223
    25109.504132    25088.888889    25000.000000    25266.666667    25800.000000
    26326.033058    26676.033058    27054.132231    27453.305785    27825.206612
    28195.454545    28477.272727    28690.082645    28821.900826    28923.966942
    28986.363636    29019.008264    28935.123967    28795.454545    28575.206612
    28335.950413    28058.677686    27803.719008    27524.793388    27194.628099
    26812.809917    26392.975207    25954.958678    25511.983471    25069.834711
    24636.363636    24200.000000    23771.900826    23386.776860    23044.628099
    22753.305785    22518.595041    22321.900826    22152.892562    22006.611570
    21890.082645    21789.669421    21710.330579    21645.867769    21601.239669
    21571.487603    21545.454545    21511.157025    21458.677686    21385.123967
    21297.107438    21191.735537    21092.561983    21023.140496    20978.512397
    20733.333333    20666.666667    20733.333333    20733.333333    20666.666667
    20646.280992    20586.776860    20527.272727    20452.892562    20328.925620
    20155.371901    19927.272727    19679.338843    19381.818182    19069.421488
    18766.942149    18508.677686    18269.421488    18054.958678    17870.247934
    17730.165289    17640.495868    17600.826446    17605.785124
    30914.876033    30832.231405    30656.198347    30429.338843    30245.867769
    30061.157025    29790.495868    29390.495868    28831.818182    28235.123967
    27618.595041    27064.462810    26550.000000    26115.702479    25730.578512
    25394.628099    25116.115702    24937.190083    24817.768595    24771.074380
    24803.305785    24644.444444    24644.444444    25088.888889    25763.223140
    26061.157025    26452.066116    26863.223140    27304.132231    27732.231405
    28166.942149    28511.983471    28774.380165    28957.438017    29105.785124
    29214.462810    29285.123967    29229.752066    29124.380165    28936.363636
    28721.487603    28453.719008    28209.917355    27940.909091    27605.785124
    27211.157025    26778.099174    26326.859504    25870.661157    25422.314050
    24969.008264    24506.611570    24047.520661    23636.363636    23287.190083
    23007.438017    22788.842975    22608.677686    22457.851240    22331.404959
    22222.727273    22137.190083    22067.768595    22013.223140    21968.595041
    21927.685950    21883.471074    21821.074380    21735.537190    21633.884298
    21517.768595    21391.322314    21271.074380    21191.735537    21142.148760
    21000.000000    20933.333333    20938.842975    20899.173554    20864.462810
    20809.917355    20760.330579    20710.743802    20641.322314    20522.314050
    20353.719008    20120.661157    19862.809917    19570.247934    19262.809917
    18965.289256    18712.396694    18468.595041    18249.586777    18065.289256
    17925.619835    17841.322314    17801.652893    17811.570248
    30831.404959    30748.760331    30580.991736    30362.809917    30167.768595
    29971.900826    29690.082645    29278.512397    28723.140496    28128.099174
    27497.933884    26923.966942    26378.099174    25910.743802    25500.413223
    25151.239669    24854.545455    24657.438017    24519.834711    24453.305785
    24465.289256    24377.777778    24466.666667    25000.000000    25457.024793
    25788.016529    26204.132231    26653.305785    27140.909091    27623.553719
    28122.727273    28524.380165    28836.363636    29077.272727    29283.471074
    29436.776860    29545.454545    29534.297521    29471.900826    29318.181818
    29129.752066    28873.553719    28634.297521    28361.983471    28015.289256
    27609.504132    27164.876033    26700.413223    26237.603306    25769.421488
    25289.256198    24793.801653    24301.652893    23871.074380    23521.487603
    23246.280992    23031.818182    22856.198347    22711.570248    22593.388430
    22492.561983    22421.900826    22373.553719    22328.925620    22284.297521
    22232.231405    22171.900826    22093.388430    21991.735537    21873.966942
    21734.710744    21592.148760    21460.743802    21370.247934    21320.661157
    21200.000000    21000.000000    21000.000000    21066.666667    21052.892562
    21003.305785    20963.636364    20919.008264    20849.586777    20730.578512
    20557.024793    20319.008264    20046.280992    19743.801653    19436.363636
    19143.801653    18885.950413    18637.603306    18419.008264    18235.123967
    18095.867769    18011.570248    17971.900826    17986.776860
    30722.314050    30639.669421    30471.487603    30261.983471    30064.049587
    29850.413223    29550.826446    29136.363636    28577.272727    27983.884298
    27340.495868    26750.000000    26167.768595    25672.727273    25238.842975
    24878.099174    24571.487603    24357.851240    24202.066116    24129.338843
    24127.685950    24200.000000    24377.777778    24816.528926    25157.438017
    25513.223140    25952.892562    26438.429752    26977.685950    27523.140496
    28080.165289    28533.471074    28896.694215    29188.842975    29461.157025
    29680.578512    29840.495868    29881.818182    29864.049587    29746.280992
    29577.685950    29326.446281    29083.471074    28806.198347    28454.545455
    28029.338843    27558.264463    27080.578512    26597.933884    26103.305785
    25589.669421    25060.743802    24542.148760    24098.760331    23742.561983
    23460.743802    23239.256198    23063.223140    22920.247934    22810.330579
    22717.355372    22661.570248    22628.099174    22593.388430    22548.760331
    22492.975207    22428.925620    22346.694215    22233.884298    22097.933884
    21940.495868    21791.735537    21659.090909    21567.355372    21517.768595
    21333.333333    20933.333333    20800.000000    20933.333333    21200.000000
    21211.570248    21176.859504    21132.231405    21057.851240    20928.925620
    20750.413223    20507.438017    20219.834711    19907.438017    19595.041322
    19302.479339    19029.752066    18776.859504    18553.719008    18365.289256
    18226.446281    18137.190083    18092.561983    18102.479339
    30564.462810    30473.140496    30312.809917    30098.760331    29890.082645
    29666.528926    29357.024793    28932.644628    28369.834711    27779.338843
    27126.033058    26514.049587    25914.049587    25386.363636    24932.231405
    24562.809917    24241.322314    24017.768595    23857.438017    23778.512397
    23763.636364    23901.239669    24154.545455    24475.619835    24844.628099
    25235.123967    25703.305785    26230.165289    26814.462810    27416.115702
    28016.115702    28521.074380    28937.190083    29288.842975    29627.272727
    29906.198347    30110.743802    30206.198347    30234.710744    30154.545455
    29999.173554    29761.157025    29521.074380    29237.190083    28872.314050
    28427.685950    27943.388430    27454.132231    26945.041322    26417.355372
    25870.661157    25314.876033    24776.446281    24320.247934    23952.479339
    23654.132231    23420.661157    23232.644628    23091.322314    22989.669421
    22904.545455    22856.611570    22833.057851    22803.305785    22758.677686
    22704.132231    22646.280992    22559.090909    22441.322314    22292.148760
    22126.446281    21981.404959    21852.479339    21764.462810    21724.793388
    21400.000000    20933.333333    20733.333333    20866.666667    21200.000000
    21424.793388    21390.082645    21340.495868    21256.198347    21117.355372
    20928.925620    20676.033058    20378.512397    20056.198347    19733.884298
    19431.404959    19143.801653    18876.033058    18638.016529    18439.669421
    18290.909091    18191.735537    18137.190083    18137.190083
    30362.396694    30279.338843    30121.074380    29902.479339    29674.793388
    29441.322314    29121.900826    28679.338843    28115.289256    27536.363636
    26881.818182    26258.677686    25627.685950    25083.471074    24624.380165
    24236.363636    23900.000000    23666.528926    23508.264463    23429.338843
    23401.239669    23530.578512    23792.148760    24133.057851    24528.512397
    24947.107438    25453.719008    26021.900826    26651.239669    27294.628099
    27929.752066    28478.512397    28954.132231    29365.289256    29763.223140
    30095.041322    30345.867769    30488.842975    30557.024793    30507.851240
    30366.942149    30150.000000    29920.661157    29630.165289    29252.066116
    28801.239669    28304.132231    27795.454545    27260.330579    26706.611570
    26133.471074    25557.438017    25005.371901    24537.603306    24153.305785
    23833.471074    23576.446281    23377.685950    23232.231405    23140.082645
    23057.438017    23012.396694    22992.561983    22961.570248    22910.743802
    22856.198347    22804.545455    22723.553719    22605.785124    22461.570248
    22298.760331    22163.636364    22044.628099    21967.768595    21933.333333
    21466.666667    21000.000000    20866.666667    21000.000000    21400.000000
    21644.214876    21603.305785    21542.561983    21447.107438    21297.107438
    21092.561983    20829.752066    20517.355372    20180.165289    19842.975207
    19525.619835    19218.181818    18925.619835    18672.727273    18459.504132
    18290.909091    18176.859504    18107.438017    18097.520661
    30123.553719    30048.760331    29892.148760    29685.537190    29446.694215
    29194.628099    28856.611570    28403.719008    27846.280992    27278.512397
    26630.578512    26004.132231    25351.652893    24792.561983    24309.917355
    23909.917355    23565.289256    23328.512397    23172.314050    23093.388430
    23052.066116    23173.140496    23442.975207    23802.066116    24222.314050
    24678.925620    25217.355372    25820.247934    26488.016529    27156.198347
    27817.768595    28410.330579    28945.454545    29409.504132    29860.330579
    30238.429752    30520.661157    30704.545455    30805.785124    30780.991736
    30671.487603    30484.297521    30265.702479    29968.595041    29590.495868
    29133.057851    28622.727273    28102.479339    27547.520661    26974.380165
    26381.404959    25792.148760    25228.512397    24744.214876    24338.429752
    23985.537190    23707.024793    23493.388430    23345.867769    23251.652893
    23166.528926    23118.181818    23090.082645    23050.826446    22993.801653
    22939.256198    22892.561983    22811.570248    22698.760331    22558.264463
    22399.173554    22267.768595    22159.917355    22094.214876    22000.000000
    21600.000000    21266.666667    21133.333333    21266.666667    21600.000000
    21827.685950    21781.818182    21721.074380    21619.421488    21458.264463
    21242.561983    20963.636364    20641.322314    20289.256198    19937.190083
    19595.041322    19262.809917    18950.000000    18671.900826    18433.471074
    18244.628099    18110.743802    18026.446281    18006.611570
    29851.652893    29785.123967    29636.776860    29433.884298    29192.148760
    28921.487603    28564.876033    28109.917355    27550.826446    26989.669421
    26350.000000    25721.900826    25054.545455    24473.966942    23967.768595
    23555.785124    23209.504132    22976.033058    22821.900826    22742.975207
    22699.586777    22822.222222    23066.666667    23490.909091    23942.561983
    24437.190083    25007.438017    25638.429752    26329.338843    27013.636364
    27701.652893    28338.016529    28909.917355    29410.743802    29891.735537
    30300.000000    30605.785124    30814.462810    30940.909091    30949.173554
    30879.752066    30722.314050    30514.462810    30234.710744    29866.115702
    29411.570248    28897.520661    28373.553719    27814.876033    27230.165289
    26623.966942    26028.099174    25452.892562    24947.107438    24507.024793
    24122.727273    23819.421488    23592.561983    23431.818182    23324.380165
    23230.578512    23167.355372    23119.421488    23071.900826    23013.636364
    22959.090909    22917.355372    22841.322314    22733.471074    22597.933884
    22448.760331    22327.272727    22230.578512    22176.033058    22133.333333
    21866.666667    21600.000000    21533.333333    21600.000000    21866.666667
    21997.520661    21951.652893    21885.950413    21778.099174    21610.743802
    21378.925620    21083.884298    20740.495868    20368.595041    19996.694215
    19634.710744    19282.644628    18950.000000    18646.694215    18383.057851
    18174.380165    18025.619835    17931.404959    17901.652893
    29635.950413    29571.074380    29433.057851    29233.884298    28980.991736
    28683.884298    28307.438017    27834.297521    27273.553719    26719.008264
    26087.603306    25442.975207    24760.743802    24151.652893    23621.900826
    23190.082645    22842.148760    22605.371901    22453.305785    22288.888889
    22200.000000    22355.555556    22666.666667    23194.628099    23682.644628
    24215.289256    24817.355372    25468.595041    26166.115702    26866.528926
    27574.380165    28224.380165    28824.380165    29345.041322    29839.256198
    30260.743802    30573.140496    30797.933884    30949.173554    30998.760331
    30969.421488    30841.735537    30670.247934    30409.917355    30061.157025
    29619.834711    29119.008264    28608.264463    28054.545455    27473.140496
    26868.595041    26266.115702    25679.338843    25143.388430    24669.421488
    24254.132231    23926.446281    23675.206612    23490.082645    23364.462810
    23245.454545    23155.785124    23088.016529    23022.314050    22957.851240
    22904.545455    22869.008264    22799.173554    22697.520661    22573.140496
    22433.884298    22332.231405    22256.611570    22213.223140    22216.942149
    22200.000000    22066.666667    22000.000000    22066.666667    22159.917355
    22133.884298    22092.975207    22017.355372    21893.388430    21714.876033
    21478.099174    21173.140496    20814.876033    20428.099174    20041.322314
    19654.545455    19282.644628    18925.206612    18601.652893    18317.768595
    18089.256198    17925.619835    17821.487603    17786.776860
    29446.694215    29376.859504    29235.950413    29033.884298    28769.834711
    28446.280992    28056.611570    27571.900826    27009.504132    26454.958678
    25818.595041    25157.438017    24466.942149    23847.520661    23307.438017
    22862.396694    22512.809917    22266.115702    21888.888889    21733.333333
    21733.333333    21933.333333    22288.888889    22942.975207    23455.785124
    24019.834711    24640.495868    25305.371901    26009.504132    26719.421488
    27423.553719    28080.578512    28700.413223    29232.644628    29723.140496
    30140.909091    30451.652893    30690.909091    30865.289256    30956.198347
    30966.942149    30894.214876    30752.479339    30513.223140    30185.950413
    29774.793388    29304.132231    28814.876033    28280.991736    27717.768595
    27114.876033    26505.785124    25899.173554    25339.669421    24838.429752
    24391.735537    24027.685950    23740.082645    23525.619835    23364.049587
    23208.264463    23087.190083    22989.669421    22905.785124    22830.165289
    22778.099174    22750.826446    22699.173554    22615.702479    22502.479339
    22384.297521    22307.438017    22251.652893    22228.099174    22246.694215
    22278.925620    22292.561983    22283.884298    22271.487603    22264.049587
    22252.892562    22211.983471    22126.446281    21987.603306    21794.214876
    21542.561983    21227.685950    20859.504132    20462.809917    20061.157025
    19654.545455    19262.809917    18885.537190    18542.148760    18243.388430
    18000.000000    17826.446281    17712.396694    17667.768595
    29288.842975    29214.049587    29069.008264    28856.198347    28574.380165
    28230.991736    27834.710744    27338.429752    26773.140496    26204.132231
    25567.768595    24890.082645    24191.322314    23554.958678    23009.504132
    22557.851240    22207.024793    21888.888889    21266.666667    21266.666667
    21333.333333    21911.111111    22258.264463    22723.140496    23260.743802
    23844.628099    24477.272727    25148.760331    25859.504132    26571.074380
    27271.487603    27926.859504    28538.016529    29073.140496    29551.652893
    29957.438017    30264.462810    30516.115702    30713.636364    30837.603306
    30896.280992    30871.900826    30761.983471    30545.867769    30250.000000
    29877.272727    29445.041322    28992.561983    28493.801653    27948.760331
    27355.785124    26735.123967    26115.289256    25538.842975    25016.942149
    24537.603306    24130.578512    23801.652893    23539.256198    23330.165289
    23132.644628    22970.247934    22847.933884    22745.867769    22664.049587
    22618.181818    22609.090909    22582.231405    22521.900826    22431.818182
    22339.669421    22292.561983    22271.487603    22267.768595    22296.280992
    22338.429752    22361.983471    22363.223140    22360.743802    22358.264463
    22352.066116    22311.157025    22210.743802    22052.066116    21843.801653
    21582.231405    21257.438017    20884.297521    20477.685950    20066.115702
    19649.586777    19242.975207    18845.867769    18482.644628    18164.049587
    17905.785124    17717.355372    17593.388430    17538.842975
    29183.057851    29109.917355    28960.743802    28728.512397    28420.247934
    28061.570248    27650.000000    27140.082645    26563.223140    25991.322314
    25366.528926    24683.884298    23970.247934    23321.900826    22771.074380
    22324.793388    21959.504132    21600.000000    21200.000000    21488.888889
    21532.231405    21707.851240    22058.677686    22548.347107    23105.785124
    23702.892562    24335.537190    25013.636364    25717.355372    26423.553719
    27105.371901    27744.214876    28338.842975    28869.008264    29327.685950
    29713.636364    30015.702479    30279.752066    30491.735537    30655.371901
    30755.371901    30772.314050    30695.454545    30512.396694    30255.785124
    29929.338843    29543.388430    29142.148760    28678.512397    28160.330579
    27571.074380    26945.454545    26327.272727    25740.495868    25195.867769
    24683.884298    24233.884298    23857.024793    23535.123967    23273.553719
    23028.099174    22830.578512    22678.512397    22558.264463    22475.206612
    22440.495868    22449.586777    22447.520661    22416.942149    22359.917355
    22298.760331    22287.603306    22296.280992    22317.355372    22355.785124
    22397.933884    22421.487603    22422.727273    22425.206612    22427.685950
    22416.528926    22365.702479    22250.413223    22076.859504    21853.719008
    21582.231405    21257.438017    20884.297521    20482.644628    20066.115702
    19639.669421    19228.099174    18821.074380    18438.016529    18099.586777
    17826.446281    17628.099174    17489.256198    17424.793388
    29116.942149    29045.454545    28892.148760    28648.347107    28305.371901
    27916.528926    27481.404959    26949.586777    26367.768595    25805.785124
    25198.760331    24511.570248    23790.082645    23136.776860    22579.752066
    22145.041322    21783.057851    21507.024793    21370.247934    21344.628099
    21381.404959    21564.049587    21935.950413    22443.388430    23007.024793
    23610.330579    24236.776860    24903.719008    25594.214876    26282.231405
    26932.644628    27548.347107    28119.834711    28618.595041    29050.826446
    29416.942149    29714.049587    29982.644628    30215.702479    30411.157025
    30542.975207    30600.000000    30554.958678    30402.892562    30192.148760
    29918.595041    29585.537190    29228.925620    28808.264463    28309.917355
    27732.231405    27117.768595    26509.090909    25919.834711    25361.157025
    24816.528926    24330.165289    23911.983471    23537.190083    23221.074380
    22934.710744    22700.826446    22519.008264    22375.619835    22291.322314
    22273.966942    22301.239669    22317.355372    22309.917355    22280.991736
    22252.892562    22272.727273    22312.396694    22353.305785    22406.611570
    22448.760331    22466.115702    22472.314050    22479.752066    22482.231405
    22471.074380    22410.330579    22285.123967    22096.694215    21863.636364
    21587.190083    21262.396694    20894.214876    20492.561983    20076.033058
    19654.545455    19238.016529    18826.033058    18428.099174    18074.793388
    17791.735537    17578.512397    17434.710744    17360.330579
    29066.528926    28988.842975    28831.404959    28567.768595    28218.181818
    27805.785124    27340.082645    26801.239669    26206.198347    25647.933884
    25057.851240    24377.272727    23664.049587    23011.983471    22454.958678
    22011.983471    21651.652893    21389.256198    21259.504132    21247.107438
    21297.107438    21479.752066    21854.958678    22364.049587    22927.685950
    23530.991736    24152.479339    24803.305785    25464.049587    26128.925620
    26754.545455    27353.719008    27908.677686    28389.256198    28809.917355
    29164.462810    29450.000000    29721.900826    29967.355372    30183.884298
    30330.165289    30411.983471    30392.148760    30264.462810    30092.975207
    29857.438017    29569.008264    29263.636364    28872.727273    28402.892562
    27854.132231    27268.181818    26672.727273    26080.991736    25508.264463
    24938.016529    24422.314050    23969.834711    23549.173554    23191.735537
    22869.421488    22599.173554    22386.363636    22224.793388    22134.297521
    22123.140496    22161.570248    22188.842975    22197.520661    22194.628099
    22194.628099    22240.495868    22306.198347    22368.181818    22431.404959
    22478.512397    22495.867769    22502.066116    22509.504132    22516.942149
    22505.785124    22445.041322    22309.917355    22111.570248    21873.553719
    21597.107438    21277.272727    20919.008264    20527.272727    20120.661157
    19699.173554    19277.685950    18855.785124    18447.933884    18084.710744
    17786.776860    17563.636364    17409.917355    17330.578512
    29034.297521    28950.413223    28780.165289    28496.694215    28131.818182
    27704.132231    27222.727273    26661.983471    26060.743802    25497.520661
    24919.421488    24260.330579    23565.289256    22924.380165    22372.314050
    21926.033058    21572.314050    21321.900826    21210.330579    21204.132231
    21267.355372    21447.933884    21804.545455    22305.371901    22865.702479
    23464.049587    24075.619835    24705.371901    25338.016529    25966.528926
    26567.355372    27149.586777    27694.628099    28171.900826    28572.727273
    28900.826446    29174.793388    29441.735537    29683.471074    29898.347107
    30059.090909    30157.024793    30154.132231    30051.239669    29911.157025
    29721.900826    29492.975207    29232.231405    28879.338843    28447.520661
    27943.801653    27388.429752    26814.876033    26229.338843    25648.760331
    25059.090909    24520.247934    24026.859504    23564.876033    23166.115702
    22814.462810    22512.809917    22275.206612    22100.413223    22003.719008
    21986.363636    22018.595041    22049.586777    22079.338843    22104.545455
    22137.603306    22204.545455    22286.363636    22364.462810    22432.644628
    22479.752066    22503.305785    22520.661157    22534.297521    22541.735537
    22530.578512    22464.876033    22324.793388    22126.446281    21888.429752
    21616.942149    21307.024793    20958.677686    20581.818182    20185.123967
    19768.595041    19347.107438    18925.206612    18512.396694    18139.256198
    17836.363636    17603.305785    17444.628099    17365.289256
    29033.471074    28943.801653    28761.157025    28471.074380    28090.909091
    27640.082645    27135.123967    26559.504132    25947.107438    25386.363636
    24821.900826    24195.454545    23519.834711    22895.041322    22349.586777
    21904.958678    21562.809917    21324.380165    21223.966942    21228.925620
    21292.148760    21454.545455    21781.404959    22264.049587    22809.504132
    23388.016529    23984.710744    24588.429752    25192.975207    25791.735537
    26376.033058    26947.520661    27489.256198    27954.958678    28335.950413
    28644.214876    28906.611570    29153.719008    29376.859504    29581.818182
    29742.561983    29840.495868    29846.694215    29768.181818    29659.917355
    29516.942149    29334.297521    29118.181818    28818.181818    28439.256198
    27975.206612    27458.264463    26914.462810    26342.975207    25754.545455
    25158.264463    24596.280992    24075.206612    23571.900826    23136.776860
    22755.785124    22436.363636    22178.925620    21990.909091    21894.214876
    21870.661157    21891.735537    21932.644628    21983.471074    22042.975207
    22099.173554    22182.231405    22275.206612    22359.504132    22427.685950
    22468.595041    22498.347107    22526.859504    22540.495868    22547.933884
    22530.578512    22464.876033    22329.752066    22136.363636    21908.264463
    21646.694215    21346.694215    21013.223140    20651.239669    20269.421488
    19862.809917    19451.239669    19034.297521    18616.528926    18238.429752
    17930.578512    17697.520661    17538.842975    17459.504132
    29077.685950    28981.404959    28792.148760    28486.776860    28091.322314
    27617.355372    27088.842975    26498.347107    25872.314050    25305.371901
    24759.917355    24162.396694    23511.157025    22897.933884    22359.090909
    21926.033058    21595.454545    21369.008264    21279.752066    21284.710744
    21342.975207    21480.991736    21773.140496    22225.619835    22746.280992
    23304.958678    23876.859504    24454.545455    25030.991736    25600.000000
    26180.578512    26746.280992    27276.033058    27730.165289    28098.347107
    28393.388430    28635.950413    28863.223140    29067.768595    29256.198347
    29410.330579    29493.801653    29509.090909    29455.785124    29379.338843
    29276.033058    29133.057851    28969.834711    28722.727273    28390.082645
    27972.314050    27493.801653    26980.165289    26416.528926    25828.099174
    25225.206612    24646.694215    24097.933884    23565.289256    23093.801653
    22695.041322    22357.851240    22093.388430    21904.545455    21814.049587
    21790.495868    21805.371901    21850.000000    21921.900826    21997.520661
    22070.661157    22158.677686    22256.611570    22334.710744    22390.495868
    22425.206612    22454.958678    22489.669421    22509.504132    22516.942149
    22504.545455    22450.000000    22326.033058    22148.760331    21936.776860
    21691.322314    21406.198347    21087.603306    20740.495868    20373.553719
    19986.776860    19585.123967    19173.140496    18760.330579    18382.231405
    18074.380165    17846.280992    17692.561983    17613.223140
    29185.950413    29083.057851    28879.338843    28550.826446    28132.231405
    27635.123967    27083.057851    26469.834711    25822.314050    25241.322314
    24707.024793    24137.190083    23512.396694    22915.702479    22393.388430
    21976.859504    21657.851240    21443.388430    21365.289256    21370.247934
    21423.553719    21537.190083    21788.429752    22200.826446    22691.735537
    23220.661157    23762.809917    24314.462810    24862.809917    25410.330579
    25987.190083    26547.107438    27064.876033    27513.636364    27876.859504
    28158.677686    28396.280992    28603.719008    28783.057851    28948.347107
    29080.991736    29150.000000    29167.768595    29133.057851    29075.206612
    28997.107438    28893.801653    28768.595041    28567.768595    28288.016529
    27923.140496    27482.644628    26985.123967    26435.950413    25854.132231
    25257.851240    24669.421488    24099.173554    23537.190083    23047.933884
    22631.404959    22287.603306    22023.140496    21852.479339    21773.140496
    21749.586777    21764.462810    21825.206612    21918.181818    22016.115702
    22100.413223    22199.586777    22291.322314    22363.223140    22401.652893
    22419.008264    22448.760331    22483.471074    22497.107438    22498.347107
    22484.710744    22440.082645    22326.033058    22164.876033    21969.008264
    21744.628099    21480.578512    21176.859504    20844.628099    20497.520661
    20130.578512    19738.842975    19337.190083    18929.752066    18557.024793
    18259.504132    18031.404959    17882.644628    17808.264463
    29327.272727    29211.157025    28986.363636    28634.710744    28192.975207
    27672.727273    27097.107438    26461.157025    25792.148760    25201.652893
    24670.661157    24120.661157    23527.272727    22952.066116    22446.280992
    22046.280992    21738.842975    21536.363636    21469.421488    21474.380165
    21511.570248    21597.107438    21808.677686    22176.033058    22632.231405
    23131.404959    23643.801653    24169.421488    24698.347107    25233.057851
    25798.347107    26344.628099    26863.636364    27315.289256    27681.818182
    27966.528926    28199.173554    28395.041322    28549.173554    28676.033058
    28778.512397    28834.297521    28855.785124    28816.942149    28762.809917
    28701.652893    28621.900826    28521.487603    28358.677686    28131.818182
    27819.834711    27410.743802    26935.950413    26401.652893    25840.909091
    25257.851240    24664.462810    24072.727273    23500.826446    23000.000000
    22576.859504    22233.057851    21986.363636    21833.884298    21771.900826
    21753.305785    21773.140496    21850.000000    21969.008264    22081.818182
    22176.033058    22275.206612    22360.743802    22415.289256    22436.363636
    22436.363636    22454.958678    22484.710744    22487.190083    22477.272727
    22463.636364    22423.966942    22324.793388    22179.752066    22004.958678
    21801.652893    21558.677686    21276.033058    20963.636364    20636.363636
    20284.297521    19907.438017    19510.743802    19103.719008    18736.363636
    18438.842975    18215.702479    18066.942149    17997.520661
    29437.190083    29314.462810    29068.595041    28693.801653    28236.776860
    27701.239669    27109.917355    26459.090909    25768.595041    25168.595041
    24640.909091    24110.743802    23537.190083    22988.429752    22499.173554
    22110.743802    21814.876033    21624.380165    21568.595041    21578.512397
    21604.545455    21666.942149    21838.842975    22166.115702    22582.644628
    23052.066116    23539.669421    24047.107438    24564.462810    25079.752066
    25628.512397    26164.462810    26671.900826    27126.859504    27497.107438
    27785.123967    28021.074380    28205.371901    28334.710744    28423.553719
    28495.867769    28531.818182    28533.471074    28491.735537    28440.909091
    28389.669421    28319.834711    28235.950413    28111.157025    27922.314050
    27648.347107    27277.272727    26831.818182    26327.685950    25789.669421
    25219.834711    24628.099174    24033.057851    23456.198347    22948.760331
    22530.578512    22204.545455    21975.619835    21846.280992    21806.611570
    21802.892562    21832.644628    21930.578512    22075.619835    22203.305785
    22302.479339    22396.694215    22464.876033    22502.066116    22507.024793
    22485.950413    22494.628099    22514.462810    22500.826446    22474.793388
    22456.198347    22421.487603    22337.190083    22218.181818    22064.462810
    21876.033058    21652.892562    21390.082645    21097.520661    20785.123967
    20452.892562    20085.950413    19694.214876    19287.603306    18915.702479
    18618.181818    18395.041322    18251.239669    18176.859504
    29485.950413    29363.223140    29109.504132    28720.247934    28247.933884
    27705.785124    27100.826446    26435.123967    25736.776860    25133.884298
    24616.115702    24105.785124    23552.066116    23018.181818    22550.413223
    22178.512397    21894.214876    21722.314050    21677.685950    21687.603306
    21708.677686    21754.132231    21892.561983    22179.752066    22561.570248
    22996.280992    23460.743802    23956.611570    24455.785124    24951.652893
    25492.561983    26011.983471    26503.305785    26955.371901    27338.016529
    27638.016529    27870.661157    28045.041322    28151.239669    28208.677686
    28250.826446    28256.611570    28245.041322    28205.371901    28157.851240
    28094.628099    28019.421488    27952.066116    27850.413223    27684.710744
    27448.760331    27115.702479    26701.239669    26220.661157    25698.760331
    25137.190083    24565.289256    23978.512397    23408.264463    22905.785124
    22504.132231    22194.628099    21988.429752    21882.231405    21864.876033
    21876.033058    21920.661157    22028.512397    22188.429752    22326.033058
    22425.206612    22509.504132    22567.768595    22588.842975    22572.727273
    22530.578512    22524.380165    22534.297521    22515.702479    22484.710744
    22461.157025    22431.404959    22361.983471    22262.809917    22128.925620
    21960.330579    21761.983471    21523.966942    21246.280992    20948.760331
    20626.446281    20269.421488    19882.644628    19471.074380    19089.256198
    18786.776860    18563.636364    18414.876033    18340.495868
    29487.603306    29364.876033    29112.396694    28716.528926    28228.925620
    27673.553719    27054.958678    26380.578512    25688.429752    25104.545455
    24597.933884    24107.438017    23573.553719    23066.115702    22619.834711
    22269.421488    22008.264463    21854.958678    21815.289256    21825.206612
    21835.123967    21869.421488    21981.404959    22235.537190    22577.685950
    22984.297521    23427.272727    23900.000000    24380.991736    24865.289256
    25385.537190    25890.495868    26367.355372    26818.181818    27206.198347
    27518.181818    27749.586777    27909.504132    27999.173554    28033.471074
    28037.603306    28019.834711    27999.586777    27959.917355    27899.173554
    27823.966942    27736.776860    27670.661157    27576.859504    27434.297521
    27228.099174    26933.057851    26549.586777    26085.950413    25573.553719
    25028.099174    24476.033058    23914.049587    23361.983471    22882.644628
    22497.520661    22209.504132    22019.834711    21931.818182    21931.818182
    21952.892562    22002.479339    22115.289256    22275.206612    22412.809917
    22502.066116    22571.487603    22609.917355    22616.115702    22583.884298
    22520.661157    22504.545455    22509.504132    22490.909091    22464.876033
    22446.280992    22426.446281    22376.859504    22302.479339    22188.429752
    22044.628099    21876.033058    21657.851240    21404.958678    21117.355372
    20800.000000    20447.933884    20061.157025    19644.628099    19252.892562
    18945.454545    18717.355372    18563.636364    18489.256198
    29406.611570    29283.884298    29032.644628    28638.842975    28159.917355
    27606.611570    26990.082645    26331.404959    25661.157025    25091.322314
    24597.520661    24121.900826    23619.421488    23138.429752    22718.595041
    22383.057851    22143.388430    22006.611570    21964.876033    21967.768595
    21978.512397    22006.611570    22103.719008    22319.834711    22628.925620
    23009.090909    23423.966942    23868.595041    24333.057851    24805.785124
    25313.223140    25797.933884    26268.181818    26712.396694    27107.024793
    27425.619835    27657.024793    27809.090909    27884.297521    27888.842975
    27854.958678    27814.049587    27783.884298    27727.685950    27652.479339
    27564.049587    27463.636364    27377.685950    27285.123967    27157.024793
    26980.578512    26723.553719    26362.809917    25916.115702    25421.900826
    24897.520661    24370.247934    23838.016529    23327.272727    22877.685950
    22515.702479    22244.214876    22071.074380    21995.041322    22001.239669
    22027.272727    22071.900826    22179.752066    22334.710744    22457.438017
    22531.818182    22581.404959    22600.000000    22586.363636    22539.256198
    22466.115702    22440.082645    22450.000000    22431.404959    22405.371901
    22401.652893    22401.652893    22376.859504    22327.272727    22242.975207
    22128.925620    21985.123967    21796.694215    21558.677686    21285.950413
    20978.512397    20621.487603    20229.752066    19808.264463    19411.570248
    19094.214876    18856.198347    18702.479339    18623.140496
    29263.636364    29140.909091    28890.909091    28513.636364    28051.652893
    27515.289256    26908.677686    26273.966942    25633.471074    25071.487603
    24584.297521    24142.975207    23678.099174    23223.553719    22823.553719
    22509.090909    22285.537190    22171.900826    22134.297521    22130.165289
    22147.933884    22176.033058    22252.066116    22430.578512    22713.223140
    23060.330579    23440.909091    23862.809917    24304.545455    24759.504132
    25254.132231    25725.206612    26188.842975    26626.446281    27021.074380
    27339.669421    27571.074380    27723.140496    27777.272727    27745.454545
    27681.818182    27617.768595    27564.462810    27493.801653    27404.132231
    27302.479339    27188.842975    27089.669421    26983.884298    26863.636364
    26716.942149    26489.669421    26151.652893    25728.512397    25255.371901
    24757.024793    24259.504132    23761.983471    23292.561983    22874.380165
    22537.190083    22283.884298    22122.314050    22053.305785    22060.743802
    22075.619835    22110.330579    22208.264463    22353.305785    22461.157025
    22525.619835    22555.371901    22554.132231    22520.661157    22458.677686
    22375.619835    22350.826446    22355.785124    22332.231405    22306.198347
    22307.438017    22322.314050    22322.314050    22302.479339    22252.892562
    22168.595041    22059.504132    21895.867769    21682.644628    21429.752066
    21127.272727    20775.206612    20383.471074    19961.983471    19560.330579
    19233.057851    18990.082645    18826.446281    18747.107438
    29092.561983    28971.074380    28735.537190    28374.793388    27929.338843
    27409.917355    26820.247934    26202.066116    25591.322314    25050.000000
    24577.272727    24165.289256    23739.669421    23304.958678    22924.793388
    22625.206612    22411.570248    22302.892562    22276.446281    22265.289256
    22283.884298    22311.983471    22378.512397    22530.991736    22780.165289
    23094.214876    23453.305785    23858.677686    24288.842975    24719.421488
    25188.016529    25632.231405    26076.033058    26487.190083    26861.983471
    27180.991736    27412.396694    27551.239669    27584.297521    27524.793388
    27446.694215    27366.115702    27296.280992    27224.380165    27126.859504
    27025.206612    26904.958678    26792.561983    26679.752066    26560.330579
    26427.685950    26214.462810    25905.785124    25519.008264    25073.140496
    24613.636364    24152.066116    23689.256198    23261.157025    22874.793388
    22564.462810    22331.404959    22178.512397    22111.570248    22109.090909
    22107.851240    22121.487603    22203.305785    22328.512397    22411.570248
    22461.157025    22476.033058    22454.958678    22406.611570    22329.752066
    22241.735537    22211.983471    22211.983471    22183.471074    22157.438017
    22168.595041    22193.388430    22218.181818    22233.057851    22218.181818
    22173.553719    22094.214876    21960.330579    21776.859504    21538.842975
    21251.239669    20909.090909    20527.272727    20100.826446    19689.256198
    19357.024793    19104.132231    18935.537190    18851.239669
    28894.214876    28787.190083    28574.793388    28237.190083    27808.264463
    27297.520661    26716.528926    26121.074380    25546.694215    25034.710744
    24594.214876    24201.652893    23797.520661    23382.644628    23022.314050
    22737.603306    22533.884298    22430.165289    22397.520661    22379.338843
    22391.735537    22415.702479    22489.669421    22627.272727    22842.975207
    23130.578512    23468.181818    23850.413223    24255.785124    24666.528926
    25102.479339    25512.396694    25914.876033    26278.099174    26626.446281
    26939.256198    27157.438017    27276.446281    27296.280992    27230.165289
    27144.214876    27062.396694    26999.173554    26940.495868    26849.586777
    26747.933884    26621.074380    26502.066116    26388.842975    26275.619835
    26156.198347    25964.049587    25683.057851    25330.991736    24919.421488
    24505.785124    24086.776860    23665.289256    23273.553719    22919.008264
    22628.925620    22404.132231    22252.892562    22176.033058    22156.611570
    22127.272727    22117.768595    22173.553719    22273.966942    22332.231405
    22357.024793    22352.066116    22316.115702    22247.933884    22161.157025
    22063.223140    22028.512397    22018.595041    21985.123967    21959.090909
    21975.206612    22019.834711    22074.380165    22119.008264    22150.000000
    22140.082645    22095.454545    21996.280992    21837.603306    21624.380165
    21356.611570    21034.297521    20657.438017    20226.033058    19809.504132
    19461.157025    19203.305785    19029.752066    18940.495868
    28719.834711    28627.272727    28435.950413    28121.487603    27709.090909
    27207.024793    26634.710744    26061.983471    25521.900826    25037.190083
    24617.355372    24231.404959    23837.190083    23442.148760    23096.694215
    22826.859504    22633.057851    22529.338843    22490.495868    22400.000000
    22473.553719    22504.545455    22585.537190    22713.223140    22902.066116
    23168.181818    23477.685950    23830.165289    24209.090909    24586.776860
    24989.669421    25352.479339    25692.148760    26007.438017    26322.727273
    26616.115702    26814.462810    26920.247934    26933.471074    26867.355372
    26794.628099    26732.644628    26690.495868    26653.719008    26583.884298
    26488.842975    26361.983471    26242.975207    26129.338843    26029.338843
    25929.752066    25757.438017    25496.280992    25177.685950    24813.636364
    24438.016529    24061.570248    23681.404959    23326.033058    23003.305785
    22731.404959    22513.223140    22357.024793    22268.595041    22219.421488
    22155.371901    22117.768595    22142.561983    22207.024793    22234.297521
    22234.297521    22199.586777    22138.842975    22050.826446    21944.214876
    21837.603306    21797.933884    21778.099174    21744.628099    21724.793388
    21752.066116    21816.528926    21900.826446    21986.363636    22058.264463
    22088.016529    22083.057851    22013.636364    21884.710744    21696.280992
    21453.305785    21145.867769    20773.966942    20342.561983    19914.876033
    19555.371901    19287.603306    19109.090909    19019.834711
    28567.768595    28481.818182    28311.570248    28020.247934    27624.380165
    27130.991736    26567.355372    26011.157025    25505.371901    25047.933884
    24634.710744    24248.760331    23864.462810    23484.297521    23159.917355
    22904.958678    22721.074380    22617.355372    22573.553719    22538.016529
    22555.371901    22599.586777    22687.603306    22805.371901    22972.314050
    23203.719008    23478.099174    23793.801653    24139.256198    24481.818182
    24831.818182    25135.537190    25414.049587    25674.380165    25949.586777
    26209.917355    26388.429752    26480.991736    26494.628099    26442.148760
    26396.280992    26369.008264    26354.958678    26339.669421    26291.322314
    26209.917355    26096.694215    25977.685950    25877.685950    25790.909091
    25711.157025    25558.677686    25323.966942    25045.454545    24727.685950
    24396.694215    24062.809917    23723.966942    23407.024793    23109.090909
    22855.371901    22642.148760    22479.338843    22366.528926    22280.991736
    22182.231405    22106.611570    22095.454545    22119.008264    22115.289256
    22090.495868    22026.033058    21930.578512    21812.809917    21687.603306
    21572.314050    21522.727273    21502.892562    21469.421488    21460.743802
    21504.132231    21583.471074    21697.520661    21817.768595    21929.338843
    22003.719008    22033.471074    21998.760331    21899.586777    21740.909091
    21517.768595    21225.206612    20863.223140    20426.859504    19994.214876
    19629.752066    19352.066116    19168.595041    19079.338843
    28400.000000    28320.661157    28171.487603    27903.305785    27523.966942
    27047.107438    26500.000000    25960.330579    25488.842975    25058.677686
    24652.066116    24266.115702    23886.776860    23521.487603    23218.181818
    22973.140496    22794.214876    22690.495868    22641.735537    22600.000000
    22622.314050    22679.752066    22780.991736    22900.826446    23052.892562
    23256.611570    23500.826446    23784.710744    24096.694215    24404.132231
    24701.239669    24945.867769    25163.223140    25369.421488    25589.669421
    25809.917355    25948.760331    26028.099174    26048.760331    26016.528926
    25997.520661    25998.347107    26012.396694    26025.206612    25991.322314
    25931.404959    25831.818182    25732.644628    25646.280992    25572.727273
    25506.198347    25380.165289    25185.537190    24947.107438    24669.008264
    24382.644628    24091.322314    23793.801653    23508.264463    23230.165289
    22988.016529    22780.991736    22604.958678    22460.743802    22338.842975
    22205.371901    22091.735537    22033.471074    22011.157025    21971.487603
    21921.900826    21827.685950    21696.280992    21543.801653    21400.000000
    21271.074380    21211.570248    21186.776860    21164.462810    21171.900826
    21236.363636    21335.537190    21469.421488    21619.421488    21770.661157
    21879.752066    21949.173554    21949.173554    21884.710744    21750.826446
    21547.520661    21269.834711    20912.809917    20481.404959    20048.760331
    19679.338843    19401.652893    19213.223140    19119.008264
    28205.785124    28139.669421    28011.570248    27766.528926    27410.330579
    26950.000000    26419.421488    25902.892562    25465.702479    25062.809917
    24675.619835    24295.867769    23922.727273    23567.355372    23278.925620
    23043.801653    22869.834711    22761.157025    22707.438017    22659.504132
    22686.776860    22749.173554    22857.438017    22984.710744    23133.471074
    23315.702479    23536.776860    23795.867769    24086.363636    24365.702479
    24624.793388    24818.181818    24976.446281    25128.512397    25294.214876
    25459.917355    25559.090909    25618.181818    25638.842975    25619.834711
    25614.049587    25628.099174    25662.396694    25703.305785    25690.495868
    25638.016529    25552.892562    25480.165289    25414.049587    25353.719008
    25307.024793    25214.049587    25059.504132    24867.355372    24628.925620
    24380.578512    24138.842975    23889.669421    23628.925620    23364.049587
    23128.512397    22914.876033    22719.421488    22543.801653    22379.338843
    22211.157025    22059.504132    21954.132231    21880.991736    21806.611570
    21727.272727    21603.305785    21442.148760    21261.157025    21093.801653
    20951.239669    20876.859504    20847.107438    20835.950413    20864.462810
    20948.760331    21067.768595    21221.487603    21396.280992    21577.272727
    21721.074380    21825.206612    21864.876033    21830.165289    21721.074380
    21537.603306    21269.834711    20922.727273    20501.239669    20073.553719
    19709.090909    19431.404959    19242.975207    19143.801653
    27991.735537    27938.842975    27831.818182    27609.917355    27276.859504
    26833.057851    26319.008264    25825.619835    25429.338843    25053.719008
    24685.950413    24319.008264    23957.024793    23617.768595    23357.024793
    23136.776860    22967.768595    22854.132231    22795.454545    22736.363636
    22757.438017    22819.834711    22935.123967    23064.876033    23204.132231
    23365.289256    23564.876033    23805.785124    24081.404959    24345.867769
    24571.900826    24725.206612    24837.190083    24935.950413    25047.933884
    25166.942149    25226.033058    25258.264463    25265.289256    25245.867769
    25239.669421    25266.528926    25320.661157    25381.404959    25381.818182
    25342.561983    25270.661157    25218.181818    25172.314050    25138.842975
    25119.008264    25059.504132    24945.454545    24800.000000    24606.611570
    24403.305785    24204.545455    23997.107438    23761.157025    23509.504132
    23269.008264    23037.603306    22817.768595    22610.743802    22403.719008
    22195.867769    22006.198347    21853.719008    21729.752066    21615.702479
    21501.652893    21347.933884    21163.223140    20958.677686    20767.768595
    20611.570248    20522.314050    20487.603306    20487.603306    20537.190083
    20641.322314    20780.165289    20953.719008    21148.347107    21354.132231
    21527.685950    21661.570248    21730.991736    21726.033058    21641.735537
    21473.140496    21220.247934    20888.016529    20481.404959    20068.595041
    19714.049587    19441.322314    19252.892562    19158.677686
    27761.983471    27728.925620    27649.586777    27448.760331    27132.231405
    26704.958678    26207.438017    25737.190083    25368.181818    25026.446281
    24684.710744    24337.190083    23986.363636    23663.223140    23418.595041
    23214.876033    23050.826446    22932.231405    22868.595041    22798.347107
    22807.024793    22863.223140    22979.338843    23111.570248    23241.322314
[truncated: 14,032 more chars]
