# Supplementary material for: An enhanced view on the Mediterranean Sea crust from potential fields data
Source: Sci Rep. 2023 May 23;13:8298. doi: 10.1038/s41598-023-35282-6 (PMC10206088; doi:10.1038/s41598-023-35282-6)
Supplement: Supplementary file 1 — Supplementary Information 1. [file 41598_2023_35282_MOESM1_ESM.zip › L6.zyc]

!
! EXPORT FROM MATLAB 
!
!
!
@GRID ZYCOR FILE, GRID, 5
 16, 9999.0000, , 6, 1 
      99,    258,         -6.20833,         36.62500,         29.75834,         46.09167
0.0, 0., 0.
@
    14866.666667    14777.777778    14955.555556    15044.444444    15311.111111
    15511.111111    16000.000000    16733.333333    17666.666667    19000.000000
    20466.666667    22266.666667    24266.666667    26333.333333    28000.000000
    29533.333333    30866.666667    32266.666667    33400.000000    34600.000000
    35400.000000    35800.000000    35400.000000    35000.000000    34600.000000
    34600.000000    34600.000000    34600.000000    34600.000000    34600.000000
    34200.000000    33533.333333    32733.333333    32111.111111    31755.555556
    31755.555556    31755.555556    31644.444444    31088.888889    30977.777778
    31088.888889    31644.444444    31755.555556    31755.555556    31533.333333
    31422.222222    31088.888889    30977.777778    30755.555556    30977.777778
    31311.111111    32266.666667    33133.333333    33933.333333    34600.000000
    35266.666667    35266.666667    35000.000000    34600.000000    34200.000000
    33800.000000    33000.000000    32377.777778    31977.777778    32111.111111
    32733.333333    33133.333333    33533.333333    33933.333333    34333.333333
    34600.000000    34733.333333    34733.333333    34333.333333    34200.000000
    34333.333333    35133.333333    35933.333333    37000.000000    38200.000000
    39400.000000    40600.000000    41800.000000    42733.333333    43133.333333
    42866.666667    42333.333333    41533.333333    41400.000000    41133.333333
    41133.333333    40733.333333    40600.000000    40466.666667    40066.666667
    39933.333333    39933.333333    39933.333333    39666.666667
    15466.666667    15355.555556    15377.777778    15355.555556    15422.222222
    15555.555556    16000.000000    16666.666667    17533.333333    18800.000000
    20200.000000    22066.666667    24133.333333    26333.333333    27888.888889
    29422.222222    30888.888889    32400.000000    33533.333333    34600.000000
    35400.000000    35666.666667    35266.666667    34733.333333    34333.333333
    34200.000000    34200.000000    34333.333333    34466.666667    34600.000000
    34333.333333    33800.000000    33000.000000    32355.555556    31977.777778
    32111.111111    32111.111111    32000.000000    31533.333333    31422.222222
    31533.333333    32000.000000    32111.111111    32111.111111    31866.666667
    31755.555556    31422.222222    31200.000000    30977.777778    31200.000000
    31533.333333    32377.777778    33266.666667    34066.666667    34600.000000
    35000.000000    35000.000000    34866.666667    34600.000000    34333.333333
    33933.333333    33266.666667    32755.555556    32488.888889    32622.222222
    33000.000000    33400.000000    33800.000000    34200.000000    34600.000000
    34866.666667    35133.333333    35000.000000    34600.000000    34333.333333
    34600.000000    35400.000000    36200.000000    37133.333333    38200.000000
    39400.000000    40600.000000    41800.000000    42866.666667    43400.000000
    43266.666667    42600.000000    41800.000000    41533.333333    41400.000000
    41266.666667    40733.333333    40333.333333    40066.666667    39666.666667
    39400.000000    39266.666667    39266.666667    39133.333333
    16400.000000    16200.000000    16000.000000    15866.666667    15666.666667
    15666.666667    16000.000000    16600.000000    17466.666667    18733.333333
    20266.666667    22222.222222    24288.888889    26333.333333    27911.111111
    29555.555556    31244.444444    32777.777778    33800.000000    34733.333333
    35400.000000    35666.666667    35266.666667    34733.333333    34200.000000
    33933.333333    33800.000000    33933.333333    34200.000000    34333.333333
    34200.000000    33800.000000    33266.666667    32733.333333    32333.333333
    32466.666667    32600.000000    32488.888889    32111.111111    31866.666667
    32111.111111    32355.555556    32600.000000    32600.000000    32600.000000
    32355.555556    31888.888889    31422.222222    31311.111111    31533.333333
    32000.000000    32622.222222    33533.333333    34200.000000    34600.000000
    34733.333333    34733.333333    34600.000000    34333.333333    34066.666667
    33800.000000    33400.000000    33133.333333    33000.000000    33133.333333
    33266.666667    33666.666667    34066.666667    34600.000000    35000.000000
    35266.666667    35533.333333    35400.000000    35000.000000    34733.333333
    35000.000000    35800.000000    36466.666667    37266.666667    38200.000000
    39400.000000    40600.000000    41800.000000    42866.666667    43400.000000
    43400.000000    42866.666667    42200.000000    41800.000000    41533.333333
    41266.666667    40600.000000    40066.666667    39533.333333    39133.333333
    38733.333333    38600.000000    38600.000000    38600.000000
    17266.666667    16933.333333    16533.333333    16266.666667    15866.666667
    15733.333333    16000.000000    16666.666667    17600.000000    18800.000000
    20066.666667    22044.444444    24266.666667    26622.222222    28333.333333
    30000.000000    31711.111111    33155.555556    34200.000000    35000.000000
    35666.666667    35800.000000    35400.000000    34733.333333    34066.666667
    33533.333333    33266.666667    33400.000000    33933.333333    34200.000000
    34333.333333    34066.666667    33666.666667    33133.333333    32733.333333
    32866.666667    33000.000000    33000.000000    32733.333333    32600.000000
    32600.000000    32600.000000    32600.000000    32733.333333    32733.333333
    32600.000000    32000.000000    31533.333333    31422.222222    31888.888889
    32488.888889    33133.333333    33800.000000    34200.000000    34333.333333
    34200.000000    34200.000000    34066.666667    33800.000000    33533.333333
    33266.666667    33133.333333    33000.000000    33000.000000    33000.000000
    33133.333333    33666.666667    34200.000000    34866.666667    35266.666667
    35666.666667    35933.333333    35800.000000    35400.000000    35133.333333
    35400.000000    36200.000000    36866.666667    37533.333333    38333.333333
    39400.000000    40600.000000    41666.666667    42600.000000    43133.333333
    43266.666667    43000.000000    42466.666667    41933.333333    41400.000000
    40866.666667    40200.000000    39666.666667    39133.333333    38733.333333
    38200.000000    38066.666667    38066.666667    38200.000000
    18066.666667    17600.000000    17000.000000    16600.000000    16133.333333
    15933.333333    16133.333333    16800.000000    17800.000000    18866.666667
    20000.000000    22000.000000    24377.777778    27022.222222    28977.777778
    30666.666667    32155.555556    33400.000000    34466.666667    35400.000000
    36066.666667    36200.000000    35800.000000    35133.333333    34333.333333
    33666.666667    33266.666667    33400.000000    33933.333333    34333.333333
    34466.666667    34333.333333    34066.666667    33800.000000    33533.333333
    33533.333333    33533.333333    33400.000000    33133.333333    33000.000000
    32866.666667    32600.000000    32466.666667    32600.000000    32866.666667
    32733.333333    32244.444444    31755.555556    31755.555556    32244.444444
    33000.000000    33533.333333    33933.333333    33933.333333    33800.000000
    33533.333333    33400.000000    33266.666667    33000.000000    32622.222222
    32377.777778    32266.666667    32266.666667    32266.666667    32377.777778
    32755.555556    33400.000000    34066.666667    34866.666667    35400.000000
    35933.333333    36200.000000    36200.000000    35800.000000    35533.333333
    35800.000000    36600.000000    37266.666667    37933.333333    38600.000000
    39533.333333    40600.000000    41533.333333    42200.000000    42466.666667
    42600.000000    42600.000000    42333.333333    41800.000000    41000.000000
    40333.333333    39800.000000    39400.000000    38866.666667    38466.666667
    38066.666667    38066.666667    38066.666667    38200.000000
    18733.333333    18200.000000    17466.666667    16866.666667    16400.000000
    16200.000000    16400.000000    17000.000000    18000.000000    18866.666667
    19666.666667    21688.888889    24377.777778    27600.000000    29577.777778
    31088.888889    32266.666667    33400.000000    34600.000000    35666.666667
    36466.666667    36466.666667    36066.666667    35266.666667    34600.000000
    33933.333333    33666.666667    33800.000000    34333.333333    34866.666667
    35133.333333    35133.333333    34733.333333    34466.666667    34200.000000
    34200.000000    33933.333333    33666.666667    33400.000000    33266.666667
    32866.666667    32466.666667    32200.000000    32466.666667    32733.333333
    32733.333333    32355.555556    31977.777778    31977.777778    32488.888889
    33266.666667    33800.000000    33933.333333    33533.333333    33133.333333
    32622.222222    32377.777778    32155.555556    32022.222222    31777.777778
    31533.333333    31311.111111    31200.000000    31311.111111    31644.444444
    32244.444444    33000.000000    33800.000000    34600.000000    35266.666667
    35933.333333    36466.666667    36466.666667    36066.666667    35800.000000
    36200.000000    37000.000000    37800.000000    38466.666667    39133.333333
    39800.000000    40733.333333    41533.333333    42066.666667    42200.000000
    42200.000000    42066.666667    41800.000000    41266.666667    40600.000000
    39933.333333    39533.333333    39266.666667    38866.666667    38466.666667
    38066.666667    38200.000000    38333.333333    38600.000000
    19400.000000    18733.333333    17933.333333    17200.000000    16866.666667
    16666.666667    16800.000000    17266.666667    18200.000000    19066.666667
    19800.000000    21755.555556    24466.666667    27800.000000    29777.777778
    31200.000000    32266.666667    33400.000000    34600.000000    35800.000000
    36600.000000    36733.333333    36333.333333    35533.333333    34866.666667
    34333.333333    34333.333333    34600.000000    35000.000000    35533.333333
    35800.000000    35800.000000    35266.666667    34733.333333    34333.333333
    34200.000000    33933.333333    33666.666667    33266.666667    33000.000000
    32488.888889    32222.222222    32088.888889    32466.666667    32866.666667
    32866.666667    32600.000000    32200.000000    32333.333333    32733.333333
    33533.333333    33800.000000    33800.000000    33133.333333    32622.222222
    32000.000000    31533.333333    30977.777778    30755.555556    30644.444444
    30755.555556    30533.333333    30311.111111    30422.222222    30866.666667
    31666.666667    32511.111111    33400.000000    34200.000000    35000.000000
    35933.333333    36600.000000    36600.000000    36200.000000    36066.666667
    36600.000000    37400.000000    38200.000000    38866.666667    39533.333333
    40200.000000    41000.000000    41666.666667    41933.333333    41800.000000
    41533.333333    41266.666667    41000.000000    40600.000000    40066.666667
    39533.333333    39266.666667    39133.333333    38866.666667    38600.000000
    38466.666667    38733.333333    38866.666667    39000.000000
    20000.000000    19266.666667    18400.000000    17600.000000    17266.666667
    17066.666667    17133.333333    17533.333333    18400.000000    19266.666667
    20000.000000    21800.000000    24533.333333    27800.000000    29866.666667
    31200.000000    32266.666667    33400.000000    34600.000000    35800.000000
    36600.000000    36866.666667    36466.666667    35800.000000    35133.333333
    34866.666667    35000.000000    35266.666667    35666.666667    36066.666667
    36466.666667    36333.333333    35666.666667    34733.333333    33933.333333
    33666.666667    33533.333333    33400.000000    33000.000000    32600.000000
    32111.111111    31977.777778    31977.777778    32466.666667    32866.666667
    33000.000000    32866.666667    32600.000000    32733.333333    33000.000000
    33666.666667    33800.000000    33800.000000    33000.000000    32377.777778
    31533.333333    30977.777778    30000.000000    29555.555556    29333.333333
    29644.444444    29533.333333    29422.222222    29644.444444    30200.000000
    31088.888889    32022.222222    33000.000000    33800.000000    34733.333333
    35666.666667    36466.666667    36466.666667    36200.000000    36200.000000
    36866.666667    37800.000000    38600.000000    39133.333333    39800.000000
    40333.333333    41133.333333    41533.333333    41666.666667    41400.000000
    41000.000000    40600.000000    40200.000000    39933.333333    39666.666667
    39266.666667    39133.333333    39133.333333    39133.333333    39000.000000
    38866.666667    39133.333333    39266.666667    39400.000000
    20600.000000    19733.333333    18800.000000    17933.333333    17666.666667
    17466.666667    17466.666667    17800.000000    18533.333333    19400.000000
    20133.333333    21444.444444    24022.222222    27222.222222    29777.777778
    31200.000000    32266.666667    33400.000000    34600.000000    35800.000000
    36600.000000    37000.000000    36600.000000    36066.666667    35400.000000
    35266.666667    35400.000000    35800.000000    36200.000000    36600.000000
    36733.333333    36466.666667    35666.666667    34600.000000    33666.666667
    33266.666667    33266.666667    33133.333333    32622.222222    32111.111111
    31755.555556    31866.666667    31977.777778    32466.666667    32866.666667
    33133.333333    33000.000000    32866.666667    33000.000000    33400.000000
    33933.333333    33933.333333    33666.666667    32866.666667    32133.333333
    31200.000000    30133.333333    28866.666667    28222.222222    28088.888889
    28488.888889    28488.888889    28577.777778    28888.888889    29422.222222
    30422.222222    31444.444444    32622.222222    33533.333333    34466.666667
    35400.000000    36200.000000    36333.333333    36200.000000    36200.000000
    37000.000000    38066.666667    38866.666667    39400.000000    39933.333333
    40466.666667    41000.000000    41133.333333    41133.333333    40866.666667
    40466.666667    40066.666667    39666.666667    39400.000000    39133.333333
    38733.333333    38866.666667    39000.000000    39266.666667    39400.000000
    39400.000000    39533.333333    39400.000000    39400.000000
    21333.333333    20400.000000    19333.333333    18400.000000    18066.666667
    17800.000000    17800.000000    18000.000000    18666.666667    19400.000000
    20200.000000    21111.111111    23511.111111    26533.333333    29488.888889
    31088.888889    32266.666667    33400.000000    34600.000000    35666.666667
    36466.666667    36866.666667    36600.000000    36200.000000    35666.666667
    35666.666667    35800.000000    36200.000000    36600.000000    36866.666667
    36866.666667    36466.666667    35666.666667    34733.333333    33933.333333
    33666.666667    33533.333333    33133.333333    32377.777778    31755.555556
    31533.333333    31755.555556    31977.777778    32466.666667    32866.666667
    33266.666667    33266.666667    33266.666667    33400.000000    33800.000000
    34200.000000    34066.666667    33533.333333    32622.222222    31777.777778
    30755.555556    29400.000000    27977.777778    27266.666667    27044.444444
    27222.222222    27222.222222    27600.000000    28177.777778    29000.000000
    30088.888889    31200.000000    32377.777778    33266.666667    34200.000000
    35000.000000    35800.000000    36066.666667    36200.000000    36333.333333
    37133.333333    38200.000000    39133.333333    39800.000000    40200.000000
    40466.666667    40600.000000    40466.666667    40466.666667    40466.666667
    40200.000000    39800.000000    39266.666667    39000.000000    38733.333333
    38466.666667    38733.333333    39000.000000    39533.333333    39800.000000
    39800.000000    39800.000000    39533.333333    39533.333333
    22177.777778    21288.888889    20066.666667    19000.000000    18466.666667
    18200.000000    18133.333333    18200.000000    18733.333333    19400.000000
    20200.000000    20800.000000    22511.111111    25422.222222    28688.888889
    30977.777778    32266.666667    33400.000000    34466.666667    35400.000000
    36200.000000    36600.000000    36466.666667    36066.666667    35800.000000
    35800.000000    35933.333333    36200.000000    36600.000000    36733.333333
    36600.000000    36200.000000    35533.333333    34866.666667    34466.666667
    34333.333333    34066.666667    33266.666667    32377.777778    31644.444444
    31422.222222    31644.444444    32111.111111    32733.333333    33133.333333
    33400.000000    33266.666667    33266.666667    33533.333333    34200.000000
    34600.000000    34333.333333    33533.333333    32511.111111    31555.555556
    30133.333333    28488.888889    27000.000000    26333.333333    26155.555556
    26155.555556    26155.555556    26600.000000    27422.222222    28488.888889
    29644.444444    30755.555556    31911.111111    32888.888889    33800.000000
    34733.333333    35533.333333    35933.333333    36200.000000    36600.000000
    37400.000000    38333.333333    39266.666667    40066.666667    40466.666667
    40600.000000    40333.333333    40066.666667    39933.333333    40066.666667
    39933.333333    39533.333333    39000.000000    38466.666667    38066.666667
    37933.333333    38466.666667    39000.000000    39533.333333    39933.333333
    39933.333333    39933.333333    39533.333333    39533.333333
    23088.888889    22355.555556    20955.555556    19733.333333    18866.666667
    18600.000000    18533.333333    18466.666667    18866.666667    19400.000000
    20200.000000    20800.000000    22244.444444    24933.333333    28088.888889
    30644.444444    32155.555556    33266.666667    34200.000000    35000.000000
    35933.333333    36466.666667    36466.666667    36066.666667    35800.000000
    35800.000000    35933.333333    36066.666667    36333.333333    36333.333333
    36333.333333    36066.666667    35666.666667    35266.666667    35133.333333
    35000.000000    34466.666667    33400.000000    32377.777778    31644.444444
    31311.111111    31533.333333    32133.333333    32866.666667    33133.333333
    33133.333333    33133.333333    33266.666667    33800.000000    34466.666667
    34866.666667    34600.000000    33800.000000    32777.777778    31577.777778
    29911.111111    28177.777778    26711.111111    25888.888889    25444.444444
    25177.777778    25177.777778    25711.111111    26688.888889    27911.111111
    29222.222222    30422.222222    31555.555556    32511.111111    33533.333333
    34600.000000    35266.666667    35666.666667    36066.666667    36866.666667
    37800.000000    38600.000000    39400.000000    40066.666667    40466.666667
    40600.000000    40200.000000    39800.000000    39533.333333    39666.666667
    39533.333333    39133.333333    38600.000000    38066.666667    37666.666667
    37666.666667    38333.333333    39000.000000    39666.666667    40066.666667
    40200.000000    40200.000000    39800.000000    39666.666667
    23933.333333    23355.555556    21822.222222    20422.222222    19266.666667
    19066.666667    19000.000000    18866.666667    19066.666667    19533.333333
    20400.000000    21222.222222    22422.222222    24777.777778    27488.888889
    30111.111111    31688.888889    32888.888889    33800.000000    34733.333333
    35666.666667    36333.333333    36466.666667    36200.000000    35933.333333
    35800.000000    35800.000000    35800.000000    35933.333333    35933.333333
    35933.333333    35933.333333    35933.333333    35933.333333    35800.000000
    35400.000000    34600.000000    33400.000000    32377.777778    31644.444444
    31422.222222    31644.444444    32377.777778    33000.000000    33133.333333
    32866.666667    32866.666667    33266.666667    33933.333333    34733.333333
    35133.333333    35000.000000    34333.333333    33288.888889    31955.555556
    29911.111111    27977.777778    26422.222222    25444.444444    24911.111111
    24555.555556    24644.444444    25177.777778    26155.555556    27333.333333
    28711.111111    29977.777778    31200.000000    32266.666667    33400.000000
    34600.000000    35133.333333    35533.333333    35933.333333    37000.000000
    38066.666667    38866.666667    39533.333333    40066.666667    40466.666667
    40600.000000    40200.000000    39800.000000    39266.666667    39266.666667
    39000.000000    38733.333333    38200.000000    37800.000000    37533.333333
    37666.666667    38333.333333    39000.000000    39666.666667    40066.666667
    40200.000000    40200.000000    39800.000000    39666.666667
    24733.333333    24200.000000    22733.333333    21200.000000    19933.333333
    19600.000000    19533.333333    19333.333333    19400.000000    19800.000000
    20666.666667    21644.444444    23111.111111    25044.444444    27311.111111
    29488.888889    31222.222222    32511.111111    33533.333333    34466.666667
    35400.000000    36200.000000    36600.000000    36466.666667    36066.666667
    35800.000000    35800.000000    35800.000000    35800.000000    35800.000000
    35800.000000    36066.666667    36333.333333    36600.000000    36333.333333
    35666.666667    34600.000000    33400.000000    32266.666667    31644.444444
    31533.333333    32000.000000    32622.222222    33000.000000    32866.666667
    32600.000000    32733.333333    33400.000000    34200.000000    35000.000000
    35400.000000    35400.000000    34866.666667    33933.333333    32444.444444
    30555.555556    28288.888889    26533.333333    25177.777778    24644.444444
    24288.888889    24466.666667    25000.000000    25888.888889    26955.555556
    28422.222222    29866.666667    31200.000000    32266.666667    33400.000000
    34466.666667    34866.666667    35266.666667    35800.000000    37000.000000
    38200.000000    39000.000000    39533.333333    39933.333333    40333.333333
    40466.666667    40066.666667    39666.666667    39133.333333    39000.000000
    38733.333333    38600.000000    38066.666667    37666.666667    37400.000000
    37666.666667    38333.333333    39000.000000    39800.000000    40200.000000
    40466.666667    40466.666667    40066.666667    39800.000000
    25622.222222    25177.777778    23955.555556    22266.666667    20844.444444
    20133.333333    20066.666667    19866.666667    19866.666667    20133.333333
    20933.333333    21977.777778    23288.888889    24911.111111    26822.222222
    28866.666667    30644.444444    32155.555556    33266.666667    34200.000000
    35000.000000    35800.000000    36333.333333    36333.333333    36066.666667
    35800.000000    35666.666667    35533.333333    35400.000000    35533.333333
    35666.666667    36066.666667    36333.333333    36600.000000    36333.333333
    35666.666667    34600.000000    33400.000000    32266.666667    31755.555556
    31755.555556    32355.555556    32866.666667    33000.000000    32733.333333
    32600.000000    32866.666667    33666.666667    34466.666667    35400.000000
    35933.333333    35933.333333    35533.333333    34600.000000    33200.000000
    31155.555556    28622.222222    26644.444444    25088.888889    24555.555556
    24288.888889    24555.555556    25088.888889    25888.888889    26955.555556
    28422.222222    29866.666667    31200.000000    32266.666667    33266.666667
    34066.666667    34466.666667    35000.000000    35800.000000    37000.000000
    38066.666667    38866.666667    39400.000000    39933.333333    40200.000000
    40200.000000    39800.000000    39400.000000    39000.000000    38866.666667
    38866.666667    38733.333333    38066.666667    37533.333333    37266.666667
    37666.666667    38200.000000    38866.666667    39666.666667    40200.000000
    40466.666667    40466.666667    40066.666667    39800.000000
    26511.111111    26155.555556    25200.000000    23488.888889    22133.333333
    21088.888889    20888.888889    20466.666667    20400.000000    20533.333333
    21133.333333    22044.444444    23200.000000    24733.333333    26533.333333
    28555.555556    30311.111111    31800.000000    32888.888889    33800.000000
    34733.333333    35533.333333    35933.333333    35800.000000    35666.666667
    35533.333333    35400.000000    35133.333333    35000.000000    35133.333333
    35266.666667    35666.666667    35933.333333    36200.000000    36066.666667
    35533.333333    34600.000000    33400.000000    32377.777778    31977.777778
    32111.111111    32733.333333    33133.333333    33000.000000    32600.000000
    32600.000000    33133.333333    33933.333333    34733.333333    35666.666667
    36333.333333    36466.666667    36066.666667    35266.666667    33955.555556
    31600.000000    28888.888889    26644.444444    25355.555556    24822.222222
    24555.555556    24822.222222    25266.666667    26066.666667    27155.555556
    28622.222222    29977.777778    31200.000000    32266.666667    33133.333333
    33666.666667    34066.666667    34733.333333    35800.000000    36866.666667
    37800.000000    38600.000000    39133.333333    39800.000000    39933.333333
    39933.333333    39400.000000    39000.000000    38866.666667    38866.666667
    39133.333333    38866.666667    38200.000000    37400.000000    37000.000000
    37266.666667    37800.000000    38600.000000    39400.000000    40066.666667
    40466.666667    40600.000000    40333.333333    40066.666667
    27311.111111    27044.444444    26333.333333    24888.888889    23622.222222
    22333.333333    21866.666667    21266.666667    21066.666667    21000.000000
    21333.333333    22111.111111    23200.000000    24733.333333    26422.222222
    28333.333333    29977.777778    31444.444444    32511.111111    33533.333333
    34466.666667    35266.666667    35400.000000    35266.666667    35266.666667
    35400.000000    35266.666667    34866.666667    34466.666667    34466.666667
    34600.000000    35000.000000    35266.666667    35400.000000    35400.000000
    35133.333333    34466.666667    33400.000000    32488.888889    32088.888889
    32355.555556    32866.666667    33133.333333    32866.666667    32466.666667
    32600.000000    33266.666667    34200.000000    35000.000000    35933.333333
    36733.333333    37000.000000    36600.000000    35666.666667    34466.666667
    31777.777778    29022.222222    26711.111111    25800.000000    25355.555556
    25088.888889    25355.555556    25711.111111    26511.111111    27533.333333
    28911.111111    30088.888889    31200.000000    32266.666667    32866.666667
    33266.666667    33666.666667    34600.000000    35800.000000    36733.333333
    37533.333333    38200.000000    38866.666667    39533.333333    39666.666667
    39533.333333    39000.000000    38600.000000    38733.333333    39000.000000
    39400.000000    39000.000000    38333.333333    37533.333333    37133.333333
    37133.333333    37533.333333    38333.333333    39266.666667    40066.666667
    40466.666667    40733.333333    40600.000000    40466.666667
    27844.444444    27666.666667    27133.333333    26155.555556    25088.888889
    23888.888889    23066.666667    22266.666667    21822.222222    21600.000000
    21822.222222    22577.777778    23622.222222    25000.000000    26511.111111
    28333.333333    29866.666667    31200.000000    32266.666667    33400.000000
    34333.333333    35000.000000    35000.000000    34866.666667    35000.000000
    35266.666667    35266.666667    34866.666667    34333.333333    34066.666667
    34066.666667    34466.666667    34866.666667    35000.000000    34866.666667
    34600.000000    34066.666667    33400.000000    32866.666667    32600.000000
    32866.666667    33133.333333    33133.333333    32733.333333    32333.333333
    32600.000000    33400.000000    34466.666667    35400.000000    36200.000000
    37000.000000    37266.666667    36866.666667    35933.333333    34866.666667
    32288.888889    29577.777778    27088.888889    26333.333333    25977.777778
    25800.000000    25977.777778    26244.444444    26955.555556    27911.111111
    29111.111111    30200.000000    31200.000000    32266.666667    32866.666667
    33266.666667    33666.666667    34600.000000    35666.666667    36466.666667
    37266.666667    37933.333333    38733.333333    39266.666667    39533.333333
    39266.666667    38733.333333    38333.333333    38600.000000    39000.000000
    39400.000000    39000.000000    38466.666667    37666.666667    37266.666667
    37000.000000    37400.000000    38200.000000    39133.333333    39933.333333
    40466.666667    40866.666667    40866.666667    40733.333333
    28444.444444    28244.444444    27777.777778    27133.333333    26244.444444
    25266.666667    24133.333333    23177.777778    22444.444444    22133.333333
    22400.000000    23133.333333    24222.222222    25355.555556    26688.888889
    28333.333333    29866.666667    31200.000000    32266.666667    33400.000000
    34200.000000    34600.000000    34600.000000    34733.333333    35133.333333
    35533.333333    35533.333333    35133.333333    34466.666667    34066.666667
    34066.666667    34333.333333    34600.000000    34466.666667    34200.000000
    33933.333333    33666.666667    33400.000000    33133.333333    33000.000000
    33133.333333    33266.666667    33000.000000    32488.888889    32088.888889
    32488.888889    33400.000000    34600.000000    35666.666667    36600.000000
    37400.000000    37533.333333    37000.000000    36066.666667    35133.333333
    33177.777778    30733.333333    28288.888889    27177.777778    26688.888889
    26600.000000    26688.888889    26955.555556    27600.000000    28377.777778
    29311.111111    30200.000000    31200.000000    32266.666667    32866.666667
    33266.666667    33666.666667    34600.000000    35666.666667    36466.666667
    37133.333333    37666.666667    38466.666667    39000.000000    39400.000000
    39000.000000    38600.000000    38333.333333    38733.333333    39133.333333
    39400.000000    39133.333333    38733.333333    37933.333333    37400.000000
    37000.000000    37400.000000    38200.000000    39133.333333    39933.333333
    40600.000000    41133.333333    41266.666667    41133.333333
    29088.888889    28755.555556    28244.444444    27755.555556    27133.333333
    26422.222222    25266.666667    24200.000000    23244.444444    22822.222222
    23088.888889    23866.666667    24911.111111    25888.888889    27066.666667
    28533.333333    29977.777778    31200.000000    32266.666667    33266.666667
    34066.666667    34333.333333    34466.666667    34733.333333    35266.666667
    35666.666667    35666.666667    35400.000000    35000.000000    34733.333333
    34733.333333    34733.333333    34733.333333    34333.333333    33933.333333
    33533.333333    33400.000000    33400.000000    33400.000000    33400.000000
    33400.000000    33400.000000    33000.000000    32377.777778    31977.777778
    32377.777778    33400.000000    34600.000000    35800.000000    36866.666667
    37533.333333    37533.333333    36866.666667    36200.000000    35400.000000
    33977.777778    31688.888889    29288.888889    27911.111111    27311.111111
    27222.222222    27222.222222    27488.888889    28066.666667    28777.777778
    29533.333333    30311.111111    31200.000000    32266.666667    33000.000000
    33533.333333    33933.333333    34733.333333    35533.333333    36200.000000
    36733.333333    37400.000000    38333.333333    39000.000000    39266.666667
    38866.666667    38466.666667    38333.333333    38733.333333    39133.333333
    39400.000000    39266.666667    38866.666667    38066.666667    37400.000000
    37000.000000    37400.000000    38066.666667    38866.666667    39666.666667
    40600.000000    41266.666667    41533.333333    41400.000000
    29644.444444    29200.000000    28666.666667    28244.444444    27866.666667
    27311.111111    26333.333333    25088.888889    24022.222222    23400.000000
    23577.777778    24377.777778    25533.333333    26600.000000    27622.222222
    28822.222222    30088.888889    31200.000000    32266.666667    33266.666667
    34066.666667    34333.333333    34600.000000    35000.000000    35533.333333
    35800.000000    35800.000000    35666.666667    35533.333333    35400.000000
    35266.666667    35000.000000    34600.000000    34066.666667    33666.666667
    33533.333333    33533.333333    33533.333333    33400.000000    33266.666667
    33266.666667    33266.666667    33000.000000    32266.666667    31866.666667
    32266.666667    33400.000000    34600.000000    35800.000000    36866.666667
    37400.000000    37266.666667    36600.000000    35933.333333    35266.666667
    34066.666667    32333.333333    30222.222222    28800.000000    27866.666667
    27577.777778    27577.777778    27955.555556    28555.555556    29200.000000
    29866.666667    30533.333333    31311.111111    32266.666667    33133.333333
    33800.000000    34333.333333    35000.000000    35666.666667    36200.000000
    36600.000000    37266.666667    38066.666667    38733.333333    39000.000000
    38733.333333    38466.666667    38333.333333    38733.333333    39133.333333
    39400.000000    39400.000000    39000.000000    38200.000000    37266.666667
    36866.666667    37266.666667    37933.333333    38733.333333    39533.333333
    40466.666667    41266.666667    41666.666667    41800.000000
    29977.777778    29644.444444    29200.000000    28866.666667    28555.555556
    28066.666667    27422.222222    26244.444444    25088.888889    24111.111111
    23933.333333    24644.444444    25888.888889    27244.444444    28400.000000
    29444.444444    30422.222222    31311.111111    32266.666667    33266.666667
    34066.666667    34466.666667    34866.666667    35266.666667    35666.666667
    35800.000000    35800.000000    35800.000000    35666.666667    35533.333333
    35266.666667    35000.000000    34466.666667    33933.333333    33666.666667
    33800.000000    33933.333333    33800.000000    33400.000000    33133.333333
    33133.333333    33266.666667    33000.000000    32377.777778    31977.777778
    32377.777778    33400.000000    34600.000000    35666.666667    36466.666667
    36733.333333    36600.000000    36066.666667    35533.333333    34866.666667
    33688.888889    32088.888889    30311.111111    29088.888889    28244.444444
    27844.444444    27844.444444    28244.444444    28866.666667    29533.333333
    30200.000000    30866.666667    31533.333333    32377.777778    33266.666667
    34200.000000    34866.666667    35400.000000    35666.666667    36066.666667
    36466.666667    37266.666667    37933.333333    38600.000000    38733.333333
    38733.333333    38466.666667    38333.333333    38600.000000    39000.000000
    39400.000000    39400.000000    39000.000000    38200.000000    37133.333333
    36733.333333    37133.333333    37933.333333    38733.333333    39533.333333
    40333.333333    41133.333333    41533.333333    41800.000000
    29755.555556    29755.555556    29644.444444    29533.333333    29200.000000
    28777.777778    28266.666667    27066.666667    25800.000000    24555.555556
    24377.777778    25177.777778    26622.222222    28000.000000    29000.000000
    29866.666667    30755.555556    31533.333333    32377.777778    33400.000000
    34200.000000    34600.000000    35000.000000    35400.000000    35800.000000
    35800.000000    35800.000000    35800.000000    35533.333333    35133.333333
    34600.000000    34333.333333    33933.333333    33800.000000    33800.000000
    34200.000000    34200.000000    33933.333333    33400.000000    33133.333333
    33133.333333    33133.333333    32866.666667    32355.555556    32088.888889
    32488.888889    33400.000000    34466.666667    35266.666667    35666.666667
    35800.000000    35666.666667    35400.000000    34866.666667    34200.000000
    33044.444444    31822.222222    30422.222222    29422.222222    28555.555556
    28133.333333    28133.333333    28555.555556    29200.000000    29755.555556
    30422.222222    31088.888889    31755.555556    32488.888889    33400.000000
    34333.333333    35133.333333    35533.333333    35933.333333    36333.333333
    36733.333333    37400.000000    37800.000000    38333.333333    38600.000000
    38733.333333    38600.000000    38466.666667    38733.333333    39133.333333
    39400.000000    39400.000000    39000.000000    38200.000000    37133.333333
    36733.333333    37133.333333    37933.333333    38733.333333    39533.333333
    40200.000000    41000.000000    41400.000000    41800.000000
    29533.333333    29755.555556    29977.777778    30088.888889    29866.666667
    29422.222222    28977.777778    27822.222222    26444.444444    25177.777778
    25000.000000    25800.000000    27288.888889    28622.222222    29755.555556
    30422.222222    31200.000000    31888.888889    32622.222222    33533.333333
    34200.000000    34733.333333    35133.333333    35533.333333    35800.000000
    35800.000000    35800.000000    35800.000000    35400.000000    34866.666667
    34333.333333    34200.000000    34066.666667    34066.666667    34066.666667
    34200.000000    34066.666667    33800.000000    33400.000000    33266.666667
    33266.666667    33266.666667    32866.666667    32466.666667    32200.000000
    32600.000000    33266.666667    34066.666667    34466.666667    34600.000000
    34600.000000    34600.000000    34466.666667    34066.666667    33288.888889
    32288.888889    31222.222222    30200.000000    29422.222222    28755.555556
    28422.222222    28422.222222    28866.666667    29533.333333    30088.888889
    30644.444444    31311.111111    32000.000000    32733.333333    33533.333333
    34333.333333    35133.333333    35666.666667    36066.666667    36466.666667
    36733.333333    37400.000000    37800.000000    38333.333333    38600.000000
    38866.666667    38866.666667    38866.666667    39000.000000    39266.666667
    39400.000000    39400.000000    39000.000000    38333.333333    37400.000000
    37000.000000    37266.666667    37933.333333    38733.333333    39533.333333
    40200.000000    40866.666667    41133.333333    41400.000000
    29311.111111    29644.444444    30200.000000    30533.333333    30422.222222
    29977.777778    29422.222222    28333.333333    27088.888889    25888.888889
    25711.111111    26333.333333    27644.444444    29022.222222    30088.888889
    30866.666667    31533.333333    32244.444444    33000.000000    33800.000000
    34466.666667    35000.000000    35400.000000    35666.666667    35800.000000
    35800.000000    35800.000000    35800.000000    35400.000000    34866.666667
    34333.333333    34200.000000    34200.000000    34200.000000    34066.666667
    33933.333333    33666.666667    33533.333333    33400.000000    33266.666667
    33133.333333    32866.666667    32600.000000    32333.333333    32200.000000
    32466.666667    33000.000000    33533.333333    33800.000000    33666.666667
    33533.333333    33400.000000    33288.888889    32911.111111    32288.888889
    31555.555556    30866.666667    30088.888889    29422.222222    28755.555556
    28422.222222    28533.333333    29088.888889    29866.666667    30422.222222
    30977.777778    31533.333333    32244.444444    33000.000000    33800.000000
    34333.333333    35000.000000    35533.333333    36066.666667    36333.333333
    36600.000000    37133.333333    37666.666667    38066.666667    38600.000000
    38866.666667    39133.333333    39133.333333    39266.666667    39400.000000
    39400.000000    39400.000000    39133.333333    38600.000000    37933.333333
    37533.333333    37666.666667    37933.333333    38600.000000    39400.000000
    40200.000000    40733.333333    41000.000000    41266.666667
    29422.222222    29755.555556    30422.222222    30755.555556    30866.666667
    30422.222222    29866.666667    28822.222222    27733.333333    26688.888889
    26422.222222    26777.777778    27822.222222    29355.555556    30644.444444
    31666.666667    32133.333333    32755.555556    33400.000000    34200.000000
    34866.666667    35400.000000    35666.666667    35800.000000    35800.000000
    35800.000000    35800.000000    35666.666667    35266.666667    34866.666667
    34600.000000    34600.000000    34466.666667    34200.000000    33800.000000
    33533.333333    33400.000000    33266.666667    33133.333333    32866.666667
    32733.333333    32600.000000    32355.555556    32222.222222    32088.888889
    32333.333333    32600.000000    32866.666667    33000.000000    32866.666667
    32622.222222    32377.777778    32155.555556    31800.000000    31333.333333
    30866.666667    30422.222222    29866.666667    29200.000000    28644.444444
    28422.222222    28644.444444    29311.111111    30088.888889    30866.666667
    31422.222222    32000.000000    32622.222222    33400.000000    34066.666667
    34600.000000    35133.333333    35666.666667    35933.333333    36066.666667
    36333.333333    36866.666667    37533.333333    38066.666667    38733.333333
    39266.666667    39533.333333    39533.333333    39400.000000    39400.000000
    39400.000000    39400.000000    39266.666667    38866.666667    38333.333333
    37933.333333    37933.333333    38200.000000    38733.333333    39533.333333
    40200.000000    40733.333333    41000.000000    41266.666667
    29533.333333    29977.777778    30644.444444    31088.888889    31200.000000
    30866.666667    30088.888889    29111.111111    28266.666667    27400.000000
    27044.444444    27244.444444    28000.000000    29666.666667    31000.000000
    32377.777778    32888.888889    33400.000000    33933.333333    34600.000000
    35266.666667    35666.666667    35800.000000    35800.000000    35800.000000
    35800.000000    35800.000000    35533.333333    35133.333333    34733.333333
    34600.000000    34600.000000    34333.333333    33933.333333    33533.333333
    33266.666667    33133.333333    32866.666667    32733.333333    32466.666667
    32222.222222    31977.777778    31755.555556    31755.555556    31755.555556
    31866.666667    32000.000000    32133.333333    32266.666667    32133.333333
    31888.888889    31533.333333    31200.000000    30866.666667    30533.333333
    30200.000000    29866.666667    29422.222222    28866.666667    28422.222222
    28422.222222    28866.666667    29533.333333    30311.111111    31088.888889
    31755.555556    32355.555556    33000.000000    33800.000000    34333.333333
    34733.333333    35000.000000    35266.666667    35400.000000    35533.333333
    36066.666667    36600.000000    37400.000000    38066.666667    39000.000000
    39666.666667    39800.000000    39666.666667    39533.333333    39533.333333
    39533.333333    39400.000000    39400.000000    39000.000000    38600.000000
    38200.000000    38200.000000    38466.666667    38866.666667    39666.666667
    40200.000000    40866.666667    41266.666667    41666.666667
    29533.333333    30088.888889    30755.555556    31311.111111    31422.222222
    31088.888889    30311.111111    29533.333333    28777.777778    28066.666667
    27888.888889    28311.111111    29244.444444    30666.666667    31933.333333
    33133.333333    33666.666667    34200.000000    34600.000000    35133.333333
    35666.666667    36066.666667    36200.000000    36066.666667    35933.333333
    35800.000000    35800.000000    35533.333333    35133.333333    34733.333333
    34600.000000    34466.666667    34066.666667    33666.666667    33266.666667
    33000.000000    32733.333333    32466.666667    32222.222222    31977.777778
    31755.555556    31533.333333    31200.000000    31200.000000    31200.000000
    31311.111111    31200.000000    31200.000000    31200.000000    31200.000000
    31088.888889    30866.666667    30533.333333    30200.000000    29866.666667
    29533.333333    29200.000000    28866.666667    28444.444444    28222.222222
    28444.444444    29088.888889    29755.555556    30422.222222    31200.000000
    32000.000000    32733.333333    33400.000000    34200.000000    34733.333333
    35133.333333    35133.333333    35133.333333    35000.000000    35266.666667
    35800.000000    36466.666667    37266.666667    38200.000000    39133.333333
    39800.000000    39800.000000    39666.666667    39666.666667    39666.666667
    39666.666667    39533.333333    39533.333333    39266.666667    38866.666667
    38466.666667    38333.333333    38600.000000    39000.000000    39800.000000
    40200.000000    40866.666667    41266.666667    41666.666667
    29533.333333    30200.000000    30977.777778    31644.444444    31644.444444
    31311.111111    30644.444444    30200.000000    29755.555556    29333.333333
    29244.444444    29688.888889    30444.444444    31577.777778    32666.666667
    33666.666667    34333.333333    34866.666667    35400.000000    35800.000000
    36200.000000    36466.666667    36600.000000    36466.666667    36200.000000
    35933.333333    35800.000000    35666.666667    35266.666667    34866.666667
    34600.000000    34333.333333    33933.333333    33400.000000    33000.000000
    32600.000000    32222.222222    31977.777778    31755.555556    31644.444444
    31311.111111    30977.777778    30644.444444    30644.444444    30644.444444
    30644.444444    30422.222222    30311.111111    30200.000000    30200.000000
    30200.000000    30088.888889    29866.666667    29533.333333    29200.000000
    28866.666667    28555.555556    28244.444444    28044.444444    28022.222222
    28444.444444    29200.000000    29977.777778    30644.444444    31311.111111
    32133.333333    33000.000000    33800.000000    34600.000000    35133.333333
    35400.000000    35266.666667    35133.333333    34866.666667    35133.333333
    35533.333333    36333.333333    37133.333333    38200.000000    39133.333333
    39666.666667    39666.666667    39533.333333    39800.000000    39933.333333
    39933.333333    39666.666667    39666.666667    39666.666667    39400.000000
    38866.666667    38600.000000    38733.333333    39133.333333    39666.666667
    40066.666667    40733.333333    41266.666667    41666.666667
    29533.333333    30200.000000    31088.888889    31755.555556    31866.666667
    31644.444444    31311.111111    31200.000000    30977.777778    30755.555556
    30755.555556    31088.888889    31777.777778    32511.111111    33400.000000
    34200.000000    34866.666667    35533.333333    36066.666667    36600.000000
    37000.000000    37266.666667    37266.666667    37000.000000    36600.000000
    36200.000000    35933.333333    35800.000000    35533.333333    35133.333333
    34733.333333    34200.000000    33800.000000    33133.333333    32733.333333
    32222.222222    31866.666667    31644.444444    31311.111111    31088.888889
    30755.555556    30422.222222    30200.000000    30088.888889    30088.888889
    29977.777778    29755.555556    29644.444444    29533.333333    29533.333333
    29422.222222    29311.111111    29088.888889    28866.666667    28555.555556
    28244.444444    27955.555556    27755.555556    27755.555556    28044.444444
    28555.555556    29311.111111    30088.888889    30866.666667    31533.333333
    32377.777778    33266.666667    34200.000000    35000.000000    35533.333333
    35800.000000    35666.666667    35533.333333    35133.333333    35266.666667
    35533.333333    36333.333333    37133.333333    38200.000000    39000.000000
    39400.000000    39400.000000    39400.000000    39666.666667    39933.333333
    40066.666667    39933.333333    39933.333333    39933.333333    39800.000000
    39266.666667    38866.666667    38866.666667    39133.333333    39533.333333
    39933.333333    40466.666667    41000.000000    41266.666667
    29533.333333    30200.000000    31200.000000    32000.000000    32355.555556
    32377.777778    32266.666667    32266.666667    32266.666667    32266.666667
    32266.666667    32377.777778    32755.555556    33266.666667    33933.333333
    34600.000000    35400.000000    36066.666667    36733.333333    37266.666667
    37800.000000    37933.333333    37800.000000    37400.000000    37000.000000
    36466.666667    36066.666667    35800.000000    35666.666667    35266.666667
    34866.666667    34200.000000    33666.666667    32866.666667    32355.555556
    31866.666667    31422.222222    31088.888889    30755.555556    30644.444444
    30422.222222    30088.888889    29866.666667    29644.444444    29644.444444
    29422.222222    29200.000000    28977.777778    28866.666667    28977.777778
    28866.666667    28755.555556    28444.444444    28244.444444    27955.555556
    27666.666667    27400.000000    27311.111111    27577.777778    28155.555556
    28866.666667    29533.333333    30311.111111    31088.888889    31888.888889
    32622.222222    33533.333333    34466.666667    35266.666667    35800.000000
    35933.333333    35933.333333    35800.000000    35533.333333    35533.333333
    35800.000000    36466.666667    37266.666667    38200.000000    39000.000000
    39400.000000    39400.000000    39533.333333    39800.000000    40200.000000
    40333.333333    40200.000000    40200.000000    40066.666667    39933.333333
    39400.000000    39133.333333    39133.333333    39266.666667    39400.000000
    39800.000000    40333.333333    40866.666667    41000.000000
    29533.333333    30200.000000    31200.000000    32000.000000    32600.000000
    32866.666667    33133.333333    33266.666667    33400.000000    33266.666667
    33133.333333    33000.000000    33400.000000    33933.333333    34600.000000
    35133.333333    35800.000000    36600.000000    37266.666667    37933.333333
    38466.666667    38733.333333    38466.666667    37933.333333    37400.000000
    36866.666667    36333.333333    35933.333333    35800.000000    35533.333333
    35133.333333    34333.333333    33533.333333    32622.222222    32000.000000
    31422.222222    30977.777778    30644.444444    30311.111111    30088.888889
    29866.666667    29644.444444    29533.333333    29200.000000    29088.888889
    28755.555556    28644.444444    28533.333333    28533.333333    28644.444444
    28533.333333    28333.333333    27933.333333    27666.666667    27400.000000
    27133.333333    26955.555556    27044.444444    27488.888889    28266.666667
    29088.888889    29866.666667    30533.333333    31311.111111    32133.333333
    33000.000000    33800.000000    34733.333333    35533.333333    36066.666667
    36066.666667    35933.333333    35800.000000    35666.666667    35666.666667
    36066.666667    36733.333333    37533.333333    38333.333333    39000.000000
    39400.000000    39533.333333    39800.000000    40066.666667    40333.333333
    40466.666667    40466.666667    40466.666667    40066.666667    39800.000000
    39400.000000    39266.666667    39266.666667    39266.666667    39400.000000
    39666.666667    40066.666667    40466.666667    40600.000000
    29533.333333    30200.000000    31200.000000    32000.000000    32733.333333
    33266.666667    33800.000000    34066.666667    34200.000000    34066.666667
    33933.333333    33800.000000    34066.666667    34600.000000    35266.666667
    35800.000000    36466.666667    37133.333333    37933.333333    38600.000000
    39266.666667    39400.000000    39133.333333    38466.666667    37933.333333
    37266.666667    36733.333333    36200.000000    35933.333333    35666.666667
    35266.666667    34466.666667    33400.000000    32377.777778    31533.333333
    30977.777778    30422.222222    30088.888889    29755.555556    29644.444444
    29422.222222    29200.000000    28977.777778    28755.555556    28644.444444
    28333.333333    28133.333333    28022.222222    28111.111111    28422.222222
    28422.222222    28244.444444    27666.666667    27222.222222    26866.666667
    26600.000000    26511.111111    26777.777778    27400.000000    28266.666667
    29200.000000    30088.888889    30866.666667    31533.333333    32377.777778
    33266.666667    34066.666667    34866.666667    35666.666667    36200.000000
    36200.000000    35933.333333    35800.000000    35800.000000    35800.000000
    36200.000000    36866.666667    37666.666667    38466.666667    39133.333333
    39666.666667    39933.333333    40200.000000    40600.000000    40733.333333
    40733.333333    40600.000000    40600.000000    40200.000000    39800.000000
    39400.000000    39400.000000    39400.000000    39400.000000    39400.000000
    39533.333333    39800.000000    40200.000000    40466.666667
    29533.333333    30200.000000    31088.888889    31755.555556    32488.888889
    33266.666667    34066.666667    34466.666667    34600.000000    34466.666667
    34333.333333    34200.000000    34333.333333    34866.666667    35666.666667
    36466.666667    37133.333333    37800.000000    38600.000000    39400.000000
    39933.333333    40066.666667    39666.666667    39133.333333    38466.666667
    37800.000000    37000.000000    36333.333333    35933.333333    35666.666667
    35266.666667    34466.666667    33400.000000    32266.666667    31311.111111
    30533.333333    29977.777778    29533.333333    29200.000000    28977.777778
    28755.555556    28644.444444    28533.333333    28422.222222    28311.111111
    28111.111111    28022.222222    28022.222222    28222.222222    28533.333333
    28533.333333    28155.555556    27488.888889    26866.666667    26422.222222
    26244.444444    26333.333333    26777.777778    27400.000000    28266.666667
    29200.000000    30200.000000    31088.888889    31888.888889    32622.222222
    33533.333333    34200.000000    35000.000000    35666.666667    36066.666667
    36066.666667    35800.000000    35666.666667    35666.666667    35800.000000
    36333.333333    37133.333333    37933.333333    38733.333333    39400.000000
    39933.333333    40333.333333    40600.000000    41000.000000    41133.333333
    41133.333333    40866.666667    40733.333333    40200.000000    39933.333333
    39666.666667    39800.000000    39800.000000    39666.666667    39533.333333
    39400.000000    39533.333333    39800.000000    40066.666667
    29533.333333    30088.888889    30866.666667    31533.333333    32377.777778
    33400.000000    34200.000000    34600.000000    34600.000000    34466.666667
    34466.666667    34333.333333    34466.666667    34866.666667    35800.000000
    36866.666667    37666.666667    38333.333333    39133.333333    40066.666667
    40733.333333    40733.333333    40200.000000    39533.333333    38866.666667
    38066.666667    37133.333333    36333.333333    35800.000000    35400.000000
    34866.666667    34200.000000    33266.666667    32266.666667    31200.000000
    30311.111111    29533.333333    28888.888889    28466.666667    28266.666667
    28155.555556    28044.444444    27933.333333    27933.333333    28022.222222
    28022.222222    28022.222222    28133.333333    28444.444444    28866.666667
    28755.555556    28266.666667    27400.000000    26688.888889    26155.555556
    26066.666667    26333.333333    26866.666667    27488.888889    28266.666667
    29200.000000    30200.000000    31200.000000    32000.000000    32733.333333
    33533.333333    34200.000000    35000.000000    35666.666667    36066.666667
    36066.666667    35800.000000    35666.666667    35666.666667    35933.333333
    36466.666667    37266.666667    37933.333333    38733.333333    39400.000000
    40066.666667    40600.000000    41000.000000    41400.000000    41533.333333
    41533.333333    41133.333333    40866.666667    40200.000000    39933.333333
    39666.666667    39933.333333    39933.333333    39933.333333    39666.666667
    39533.333333    39400.000000    39533.333333    39666.666667
    29422.222222    29866.666667    30533.333333    31311.111111    32266.666667
    33266.666667    34066.666667    34466.666667    34600.000000    34333.333333
    34200.000000    33933.333333    34200.000000    34733.333333    35800.000000
    37000.000000    37800.000000    38600.000000    39400.000000    40466.666667
    41133.333333    41133.333333    40600.000000    39933.333333    39133.333333
    38200.000000    37000.000000    36066.666667    35400.000000    34866.666667
    34333.333333    33666.666667    33000.000000    32022.222222    30977.777778
    29866.666667    29000.000000    28177.777778    27688.888889    27400.000000
    27400.000000    27400.000000    27400.000000    27488.888889    27666.666667
    27933.333333    28111.111111    28311.111111    28644.444444    28866.666667
    28755.555556    28155.555556    27400.000000    26600.000000    26066.666667
    26066.666667    26511.111111    27133.333333    27666.666667    28355.555556
    29200.000000    30200.000000    31200.000000    32133.333333    32866.666667
    33666.666667    34333.333333    35133.333333    35666.666667    35933.333333
    35933.333333    35800.000000    35800.000000    35933.333333    36333.333333
    36733.333333    37400.000000    38066.666667    38866.666667    39400.000000
    39933.333333    40600.000000    41266.666667    41666.666667    41800.000000
    41666.666667    41266.666667    40733.333333    40066.666667    39800.000000
    39666.666667    39933.333333    40066.666667    40200.000000    39933.333333
    39666.666667    39400.000000    39533.333333    39666.666667
    29311.111111    29644.444444    30311.111111    31200.000000    32133.333333
    33000.000000    33666.666667    34200.000000    34466.666667    34200.000000
    33933.333333    33533.333333    33933.333333    34600.000000    35800.000000
    36866.666667    37666.666667    38466.666667    39400.000000    40466.666667
    41266.666667    41266.666667    40866.666667    40066.666667    39266.666667
    38200.000000    37000.000000    35933.333333    35133.333333    34466.666667
    33800.000000    33133.333333    32488.888889    31666.666667    30533.333333
    29333.333333    28200.000000    27333.333333    26777.777778    26600.000000
    26600.000000    26600.000000    26688.888889    26866.666667    27222.222222
    27666.666667    28022.222222    28311.111111    28533.333333    28644.444444
    28444.444444    27955.555556    27311.111111    26600.000000    26155.555556
    26155.555556    26688.888889    27311.111111    27955.555556    28555.555556
    29311.111111    30200.000000    31200.000000    32000.000000    32733.333333
    33533.333333    34333.333333    35133.333333    35666.666667    35933.333333
    35933.333333    35933.333333    36200.000000    36600.000000    37000.000000
    37266.666667    37666.666667    38200.000000    38866.666667    39400.000000
    39933.333333    40600.000000    41266.666667    41666.666667    41800.000000
    41666.666667    41266.666667    40600.000000    39933.333333    39533.333333
    39400.000000    39533.333333    39666.666667    39933.333333    39933.333333
    39933.333333    39800.000000    39933.333333    40066.666667
    29200.000000    29533.333333    30200.000000    31088.888889    31888.888889
    32488.888889    33133.333333    33666.666667    34066.666667    33933.333333
    33533.333333    33266.666667    33666.666667    34600.000000    35666.666667
    36600.000000    37400.000000    38333.333333    39400.000000    40333.333333
    41133.333333    41133.333333    41000.000000    40200.000000    39400.000000
    38200.000000    37000.000000    35800.000000    35000.000000    34200.000000
    33533.333333    32622.222222    31888.888889    30977.777778    29777.777778
    28422.222222    27155.555556    26244.444444    25711.111111    25622.222222
    25711.111111    25888.888889    26066.666667    26422.222222    26866.666667
    27400.000000    27844.444444    28111.111111    28222.222222    28133.333333
    27955.555556    27577.777778    27133.333333    26511.111111    26244.444444
    26333.333333    26866.666667    27488.888889    28155.555556    28866.666667
    29533.333333    30311.111111    31200.000000    32000.000000    32733.333333
    33533.333333    34333.333333    35000.000000    35400.000000    35666.666667
    35800.000000    36066.666667    36600.000000    37266.666667    37666.666667
    37933.333333    38200.000000    38733.333333    39266.666667    39800.000000
    40200.000000    40600.000000    41133.333333    41533.333333    41800.000000
    41666.666667    41266.666667    40466.666667    39800.000000    39400.000000
    39400.000000    39400.000000    39666.666667    39800.000000    40066.666667
    40066.666667    40200.000000    40333.333333    40466.666667
    29200.000000    29533.333333    30088.888889    30866.666667    31422.222222
    32000.000000    32488.888889    33000.000000    33400.000000    33533.333333
    33266.666667    33133.333333    33533.333333    34466.666667    35400.000000
    36200.000000    37133.333333    38066.666667    39266.666667    40200.000000
    41133.333333    41133.333333    41000.000000    40200.000000    39400.000000
    38200.000000    37000.000000    35800.000000    34866.666667    34066.666667
    33266.666667    32377.777778    31311.111111    30222.222222    28844.444444
    27466.666667    26155.555556    25177.777778    24644.444444    24644.444444
    24822.222222    25177.777778    25533.333333    26066.666667    26600.000000
    27133.333333    27577.777778    27844.444444    27844.444444    27666.666667
    27400.000000    27133.333333    26777.777778    26333.333333    26244.444444
    26511.111111    27133.333333    27666.666667    28355.555556    29088.888889
    29866.666667    30533.333333    31311.111111    31866.666667    32600.000000
    33266.666667    33933.333333    34466.666667    35000.000000    35533.333333
    35933.333333    36333.333333    37000.000000    37800.000000    38333.333333
    38733.333333    39000.000000    39400.000000    39800.000000    40200.000000
    40600.000000    40866.666667    41266.666667    41533.333333    41800.000000
    41666.666667    41266.666667    40600.000000    40066.666667    39666.666667
    39533.333333    39400.000000    39666.666667    39800.000000    40200.000000
    40333.333333    40600.000000    40600.000000    40600.000000
    29311.111111    29644.444444    30088.888889    30533.333333    30977.777778
    31422.222222    31888.888889    32244.444444    32755.555556    33000.000000
    32866.666667    32866.666667    33266.666667    34200.000000    35000.000000
    35933.333333    36866.666667    37800.000000    39000.000000    40200.000000
    41266.666667    41266.666667    41000.000000    40200.000000    39400.000000
    38200.000000    37000.000000    35800.000000    34733.333333    33800.000000
    32888.888889    31911.111111    30644.444444    29266.666667    27755.555556
    26355.555556    25177.777778    24200.000000    23666.666667    23666.666667
    24022.222222    24644.444444    25177.777778    25800.000000    26333.333333
    26866.666667    27311.111111    27577.777778    27488.888889    27222.222222
    26866.666667    26600.000000    26333.333333    26066.666667    26155.555556
    26600.000000    27311.111111    27955.555556    28555.555556    29311.111111
    30088.888889    30755.555556    31311.111111    31755.555556    32355.555556
    33000.000000    33533.333333    34066.666667    34600.000000    35266.666667
    35933.333333    36600.000000    37400.000000    38200.000000    38733.333333
    39266.666667    39666.666667    40066.666667    40466.666667    40733.333333
    41133.333333    41266.666667    41533.333333    41666.666667    41800.000000
    41533.333333    41133.333333    40600.000000    40333.333333    39933.333333
    39666.666667    39400.000000    39800.000000    40066.666667    40466.666667
    40466.666667    40600.000000    40600.000000    40600.000000
    29422.222222    29866.666667    30311.111111    30644.444444    30866.666667
    31200.000000    31422.222222    31755.555556    32244.444444    32600.000000
    32600.000000    32733.333333    33133.333333    33933.333333    34733.333333
    35666.666667    36600.000000    37400.000000    38600.000000    40066.666667
    41266.666667    41533.333333    41133.333333    40333.333333    39400.000000
    38200.000000    37000.000000    35666.666667    34466.666667    33400.000000
    32400.000000    31333.333333    29888.888889    28355.555556    26711.111111
    25266.666667    24133.333333    23266.666667    22844.444444    22911.111111
    23333.333333    24111.111111    24822.222222    25533.333333    26066.666667
    26688.888889    27133.333333    27311.111111    27133.333333    26777.777778
    26422.222222    26066.666667    25888.888889    25888.888889    26155.555556
    26688.888889    27400.000000    28155.555556    28866.666667    29533.333333
    30311.111111    30977.777778    31533.333333    31866.666667    32222.222222
    32733.333333    33133.333333    33800.000000    34466.666667    35266.666667
    36066.666667    36866.666667    37666.666667    38466.666667    39000.000000
    39666.666667    40066.666667    40600.000000    41000.000000    41266.666667
    41666.666667    41933.333333    42066.666667    41933.333333    41666.666667
    41266.666667    40866.666667    40600.000000    40600.000000    40333.333333
    40066.666667    39800.000000    40066.666667    40333.333333    40600.000000
    40733.333333    40866.666667    40866.666667    40733.333333
    29755.555556    30200.000000    30644.444444    30866.666667    30977.777778
    31088.888889    31200.000000    31422.222222    31888.888889    32222.222222
    32333.333333    32466.666667    32866.666667    33666.666667    34466.666667
    35400.000000    36200.000000    37000.000000    38200.000000    39666.666667
    41000.000000    41400.000000    41133.333333    40333.333333    39400.000000
    38200.000000    37000.000000    35666.666667    34333.333333    33022.222222
    31688.888889    30333.333333    28755.555556    27200.000000    25622.222222
    24222.222222    23133.333333    22400.000000    22088.888889    22288.888889
    22844.444444    23755.555556    24555.555556    25266.666667    25888.888889
    26600.000000    27133.333333    27222.222222    26866.666667    26422.222222
    25977.777778    25622.222222    25533.333333    25800.000000    26333.333333
    26866.666667    27488.888889    28266.666667    29088.888889    29755.555556
    30422.222222    31088.888889    31644.444444    32111.111111    32355.555556
    32866.666667    33133.333333    33800.000000    34466.666667    35266.666667
    36066.666667    37000.000000    37800.000000    38600.000000    39000.000000
    39800.000000    40333.333333    41000.000000    41400.000000    41666.666667
    42066.666667    42333.333333    42333.333333    42066.666667    41533.333333
    41133.333333    40600.000000    40333.333333    40333.333333    40200.000000
    40200.000000    39933.333333    40200.000000    40333.333333    40600.000000
    40866.666667    41000.000000    41133.333333    41000.000000
    29977.777778    30311.111111    30644.444444    30866.666667    30866.666667
    30866.666667    30977.777778    31200.000000    31533.333333    31866.666667
    32088.888889    32333.333333    32733.333333    33400.000000    34200.000000
    35000.000000    35800.000000    36600.000000    37666.666667    39133.333333
    40600.000000    41266.666667    41000.000000    40200.000000    39266.666667
    38200.000000    37000.000000    35666.666667    34200.000000    32666.666667
    31000.000000    29377.777778    27666.666667    26088.888889    24577.777778
    23288.888889    22266.666667    21666.666667    21466.666667    21866.666667
    22533.333333    23488.888889    24288.888889    25088.888889    25800.000000
    26600.000000    27133.333333    27133.333333    26688.888889    26066.666667
    25622.222222    25266.666667    25355.555556    25800.000000    26511.111111
    27133.333333    27666.666667    28355.555556    29200.000000    29977.777778
    30644.444444    31311.111111    32000.000000    32600.000000    32866.666667
    33133.333333    33266.666667    33800.000000    34600.000000    35533.333333
    36333.333333    37133.333333    37933.333333    38733.333333    39266.666667
    39933.333333    40600.000000    41266.666667    41666.666667    41933.333333
    42333.333333    42733.333333    42600.000000    42200.000000    41400.000000
    41000.000000    40333.333333    40066.666667    39933.333333    40066.666667
    40333.333333    40333.333333    40466.666667    40466.666667    40733.333333
    41000.000000    41266.666667    41400.000000    41400.000000
    30311.111111    30422.222222    30533.333333    30422.222222    30311.111111
    30311.111111    30533.333333    30755.555556    31088.888889    31422.222222
    31755.555556    31977.777778    32355.555556    33000.000000    33800.000000
    34600.000000    35400.000000    36200.000000    37266.666667    38733.333333
    40333.333333    41000.000000    40866.666667    40066.666667    39266.666667
    38200.000000    37000.000000    35800.000000    34200.000000    32333.333333
    30222.222222    28355.555556    26622.222222    25000.000000    23555.555556
    22422.222222    21622.222222    21133.333333    21066.666667    21600.000000
    22466.666667    23400.000000    24200.000000    25000.000000    25800.000000
    26600.000000    27133.333333    27133.333333    26600.000000    25888.888889
    25355.555556    25177.777778    25355.555556    25888.888889    26600.000000
    27311.111111    27955.555556    28555.555556    29311.111111    30088.888889
    30866.666667    31533.333333    32244.444444    33000.000000    33533.333333
    33666.666667    33533.333333    33800.000000    34600.000000    35666.666667
    36600.000000    37400.000000    38200.000000    38866.666667    39533.333333
    40066.666667    40866.666667    41400.000000    41933.333333    42200.000000
    42600.000000    42733.333333    42466.666667    42066.666667    41400.000000
    41000.000000    40200.000000    39800.000000    39533.333333    39666.666667
    39933.333333    40066.666667    40333.333333    40466.666667    40866.666667
    41133.333333    41400.000000    41533.333333    41666.666667
    30311.111111    30311.111111    30200.000000    29866.666667    29644.444444
    29644.444444    29977.777778    30311.111111    30644.444444    30977.777778
    31311.111111    31644.444444    32000.000000    32622.222222    33400.000000
    34200.000000    35000.000000    35933.333333    37000.000000    38466.666667
    39933.333333    40733.333333    40733.333333    40066.666667    39266.666667
    38200.000000    37000.000000    35800.000000    34088.888889    32000.000000
    29600.000000    27577.777778    25800.000000    24222.222222    22755.555556
    21755.555556    21133.333333    20866.666667    20933.333333    21533.333333
    22555.555556    23577.777778    24377.777778    25088.888889    25800.000000
    26600.000000    27044.444444    27044.444444    26511.111111    25800.000000
    25355.555556    25266.666667    25622.222222    26066.666667    26688.888889
    27400.000000    28155.555556    28866.666667    29533.333333    30311.111111
    31088.888889    31888.888889    32622.222222    33400.000000    33800.000000
    33800.000000    33533.333333    33800.000000    34600.000000    35800.000000
    36866.666667    37666.666667    38466.666667    39000.000000    39800.000000
    40200.000000    41000.000000    41400.000000    42066.666667    42466.666667
    42866.666667    42733.333333    42333.333333    41800.000000    41266.666667
    40733.333333    40066.666667    39666.666667    39533.333333    39666.666667
    39933.333333    40066.666667    40333.333333    40466.666667    40866.666667
    41133.333333    41666.666667    41933.333333    42200.000000
    30311.111111    30311.111111    30200.000000    29755.555556    29422.222222
    29422.222222    29755.555556    29977.777778    30200.000000    30422.222222
    30755.555556    31088.888889    31533.333333    32244.444444    33000.000000
    33800.000000    34733.333333    35800.000000    37000.000000    38333.333333
    39533.333333    40200.000000    40333.333333    39933.333333    39266.666667
    38200.000000    37000.000000    35800.000000    33977.777778    31666.666667
    29000.000000    26733.333333    24844.444444    23311.111111    22000.000000
    21133.333333    20733.333333    20733.333333    21066.666667    21755.555556
    22800.000000    23844.444444    24644.444444    25266.666667    25888.888889
    26600.000000    26955.555556    26955.555556    26422.222222    25800.000000
    25444.444444    25533.333333    25977.777778    26422.222222    26866.666667
    27488.888889    28266.666667    29088.888889    29866.666667    30533.333333
    31311.111111    32133.333333    33000.000000    33800.000000    34066.666667
    33933.333333    33666.666667    33933.333333    34733.333333    35800.000000
    37000.000000    37933.333333    38733.333333    39266.666667    39933.333333
    40466.666667    41133.333333    41533.333333    42200.000000    42600.000000
    42866.666667    42466.666667    42066.666667    41533.333333    41000.000000
    40333.333333    39800.000000    39533.333333    39533.333333    39533.333333
    39666.666667    39666.666667    40066.666667    40333.333333    40733.333333
    41133.333333    41800.000000    42333.333333    42600.000000
    30200.000000    30200.000000    30088.888889    29755.555556    29422.222222
    29422.222222    29644.444444    29755.555556    29755.555556    29866.666667
    30200.000000    30644.444444    31200.000000    31888.888889    32622.222222
    33533.333333    34600.000000    35800.000000    37000.000000    38066.666667
    38866.666667    39400.000000    39666.666667    39666.666667    39133.333333
    38200.000000    37000.000000    35666.666667    33733.333333    31311.111111
    28511.111111    26000.000000    23977.777778    22511.111111    21355.555556
    20666.666667    20466.666667    20800.000000    21333.333333    22200.000000
    23200.000000    24200.000000    24911.111111    25533.333333    26066.666667
    26688.888889    26866.666667    26866.666667    26333.333333    25888.888889
    25622.222222    25800.000000    26333.333333    26777.777778    27222.222222
    27666.666667    28355.555556    29200.000000    30088.888889    30866.666667
    31533.333333    32377.777778    33266.666667    33933.333333    33933.333333
    33666.666667    33666.666667    34200.000000    35000.000000    35933.333333
    37000.000000    38066.666667    38866.666667    39533.333333    40066.666667
    40733.333333    41266.666667    41800.000000    42333.333333    42600.000000
    42600.000000    42066.666667    41666.666667    41133.333333    40600.000000
    39933.333333    39533.333333    39400.000000    39666.666667    39666.666667
    39933.333333    39800.000000    40200.000000    40333.333333    40733.333333
    41133.333333    41933.333333    42600.000000    43000.000000
    29977.777778    30200.000000    30311.111111    30088.888889    29755.555556
    29755.555556    29866.666667    29866.666667    29644.444444    29533.333333
    29755.555556    30200.000000    30866.666667    31533.333333    32377.777778
    33400.000000    34600.000000    35800.000000    36866.666667    37800.000000
    38466.666667    38866.666667    39133.333333    39133.333333    38866.666667
    38066.666667    37000.000000    35533.333333    33488.888889    30866.666667
    28022.222222    25288.888889    23244.444444    21822.222222    20933.333333
    20400.000000    20333.333333    20866.666667    21688.888889    22733.333333
    23688.888889    24466.666667    25088.888889    25711.111111    26333.333333
    26866.666667    26955.555556    26866.666667    26333.333333    25977.777778
    25711.111111    25977.777778    26511.111111    27133.333333    27577.777778
    28044.444444    28555.555556    29311.111111    30200.000000    31088.888889
    31888.888889    32622.222222    33533.333333    33933.333333    33933.333333
    33533.333333    33800.000000    34466.666667    35400.000000    36200.000000
    37133.333333    38200.000000    39133.333333    39933.333333    40333.333333
    41000.000000    41533.333333    42200.000000    42466.666667    42466.666667
    42200.000000    41666.666667    41266.666667    40733.333333    40200.000000
    39666.666667    39533.333333    39666.666667    39933.333333    39933.333333
    40066.666667    40066.666667    40333.333333    40466.666667    40866.666667
    41266.666667    42066.666667    42600.000000    43000.000000
    29977.777778    30311.111111    30533.333333    30533.333333    30311.111111
    30311.111111    30311.111111    30200.000000    29866.666667    29644.444444
    29755.555556    30088.888889    30644.444444    31311.111111    32266.666667
    33400.000000    34600.000000    35666.666667    36600.000000    37400.000000
    38066.666667    38600.000000    39000.000000    39000.000000    38600.000000
    37800.000000    36866.666667    35266.666667    33000.000000    30200.000000
    27444.444444    24777.777778    22844.444444    21533.333333    20800.000000
    20400.000000    20466.666667    21133.333333    22133.333333    23288.888889
    24200.000000    24822.222222    25266.666667    25888.888889    26511.111111
    26955.555556    26955.555556    26777.777778    26333.333333    26066.666667
    25888.888889    26155.555556    26688.888889    27311.111111    27955.555556
    28444.444444    28977.777778    29533.333333    30311.111111    31200.000000
    32133.333333    33000.000000    33800.000000    33933.333333    33800.000000
    33533.333333    33933.333333    34733.333333    35666.666667    36600.000000
    37400.000000    38333.333333    39133.333333    39933.333333    40466.666667
    41133.333333    41666.666667    42333.333333    42466.666667    42333.333333
    41933.333333    41400.000000    40866.666667    40200.000000    39800.000000
    39533.333333    39666.666667    39933.333333    40333.333333    40333.333333
    40466.666667    40466.666667    40600.000000    40600.000000    41000.000000
    41400.000000    42200.000000    42600.000000    43000.000000
    30088.888889    30533.333333    30977.777778    31088.888889    30866.666667
    30644.444444    30644.444444    30644.444444    30533.333333    30200.000000
    30088.888889    30088.888889    30533.333333    31200.000000    32266.666667
    33400.000000    34466.666667    35400.000000    36066.666667    36866.666667
    37666.666667    38333.333333    38733.333333    38600.000000    38200.000000
    37400.000000    36466.666667    34755.555556    32288.888889    29355.555556
    26666.666667    24200.000000    22400.000000    21266.666667    20733.333333
    20533.333333    20733.333333    21555.555556    22666.666667    23777.777778
    24644.444444    25177.777778    25622.222222    26066.666667    26600.000000
    26866.666667    26866.666667    26600.000000    26244.444444    25977.777778
    25977.777778    26333.333333    26866.666667    27488.888889    28155.555556
    28866.666667    29422.222222    29977.777778    30533.333333    31311.111111
    32266.666667    33266.666667    34066.666667    34066.666667    33800.000000
    33666.666667    34200.000000    35000.000000    35933.333333    36866.666667
    37666.666667    38466.666667    39133.333333    39933.333333    40600.000000
    41266.666667    41800.000000    42200.000000    42200.000000    42066.666667
    41666.666667    41266.666667    40733.333333    40066.666667    39666.666667
    39400.000000    39800.000000    40200.000000    40600.000000    40600.000000
    40600.000000    40600.000000    40733.333333    40733.333333    41133.333333
    41400.000000    42200.000000    42600.000000    43000.000000
    30422.222222    30866.666667    31422.222222    31533.333333    31311.111111
    30866.666667    30866.666667    30977.777778    31088.888889    30866.666667
    30533.333333    30311.111111    30533.333333    31200.000000    32266.666667
    33400.000000    34333.333333    35000.000000    35533.333333    36333.333333
    37133.333333    37800.000000    38066.666667    38066.666667    37666.666667
    37000.000000    35933.333333    34000.000000    31355.555556    28333.333333
    25666.666667    23377.777778    21866.666667    21066.666667    20666.666667
    20666.666667    21066.666667    22133.333333    23288.888889    24288.888889
    25000.000000    25533.333333    25977.777778    26333.333333    26511.111111
    26511.111111    26422.222222    26244.444444    25977.777778    25800.000000
    25977.777778    26511.111111    27133.333333    27666.666667    28355.555556
    29088.888889    29866.666667    30422.222222    30977.777778    31533.333333
    32377.777778    33400.000000    34200.000000    34200.000000    33800.000000
    33800.000000    34466.666667    35400.000000    36200.000000    37133.333333
    37933.333333    38733.333333    39133.333333    39800.000000    40466.666667
    41266.666667    41533.333333    41800.000000    41800.000000    41933.333333
    41533.333333    41133.333333    40600.000000    40066.666667    39800.000000
    39666.666667    40066.666667    40333.333333    40733.333333    40866.666667
    40866.666667    40733.333333    40733.333333    40733.333333    41133.333333
    41400.000000    42200.000000    42600.000000    43000.000000
    30533.333333    31088.888889    31644.444444    31644.444444    31311.111111
    30866.666667    30866.666667    31200.000000    31533.333333    31422.222222
    30977.777778    30533.333333    30644.444444    31200.000000    32266.666667
    33266.666667    33933.333333    34466.666667    34866.666667    35533.333333
    36200.000000    36733.333333    37000.000000    37000.000000    36866.666667
    36333.333333    35133.333333    33000.000000    30333.333333    27444.444444
    24866.666667    22666.666667    21355.555556    20866.666667    20800.000000
    21000.000000    21555.555556    22755.555556    23866.666667    24733.333333
    25266.666667    25800.000000    26244.444444    26422.222222    26333.333333
    26066.666667    25888.888889    25711.111111    25533.333333    25533.333333
    25888.888889    26600.000000    27311.111111    27955.555556    28555.555556
    29311.111111    30088.888889    30866.666667    31422.222222    32000.000000
    32622.222222    33533.333333    34066.666667    34066.666667    33800.000000
    33933.333333    34733.333333    35666.666667    36600.000000    37400.000000
    38200.000000    39000.000000    39533.333333    40066.666667    40466.666667
    41000.000000    41133.333333    41266.666667    41266.666667    41400.000000
    41133.333333    40866.666667    40600.000000    40333.333333    40200.000000
    40066.666667    40333.333333    40466.666667    40733.333333    41000.000000
    41000.000000    40866.666667    40733.333333    40733.333333    41000.000000
    41266.666667    41933.333333    42466.666667    42866.666667
    30533.333333    31088.888889    31533.333333    31533.333333    31422.222222
    31311.111111    31422.222222    31644.444444    31866.666667    31755.555556
    31311.111111    30755.555556    30755.555556    31200.000000    32133.333333
    32866.666667    33266.666667    33533.333333    33800.000000    34200.000000
    34733.333333    35266.666667    35666.666667    35800.000000    35666.666667
    35133.333333    33844.444444    31688.888889    29066.666667    26400.000000
    24088.888889    22177.777778    21133.333333    20866.666667    21066.666667
    21555.555556    22288.888889    23466.666667    24466.666667    25177.777778
    25622.222222    26066.666667    26422.222222    26422.222222    26066.666667
    25622.222222    25266.666667    25088.888889    25000.000000    25266.666667
    25800.000000    26600.000000    27400.000000    28155.555556    28866.666667
    29533.333333    30311.111111    31088.888889    31755.555556    32355.555556
    33000.000000    33800.000000    34200.000000    34200.000000    34066.666667
    34333.333333    35000.000000    35933.333333    36866.666667    37800.000000
    38600.000000    39400.000000    39933.333333    40333.333333    40466.666667
    40733.333333    40733.333333    40866.666667    40866.666667    41000.000000
    40866.666667    40733.333333    40600.000000    40466.666667    40466.666667
    40466.666667    40600.000000    40733.333333    40866.666667    41133.333333
    41000.000000    40866.666667    40600.000000    40600.000000    40733.333333
    41000.000000    41533.333333    42066.666667    42466.666667
    30533.333333    30977.777778    31200.000000    31200.000000    31200.000000
    31533.333333    31755.555556    32111.111111    32222.222222    32111.111111
    31644.444444    31088.888889    30977.777778    31311.111111    31888.888889
    32244.444444    32266.666667    32400.000000    32533.333333    32666.666667
    32933.333333    33444.444444    33955.555556    34200.000000    33955.555556
    33333.333333    32111.111111    30200.000000    27933.333333    25644.444444
    23666.666667    22022.222222    21066.666667    20933.333333    21333.333333
    22044.444444    22888.888889    23955.555556    24822.222222    25533.333333
    25977.777778    26333.333333    26422.222222    26244.444444    25800.000000
    25266.666667    24822.222222    24555.555556    24644.444444    25088.888889
    25800.000000    26600.000000    27400.000000    28266.666667    29088.888889
    29866.666667    30533.333333    31311.111111    32000.000000    32733.333333
    33400.000000    34066.666667    34333.333333    34333.333333    34466.666667
    34866.666667    35533.333333    36200.000000    37133.333333    38066.666667
    38866.666667    39666.666667    40200.000000    40600.000000    40600.000000
    40600.000000    40600.000000    40600.000000    40733.333333    40733.333333
    40733.333333    40733.333333    40733.333333    40733.333333    40600.000000
    40733.333333    40733.333333    40866.666667    40733.333333    40866.666667
    40733.333333    40733.333333    40600.000000    40600.000000    40600.000000
    40733.333333    41133.333333    41666.666667    42066.666667
    30755.555556    30866.666667    30866.666667    30755.555556    30977.777778
    31422.222222    31866.666667    32355.555556    32600.000000    32488.888889
    31888.888889    31311.111111    31200.000000    31533.333333    31755.555556
    31644.444444    31311.111111    31200.000000    30977.777778    30866.666667
    30888.888889    31377.777778    31866.666667    32222.222222    32088.888889
    31488.888889    30355.555556    28688.888889    26755.555556    24822.222222
    23088.888889    21711.111111    20933.333333    21000.000000    21533.333333
    22488.888889    23444.444444    24377.777778    25088.888889    25711.111111
    26244.444444    26422.222222    26333.333333    25977.777778    25533.333333
    25000.000000    24555.555556    24288.888889    24466.666667    25000.000000
    25800.000000    26600.000000    27400.000000    28266.666667    29200.000000
    30088.888889    30866.666667    31533.333333    32244.444444    33000.000000
    33800.000000    34466.666667    34866.666667    34866.666667    35000.000000
    35400.000000    36066.666667    36733.333333    37400.000000    38333.333333
    39000.000000    39800.000000    40200.000000    40600.000000    40600.000000
    40600.000000    40600.000000    40600.000000    40733.333333    40866.666667
    40866.666667    41000.000000    40866.666667    41000.000000    40733.333333
    41000.000000    41000.000000    41266.666667    41000.000000    40866.666667
    40733.333333    40733.333333    40733.333333    40600.000000    40600.000000
    40600.000000    40866.666667    41133.333333    41400.000000
    30866.666667    30755.555556    30533.333333    30422.222222    30644.444444
    31088.888889    31644.444444    32377.777778    32866.666667    32866.666667
    32244.444444    31755.555556    31644.444444    31755.555556    31644.444444
    31200.000000    30644.444444    30311.111111    29866.666667    29555.555556
    29244.444444    29288.888889    29422.222222    29733.333333    29911.111111
    29666.666667    28844.444444    27488.888889    25911.111111    24222.222222
    22622.222222    21355.555556    20733.333333    21066.666667    21822.222222
    22866.666667    23777.777778    24644.444444    25266.666667    25888.888889
    26333.333333    26422.222222    26066.666667    25622.222222    25177.777778
    24733.333333    24288.888889    24111.111111    24377.777778    25000.000000
    25800.000000    26600.000000    27400.000000    28266.666667    29200.000000
    30200.000000    30977.777778    31644.444444    32377.777778    33266.666667
    34200.000000    34866.666667    35266.666667    35266.666667    35400.000000
    35800.000000    36600.000000    37266.666667    37933.333333    38600.000000
    39133.333333    39666.666667    40066.666667    40466.666667    40600.000000
    40600.000000    40600.000000    40733.333333    40866.666667    41000.000000
    40866.666667    41133.333333    41000.000000    41266.666667    40866.666667
    41266.666667    41266.666667    41400.000000    41000.000000    40733.333333
    40733.333333    40733.333333    40733.333333    40600.000000    40600.000000
    40600.000000    40733.333333    40866.666667    41000.000000
    30755.555556    30533.333333    30311.111111    30200.000000    30422.222222
    30755.555556    31422.222222    32266.666667    33000.000000    33133.333333
    32622.222222    32111.111111    31977.777778    31866.666667    31533.333333
    30866.666667    30200.000000    29644.444444    28800.000000    28111.111111
    27533.333333    27377.777778    27400.000000    27688.888889    28066.666667
    28133.333333    27466.666667    26266.666667    24822.222222    23377.777778
    22066.666667    21066.666667    20733.333333    21266.666667    22177.777778
    23244.444444    24111.111111    24911.111111    25533.333333    26066.666667
    26333.333333    26244.444444    25800.000000    25266.666667    24822.222222
    24377.777778    24022.222222    23933.333333    24288.888889    25000.000000
    25800.000000    26600.000000    27400.000000    28266.666667    29200.000000
    30088.888889    30866.666667    31533.333333    32377.777778    33400.000000
    34466.666667    35266.666667    35666.666667    35666.666667    35666.666667
    36066.666667    36866.666667    37800.000000    38466.666667    39000.000000
    39266.666667    39533.333333    39800.000000    40200.000000    40466.666667
    40600.000000    40733.333333    40866.666667    41000.000000    41000.000000
    40866.666667    41000.000000    41000.000000    41266.666667    41000.000000
    41133.333333    41266.666667    41533.333333    41266.666667    40866.666667
    40866.666667    40866.666667    40866.666667    40600.000000    40600.000000
    40600.000000    40600.000000    40600.000000    40600.000000
    30644.444444    30422.222222    30200.000000    30200.000000    30422.222222
    30755.555556    31422.222222    32266.666667    33000.000000    33266.666667
    33000.000000    32600.000000    32222.222222    31755.555556    31200.000000
    30533.333333    29755.555556    29000.000000    28000.000000    26977.777778
    26155.555556    25800.000000    25800.000000    26066.666667    26333.333333
    26511.111111    26066.666667    25177.777778    23955.555556    22733.333333
    21688.888889    21000.000000    20866.666667    21466.666667    22400.000000
    23400.000000    24200.000000    25000.000000    25711.111111    26155.555556
    26244.444444    25977.777778    25533.333333    25000.000000    24466.666667
    24022.222222    23666.666667    23755.555556    24200.000000    25000.000000
    25800.000000    26600.000000    27400.000000    28266.666667    29088.888889
    29977.777778    30755.555556    31533.333333    32377.777778    33400.000000
    34600.000000    35533.333333    35933.333333    35933.333333    35933.333333
    36333.333333    37133.333333    38066.666667    38866.666667    39266.666667
    39400.000000    39400.000000    39533.333333    39933.333333    40466.666667
    40866.666667    41133.333333    41266.666667    41266.666667    41000.000000
    40733.333333    40733.333333    41000.000000    41133.333333    41000.000000
    41000.000000    41266.666667    41400.000000    41266.666667    41000.000000
    41000.000000    40866.666667    40866.666667    40733.333333    40866.666667
    40866.666667    40866.666667    40733.333333    40600.000000
    30644.444444    30533.333333    30311.111111    30422.222222    30533.333333
    30977.777778    31533.333333    32377.777778    33000.000000    33400.000000
    33266.666667    32866.666667    32244.444444    31533.333333    30866.666667
    30200.000000    29422.222222    28488.888889    27244.444444    25888.888889
    24911.111111    24555.555556    24733.333333    25000.000000    25177.777778
    25266.666667    24911.111111    24200.000000    23111.111111    22111.111111
    21333.333333    20933.333333    21000.000000    21600.000000    22466.666667
    23400.000000    24200.000000    25000.000000    25711.111111    26066.666667
    25977.777778    25622.222222    25177.777778    24733.333333    24200.000000
    23666.666667    23400.000000    23577.777778    24200.000000    25000.000000
    25800.000000    26600.000000    27400.000000    28155.555556    28755.555556
    29533.333333    30533.333333    31666.666667    32622.222222    33533.333333
    34600.000000    35533.333333    35933.333333    35933.333333    36066.666667
    36600.000000    37400.000000    38333.333333    39133.333333    39533.333333
    39533.333333    39400.000000    39533.333333    39933.333333    40600.000000
    41133.333333    41533.333333    41533.333333    41400.000000    41133.333333
    40866.666667    40733.333333    40866.666667    40866.666667    40866.666667
    40866.666667    41266.666667    41533.333333    41533.333333    41400.000000
    41400.000000    41266.666667    41133.333333    40866.666667    40866.666667
    41000.000000    41000.000000    40866.666667    40600.000000
    30977.777778    30755.555556    30422.222222    30533.333333    30866.666667
    31422.222222    32000.000000    32622.222222    33133.333333    33400.000000
    33400.000000    33000.000000    32266.666667    31311.111111    30533.333333
    29866.666667    29000.000000    27911.111111    26511.111111    25088.888889
    24022.222222    23577.777778    23666.666667    23933.333333    24111.111111
    24200.000000    23866.666667    23355.555556    22422.222222    21688.888889
    21000.000000    20733.333333    20866.666667    21533.333333    22466.666667
    23400.000000    24200.000000    25000.000000    25533.333333    25711.111111
    25533.333333    25177.777778    24822.222222    24377.777778    23933.333333
    23488.888889    23311.111111    23577.777778    24200.000000    25000.000000
    25800.000000    26600.000000    27311.111111    27866.666667    28244.444444
    29000.000000    30311.111111    31800.000000    33000.000000    33800.000000
    34733.333333    35533.333333    35933.333333    35933.333333    36200.000000
    36733.333333    37533.333333    38333.333333    39266.666667    39666.666667
    39666.666667    39400.000000    39666.666667    40066.666667    40733.333333
    41266.666667    41666.666667    41800.000000    41533.333333    41400.000000
    41000.000000    40866.666667    40733.333333    40733.333333    40733.333333
    40866.666667    41266.666667    41533.333333    41666.666667    41533.333333
    41400.000000    41133.333333    41000.000000    40866.666667    41000.000000
    41133.333333    41266.666667    41000.000000    40733.333333
    30977.777778    30755.555556    30422.222222    30644.444444    31088.888889
    31888.888889    32488.888889    33000.000000    33266.666667    33266.666667
    33133.333333    32733.333333    32133.333333    31200.000000    30311.111111
    29533.333333    28688.888889    27533.333333    26066.666667    24555.555556
    23422.222222    22822.222222    22755.555556    22933.333333    23111.111111
    23200.000000    22955.555556    22555.555556    21822.222222    21266.666667
    20733.333333    20600.000000    20800.000000    21533.333333    22466.666667
    23400.000000    24200.000000    24911.111111    25355.555556    25444.444444
    25177.777778    24822.222222    24377.777778    24111.111111    23755.555556
    23488.888889    23311.111111    23577.777778    24200.000000    25000.000000
    25800.000000    26511.111111    27044.444444    27400.000000    27755.555556
    28466.666667    29866.666667    31600.000000    33155.555556    34200.000000
    35000.000000    35533.333333    35800.000000    35800.000000    36200.000000
    36733.333333    37533.333333    38333.333333    39400.000000    39933.333333
    39933.333333    39533.333333    39800.000000    40200.000000    40866.666667
    41266.666667    41666.666667    41800.000000    41666.666667    41533.333333
    41266.666667    41000.000000    40733.333333    40600.000000    40600.000000
    40733.333333    41000.000000    41266.666667    41533.333333    41533.333333
    41533.333333    41400.000000    41133.333333    41000.000000    40866.666667
    41000.000000    41000.000000    40866.666667    40733.333333
    30977.777778    30644.444444    30422.222222    30644.444444    31311.111111
    32000.000000    32733.333333    33133.333333    33266.666667    33000.000000
    32622.222222    32244.444444    31777.777778    31088.888889    30200.000000
    29311.111111    28288.888889    27155.555556    25711.111111    24288.888889
    23088.888889    22355.555556    22066.666667    22088.888889    22111.111111
    22133.333333    21977.777778    21755.555556    21266.666667    20866.666667
    20466.666667    20466.666667    20733.333333    21466.666667    22400.000000
    23333.333333    24111.111111    24733.333333    25177.777778    25266.666667
    25088.888889    24644.444444    24288.888889    24022.222222    23755.555556
    23577.777778    23488.888889    23755.555556    24288.888889    25000.000000
    25711.111111    26244.444444    26600.000000    26955.555556    27488.888889
    28266.666667    29755.555556    31622.222222    33422.222222    34600.000000
    35400.000000    35933.333333    36200.000000    36066.666667    36333.333333
    36600.000000    37400.000000    38200.000000    39266.666667    39800.000000
    39800.000000    39533.333333    39800.000000    40333.333333    41000.000000
    41400.000000    41666.666667    41800.000000    41800.000000    41666.666667
    41400.000000    41000.000000    40733.333333    40600.000000    40600.000000
    40733.333333    41000.000000    41133.333333    41266.666667    41266.666667
    41266.666667    41133.333333    40866.666667    41000.000000    41000.000000
    41000.000000    40866.666667    40600.000000    40466.666667
    30644.444444    30422.222222    30311.111111    30644.444444    31311.111111
    32000.000000    32600.000000    32866.666667    32866.666667    32488.888889
    32000.000000    31644.444444    31422.222222    30977.777778    30200.000000
    29200.000000    28088.888889    26866.666667    25533.333333    24044.444444
    22800.000000    21933.333333    21600.000000    21400.000000    21200.000000
    21066.666667    21066.666667    21000.000000    20800.000000    20466.666667
    20266.666667    20400.000000    20800.000000    21466.666667    22333.333333
    23177.777778    23933.333333    24466.666667    25000.000000    25177.777778
    25088.888889    24644.444444    24200.000000    24022.222222    23755.555556
    23666.666667    23488.888889    23755.555556    24288.888889    24911.111111
    25444.444444    25800.000000    26155.555556    26688.888889    27400.000000
    28377.777778    30000.000000    32000.000000    33822.222222    35000.000000
    35800.000000    36466.666667    36733.333333    36600.000000    36600.000000
    36733.333333    37400.000000    38200.000000    39133.333333    39533.333333
    39533.333333    39400.000000    39800.000000    40466.666667    41266.666667
    41666.666667    41800.000000    41800.000000    41800.000000    41666.666667
    41400.000000    41000.000000    40733.333333    40600.000000    40600.000000
    40733.333333    40866.666667    40866.666667    41000.000000    41133.333333
    41266.666667    41133.333333    40866.666667    41000.000000    40866.666667
    40866.666667    40600.000000    40466.666667    40333.333333
    30088.888889    30088.888889    30200.000000    30644.444444    31200.000000
    31644.444444    32000.000000    32133.333333    32133.333333    31888.888889
    31533.333333    31311.111111    31200.000000    30866.666667    30200.000000
    29111.111111    27911.111111    26600.000000    25266.666667    23800.000000
    22577.777778    21600.000000    21066.666667    20666.666667    20400.000000
    20266.666667    20266.666667    20266.666667    20200.000000    20000.000000
    20000.000000    20200.000000    20666.666667    21266.666667    22111.111111
    22933.333333    23666.666667    24200.000000    24644.444444    24822.222222
    24822.222222    24555.555556    24200.000000    23933.333333    23666.666667
    23488.888889    23400.000000    23666.666667    24200.000000    24644.444444
    25000.000000    25355.555556    25888.888889    26600.000000    27511.111111
    28711.111111    30577.777778    32600.000000    34333.333333    35400.000000
    36200.000000    37000.000000    37400.000000    37400.000000    37133.333333
    37000.000000    37400.000000    38066.666667    38733.333333    38866.666667
    39000.000000    39133.333333    39800.000000    40600.000000    41400.000000
    41800.000000    41800.000000    41800.000000    41800.000000    41800.000000
    41533.333333    41266.666667    41000.000000    40866.666667    40733.333333
    40733.333333    41000.000000    41133.333333    41133.333333    41000.000000
    41000.000000    40866.666667    40733.333333    40733.333333    40733.333333
    40733.333333    40600.000000    40466.666667    40333.333333
    29533.333333    29755.555556    29977.777778    30533.333333    31088.888889
    31533.333333    31533.333333    31311.111111    31200.000000    31088.888889
    31088.888889    31088.888889    31200.000000    30866.666667    30200.000000
    29111.111111    27911.111111    26511.111111    25088.888889    23555.555556
    22288.888889    21266.666667    20600.000000    20066.666667    19733.333333
    19600.000000    19600.000000    19600.000000    19666.666667    19666.666667
    19800.000000    20000.000000    20466.666667    21066.666667    21888.888889
    22688.888889    23400.000000    23844.444444    24111.111111    24200.000000
    24200.000000    24111.111111    23844.444444    23666.666667    23488.888889
    23311.111111    23222.222222    23400.000000    23844.444444    24200.000000
    24555.555556    25000.000000    25622.222222    26333.333333    27555.555556
    29177.777778    31266.666667    33066.666667    34600.000000    35666.666667
    36600.000000    37400.000000    37933.333333    38066.666667    37800.000000
    37533.333333    37666.666667    38066.666667    38466.666667    38466.666667
    38600.000000    38866.666667    39666.666667    40466.666667    41266.666667
    41666.666667    41800.000000    41933.333333    41933.333333    41933.333333
    41533.333333    41400.000000    41133.333333    41133.333333    41000.000000
    41000.000000    41000.000000    41000.000000    41000.000000    41000.000000
    41000.000000    40866.666667    40733.333333    40466.666667    40466.666667
    40466.666667    40600.000000    40600.000000    40600.000000
    29311.111111    29644.444444    29977.777778    30533.333333    30977.777778
    31311.111111    31088.888889    30755.555556    30533.333333    30533.333333
    30755.555556    30977.777778    31200.000000    30866.666667    30200.000000
    29222.222222    28111.111111    26800.000000    25177.777778    23555.555556
    22133.333333    21000.000000    20133.333333    19533.333333    19200.000000
    19133.333333    19133.333333    19200.000000    19266.666667    19400.000000
    19600.000000    19866.666667    20200.000000    20733.333333    21466.666667
    22311.111111    22977.777778    23311.111111    23400.000000    23400.000000
    23400.000000    23488.888889    23488.888889    23400.000000    23311.111111
    23044.444444    23044.444444    23044.444444    23400.000000    23755.555556
    24200.000000    24733.333333    25355.555556    26066.666667    27288.888889
    29111.111111    31288.888889    33177.777778    34600.000000    35800.000000
    36866.666667    37800.000000    38466.666667    38733.333333    38600.000000
    38200.000000    38066.666667    38066.666667    38200.000000    38200.000000
    38333.333333    38733.333333    39533.333333    40333.333333    41133.333333
    41533.333333    41800.000000    41933.333333    41933.333333    41933.333333
    41666.666667    41666.666667    41533.333333    41533.333333    41400.000000
    41266.666667    41133.333333    41000.000000    40866.666667    40866.666667
    40866.666667    40733.333333    40466.666667    40200.000000    40333.333333
    40466.666667    40600.000000    40600.000000    40600.000000
    29644.444444    29977.777778    30311.111111    30755.555556    31200.000000
    31422.222222    31200.000000    30755.555556    30533.333333    30533.333333
    30755.555556    30977.777778    31200.000000    30866.666667    30311.111111
    29533.333333    28600.000000    27266.666667    25533.333333    23733.333333
    22088.888889    20733.333333    19733.333333    19133.333333    18800.000000
    18733.333333    18733.333333    18866.666667    19000.000000    19266.666667
    19466.666667    19733.333333    20000.000000    20466.666667    21133.333333
    21888.888889    22444.444444    22666.666667    22666.666667    22666.666667
    22733.333333    22888.888889    23044.444444    23044.444444    23044.444444
    22866.666667    22800.000000    22711.111111    22977.777778    23400.000000
    23933.333333    24466.666667    25088.888889    25800.000000    26822.222222
    28622.222222    30888.888889    33066.666667    34600.000000    35800.000000
    37000.000000    38066.666667    38866.666667    39266.666667    39266.666667
    39000.000000    38600.000000    38333.333333    38066.666667    38066.666667
    38066.666667    38600.000000    39400.000000    40200.000000    41000.000000
    41266.666667    41666.666667    41800.000000    41933.333333    41933.333333
    41666.666667    41666.666667    41533.333333    41666.666667    41666.666667
    41533.333333    41266.666667    40866.666667    40733.333333    40733.333333
    40600.000000    40333.333333    39933.333333    39800.000000    39933.333333
    40066.666667    40333.333333    40333.333333    40333.333333
    30311.111111    30533.333333    30866.666667    31200.000000    31533.333333
    31644.444444    31533.333333    31311.111111    31200.000000    31200.000000
    31200.000000    31200.000000    31200.000000    30977.777778    30644.444444
    30088.888889    29222.222222    27755.555556    25888.888889    23911.111111
    22111.111111    20466.666667    19333.333333    18666.666667    18400.000000
    18333.333333    18400.000000    18600.000000    18800.000000    19066.666667
    19333.333333    19600.000000    19866.666667    20266.666667    20866.666667
    21533.333333    22000.000000    22133.333333    22066.666667    22066.666667
    22200.000000    22422.222222    22577.777778    22577.777778    22577.777778
    22488.888889    22422.222222    22400.000000    22733.333333    23222.222222
    23755.555556    24288.888889    25000.000000    25800.000000    26422.222222
    28111.111111    30377.777778    32955.555556    34600.000000    35800.000000
    37000.000000    38200.000000    39133.333333    39800.000000    39933.333333
    39666.666667    39133.333333    38600.000000    38066.666667    37800.000000
    37800.000000    38466.666667    39266.666667    40066.666667    40733.333333
    41000.000000    41266.666667    41266.666667    41400.000000    41533.333333
    41666.666667    41800.000000    41800.000000    41800.000000    41800.000000
    41533.333333    41266.666667    41000.000000    40866.666667    40733.333333
    40466.666667    40200.000000    39933.333333    39800.000000    39800.000000
    39800.000000    39933.333333    39933.333333    39933.333333
    31200.000000    31311.111111    31533.333333    31888.888889    32111.111111
    32244.444444    32244.444444    32266.666667    32266.666667    32133.333333
    31888.888889    31644.444444    31533.333333    31422.222222    31200.000000
    30644.444444    29755.555556    28155.555556    26266.666667    24088.888889
    22000.000000    20133.333333    18866.666667    18200.000000    17933.333333
    17866.666667    18000.000000    18266.666667    18533.333333    18866.666667
    19200.000000    19466.666667    19800.000000    20200.000000    20800.000000
    21333.333333    21666.666667    21733.333333    21666.666667    21666.666667
    21800.000000    21933.333333    22000.000000    22000.000000    22000.000000
    22000.000000    22000.000000    22200.000000    22577.777778    23044.444444
    23577.777778    24200.000000    24911.111111    25622.222222    26155.555556
    27933.333333    30288.888889    32955.555556    34600.000000    35800.000000
    37000.000000    38200.000000    39266.666667    40066.666667    40333.333333
    40200.000000    39666.666667    39000.000000    38200.000000    37666.666667
    37666.666667    38200.000000    39000.000000    39800.000000    40466.666667
    40733.333333    40866.666667    41000.000000    41266.666667    41533.333333
    41666.666667    41800.000000    41800.000000    41800.000000    41666.666667
    41533.333333    41266.666667    41133.333333    40866.666667    40733.333333
    40466.666667    40333.333333    40200.000000    39933.333333    39666.666667
    39400.000000    39533.333333    39400.000000    39266.666667
    32266.666667    32266.666667    32377.777778    32622.222222    32733.333333
    32866.666667    33000.000000    33266.666667    33266.666667    33000.000000
    32622.222222    32377.777778    32266.666667    32133.333333    31888.888889
    31311.111111    30311.111111    28666.666667    26555.555556    24266.666667
    21866.666667    19933.333333    18600.000000    17933.333333    17600.000000
    17466.666667    17666.666667    18000.000000    18333.333333    18666.666667
    19000.000000    19333.333333    19733.333333    20200.000000    20733.333333
    21133.333333    21333.333333    21333.333333    21266.666667    21266.666667
    21333.333333    21400.000000    21400.000000    21400.000000    21466.666667
    21533.333333    21733.333333    22066.666667    22488.888889    22955.555556
    23488.888889    24111.111111    24733.333333    25355.555556    25977.777778
    28066.666667    30511.111111    33177.777778    34600.000000    35800.000000
    37000.000000    38200.000000    39400.000000    40200.000000    40733.333333
    40600.000000    40200.000000    39400.000000    38600.000000    37800.000000
    37666.666667    37933.333333    38733.333333    39400.000000    40066.666667
    40466.666667    40600.000000    40866.666667    41000.000000    41400.000000
    41400.000000    41533.333333    41400.000000    41533.333333    41533.333333
    41666.666667    41400.000000    41266.666667    40866.666667    40733.333333
    40600.000000    40466.666667    40333.333333    39933.333333    39533.333333
    39133.333333    39000.000000    38866.666667    38733.333333
    33400.000000    33400.000000    33400.000000    33533.333333    33533.333333
    33666.666667    33800.000000    34066.666667    34066.666667    33800.000000
    33533.333333    33400.000000    33266.666667    33000.000000    32622.222222
    32022.222222    31000.000000    29288.888889    26955.555556    24377.777778
    21666.666667    19733.333333    18400.000000    17800.000000    17400.000000
    17266.666667    17466.666667    17800.000000    18133.333333    18533.333333
    18866.666667    19266.666667    19666.666667    20200.000000    20666.666667
    20933.333333    20933.333333    20866.666667    20800.000000    20800.000000
    20800.000000    20800.000000    20800.000000    20866.666667    21000.000000
    21200.000000    21533.333333    21933.333333    22333.333333    22800.000000
    23311.111111    23933.333333    24466.666667    25177.777778    25977.777778
    28266.666667    30711.111111    33288.888889    34600.000000    35800.000000
    37000.000000    38200.000000    39266.666667    40066.666667    40733.333333
    40866.666667    40600.000000    39800.000000    39000.000000    38200.000000
    37800.000000    37800.000000    38333.333333    39000.000000    39666.666667
    40200.000000    40466.666667    40866.666667    41000.000000    41266.666667
    41133.333333    41133.333333    41133.333333    41400.000000    41533.333333
    41666.666667    41400.000000    41133.333333    40733.333333    40600.000000
    40600.000000    40333.333333    40066.666667    39666.666667    39266.666667
    38866.666667    38600.000000    38333.333333    38066.666667
    34333.333333    34466.666667    34600.000000    34600.000000    34600.000000
    34600.000000    34733.333333    34866.666667    34866.666667    34733.333333
    34600.000000    34466.666667    34200.000000    33800.000000    33400.000000
    32755.555556    31577.777778    29711.111111    27333.333333    24377.777778
    21577.777778    19466.666667    18400.000000    17800.000000    17400.000000
    17200.000000    17400.000000    17666.666667    18066.666667    18466.666667
    18800.000000    19200.000000    19600.000000    20200.000000    20533.333333
    20666.666667    20533.333333    20400.000000    20266.666667    20200.000000
    20266.666667    20266.666667    20333.333333    20466.666667    20733.333333
    21066.666667    21466.666667    21933.333333    22333.333333    22800.000000
    23311.111111    23844.444444    24377.777778    25088.888889    25977.777778
    28044.444444    30488.888889    33066.666667    34600.000000    35800.000000
    37000.000000    38066.666667    39000.000000    39800.000000    40600.000000
    40866.666667    40733.333333    40066.666667    39400.000000    38600.000000
    38066.666667    37933.333333    38200.000000    38600.000000    39133.333333
    39666.666667    40200.000000    40600.000000    40733.333333    40866.666667
    40866.666667    41000.000000    41000.000000    41133.333333    41400.000000
    41666.666667    41533.333333    41133.333333    40733.333333    40466.666667
    40333.333333    39933.333333    39533.333333    39133.333333    38733.333333
    38466.666667    38066.666667    37800.000000    37533.333333
    34866.666667    35266.666667    35666.666667    35800.000000    35800.000000
    35800.000000    35800.000000    35800.000000    35800.000000    35800.000000
    35666.666667    35400.000000    35000.000000    34600.000000    34066.666667
    33155.555556    31822.222222    29911.111111    27711.111111    24511.111111
    21622.222222    19333.333333    18400.000000    17800.000000    17400.000000
    17200.000000    17333.333333    17533.333333    17933.333333    18333.333333
    18733.333333    19133.333333    19600.000000    20133.333333    20466.666667
    20533.333333    20400.000000    20133.333333    19866.666667    19733.333333
    19800.000000    19866.666667    20000.000000    20200.000000    20533.333333
    20933.333333    21400.000000    21866.666667    22266.666667    22733.333333
    23311.111111    23933.333333    24466.666667    25177.777778    25977.777778
    27933.333333    30377.777778    32955.555556    34600.000000    35800.000000
    36866.666667    37800.000000    38600.000000    39533.333333    40333.333333
    40866.666667    40866.666667    40466.666667    39800.000000    39133.333333
    38466.666667    38200.000000    38066.666667    38333.333333    38600.000000
    39133.333333    39666.666667    40200.000000    40466.666667    40600.000000
    40866.666667    41000.000000    41266.666667    41266.666667    41533.333333
    41666.666667    41400.000000    41000.000000    40466.666667    40200.000000
    39933.333333    39666.666667    39266.666667    38866.666667    38333.333333
    38200.000000    37800.000000    37666.666667    37400.000000
    35266.666667    35800.000000    36466.666667    36866.666667    37000.000000
    37000.000000    37000.000000    37000.000000    37000.000000    36866.666667
    36600.000000    36200.000000    35800.000000    35266.666667    34466.666667
    33288.888889    31822.222222    29911.111111    27888.888889    24911.111111
    22022.222222    19622.222222    18466.666667    17866.666667    17400.000000
    17200.000000    17266.666667    17466.666667    17866.666667    18266.666667
    18666.666667    19066.666667    19600.000000    20066.666667    20333.333333
    20333.333333    20266.666667    20000.000000    19666.666667    19466.666667
    19533.333333    19733.333333    19933.333333    20133.333333    20466.666667
    20866.666667    21333.333333    21800.000000    22200.000000    22733.333333
    23400.000000    24111.111111    24733.333333    25266.666667    25888.888889
    27533.333333    30066.666667    32733.333333    34600.000000    35666.666667
    36600.000000    37400.000000    38333.333333    39266.666667    40066.666667
    40733.333333    40866.666667    40733.333333    40200.000000    39666.666667
    39000.000000    38466.666667    38066.666667    38066.666667    38200.000000
    38733.333333    39266.666667    39933.333333    40333.333333    40600.000000
    40866.666667    41000.000000    41133.333333    41133.333333    41400.000000
    41533.333333    41266.666667    40866.666667    40333.333333    39800.000000
    39266.666667    39000.000000    38733.333333    38333.333333    37800.000000
    37666.666667    37533.333333    37666.666667    37666.666667
    35933.333333    36333.333333    37000.000000    37666.666667    38066.666667
    38200.000000    38200.000000    38200.000000    38200.000000    37933.333333
    37533.333333    37000.000000    36466.666667    35666.666667    34600.000000
    33288.888889    31822.222222    30000.000000    27977.777778    25422.222222
    22577.777778    20244.444444    18600.000000    17866.666667    17333.333333
    17200.000000    17200.000000    17400.000000    17800.000000    18266.666667
    18666.666667    19066.666667    19600.000000    20000.000000    20266.666667
    20266.666667    20266.666667    20000.000000    19666.666667    19466.666667
    19533.333333    19800.000000    20000.000000    20133.333333    20400.000000
    20733.333333    21200.000000    21600.000000    22066.666667    22666.666667
    23400.000000    24200.000000    25088.888889    25711.111111    26333.333333
    27933.333333    30377.777778    32955.555556    34466.666667    35400.000000
    36200.000000    37133.333333    38066.666667    39000.000000    39800.000000
    40600.000000    41000.000000    41133.333333    40733.333333    40200.000000
    39400.000000    38733.333333    38066.666667    37800.000000    37800.000000
    38333.333333    38866.666667    39666.666667    40200.000000    40600.000000
    40733.333333    40733.333333    41000.000000    41266.666667    41666.666667
    41533.333333    41133.333333    40600.000000    40066.666667    39400.000000
    38866.666667    38600.000000    38333.333333    38066.666667    37533.333333
    37400.000000    37400.000000    37800.000000    38066.666667
    36733.333333    37000.000000    37533.333333    38200.000000    38866.666667
    39266.666667    39400.000000    39400.000000    39266.666667    38733.333333
    38200.000000    37533.333333    36866.666667    35800.000000    34466.666667
    33155.555556    31688.888889    30000.000000    27977.777778    25711.111111
    23000.000000    20733.333333    18800.000000    17933.333333    17333.333333
    17200.000000    17266.666667    17466.666667    17866.666667    18333.333333
    18800.000000    19200.000000    19666.666667    20000.000000    20200.000000
    20200.000000    20200.000000    20066.666667    19866.666667    19733.333333
    19800.000000    20000.000000    20133.333333    20266.666667    20400.000000
    20666.666667    21000.000000    21466.666667    22000.000000    22666.666667
    23400.000000    24200.000000    25266.666667    26266.666667    27288.888889
    28711.111111    30777.777778    32822.222222    34200.000000    35000.000000
    35933.333333    37000.000000    37933.333333    38733.333333    39400.000000
    40200.000000    40866.666667    41266.666667    41133.333333    40600.000000
    39800.000000    39000.000000    38200.000000    37666.666667    37666.666667
    38066.666667    38733.333333    39533.333333    40066.666667    40466.666667
    40466.666667    40600.000000    40866.666667    41266.666667    41666.666667
    41533.333333    41133.333333    40466.666667    39933.333333    39133.333333
    38600.000000    38200.000000    38066.666667    37800.000000    37533.333333
    37400.000000    37666.666667    38066.666667    38466.666667
    37533.333333    37800.000000    38200.000000    38733.333333    39400.000000
    40066.666667    40466.666667    40466.666667    40066.666667    39400.000000
    38733.333333    37933.333333    37000.000000    35800.000000    34333.333333
    32800.000000    31222.222222    29577.777778    27688.888889    25444.444444
    23022.222222    20844.444444    18933.333333    17866.666667    17266.666667
    17200.000000    17333.333333    17600.000000    18066.666667    18533.333333
    19000.000000    19400.000000    19800.000000    20133.333333    20333.333333
    20400.000000    20400.000000    20333.333333    20266.666667    20200.000000
    20266.666667    20333.333333    20400.000000    20466.666667    20533.333333
    20666.666667    20933.333333    21400.000000    22000.000000    22666.666667
    23400.000000    24200.000000    25266.666667    26533.333333    27955.555556
    29488.888889    31155.555556    32666.666667    33800.000000    34733.333333
    35800.000000    36866.666667    37666.666667    38466.666667    39133.333333
    39933.333333    40733.333333    41400.000000    41400.000000    40866.666667
    40066.666667    39400.000000    38600.000000    37933.333333    37800.000000
    37933.333333    38600.000000    39266.666667    39800.000000    40200.000000
    40333.333333    40600.000000    41000.000000    41400.000000    41800.000000
    41533.333333    41133.333333    40333.333333    39800.000000    39000.000000
    38600.000000    38200.000000    38066.666667    37933.333333    37800.000000
    37800.000000    38066.666667    38466.666667    38866.666667
    38333.333333    38600.000000    39000.000000    39266.666667    39800.000000
    40333.333333    40866.666667    40866.666667    40333.333333    39666.666667
    38866.666667    38066.666667    37000.000000    35666.666667    33955.555556
    32200.000000    30533.333333    28866.666667    26933.333333    24688.888889
    22466.666667    20488.888889    18800.000000    17800.000000    17333.333333
    17333.333333    17600.000000    17866.666667    18333.333333    18733.333333
    19200.000000    19600.000000    20000.000000    20400.000000    20666.666667
    20800.000000    20800.000000    20800.000000    20800.000000    20800.000000
    20800.000000    20800.000000    20800.000000    20866.666667    20866.666667
    20933.333333    21066.666667    21466.666667    22000.000000    22666.666667
    23400.000000    24200.000000    25088.888889    26444.444444    28066.666667
    29777.777778    31222.222222    32400.000000    33533.333333    34600.000000
    35666.666667    36600.000000    37400.000000    38200.000000    38866.666667
    39666.666667    40600.000000    41400.000000    41400.000000    41000.000000
    40200.000000    39666.666667    38866.666667    38333.333333    38066.666667
    38066.666667    38600.000000    39266.666667    39800.000000    40200.000000
    40333.333333    40600.000000    41000.000000    41400.000000    41800.000000
    41533.333333    41133.333333    40333.333333    39800.000000    39000.000000
    38733.333333    38333.333333    38333.333333    38066.666667    38200.000000
    38333.333333    38733.333333    39000.000000    39266.666667
    39266.666667    39266.666667    39400.000000    39533.333333    39800.000000
    40066.666667    40333.333333    40200.000000    39800.000000    39400.000000
    38866.666667    38066.666667    37000.000000    35533.333333    33711.111111
    31533.333333    29600.000000    27600.000000    25733.333333    23533.333333
    21622.222222    19866.666667    18466.666667    17600.000000    17333.333333
    17533.333333    17866.666667    18200.000000    18600.000000    19000.000000
    19400.000000    19800.000000    20200.000000    20666.666667    21066.666667
    21333.333333    21400.000000    21400.000000    21400.000000    21400.000000
    21400.000000    21400.000000    21400.000000    21400.000000    21400.000000
    21333.333333    21333.333333    21533.333333    22000.000000    22666.666667
    23400.000000    24200.000000    25000.000000    26155.555556    27666.666667
    29355.555556    30866.666667    32155.555556    33400.000000    34466.666667
    35400.000000    36200.000000    37133.333333    37933.333333    38733.333333
    39533.333333    40466.666667    41133.333333    41133.333333    40866.666667
    40333.333333    39933.333333    39266.666667    38733.333333    38333.333333
    38333.333333    38733.333333    39266.666667    39666.666667    40066.666667
    40333.333333    40600.000000    40866.666667    41133.333333    41400.000000
    41133.333333    40866.666667    40200.000000    39800.000000    39133.333333
    39000.000000    38733.333333    38733.333333    38466.666667    38600.000000
    38733.333333    39266.666667    39400.000000    39533.333333
    39933.333333    39533.333333    39266.666667    39133.333333    39266.666667
    39266.666667    39000.000000    38600.000000    38200.000000    38333.333333
    38200.000000    37800.000000    36866.666667    35266.666667    33222.222222
    30555.555556    28422.222222    26288.888889    24511.111111    22444.444444
    20555.555556    19000.000000    17933.333333    17400.000000    17400.000000
    17733.333333    18200.000000    18533.333333    18866.666667    19266.666667
    19733.333333    20133.333333    20533.333333    21000.000000    21533.333333
    21866.666667    22000.000000    22000.000000    22000.000000    22000.000000
    22000.000000    22000.000000    22000.000000    22000.000000    21933.333333
    21800.000000    21666.666667    21733.333333    22066.666667    22666.666667
    23400.000000    24200.000000    25000.000000    26066.666667    27466.666667
    29044.444444    30533.333333    31933.333333    33155.555556    34200.000000
    35000.000000    35933.333333    37000.000000    37800.000000    38600.000000
    39400.000000    40333.333333    40866.666667    40866.666667    40733.333333
    40466.666667    40066.666667    39533.333333    39000.000000    38733.333333
    38600.000000    38866.666667    39400.000000    39933.333333    40333.333333
    40466.666667    40600.000000    40733.333333    41000.000000    41266.666667
    41133.333333    40866.666667    40200.000000    39800.000000    39266.666667
    39133.333333    38866.666667    38866.666667    38600.000000    38866.666667
    39000.000000    39666.666667    39800.000000    39933.333333
    39933.333333    39400.000000    38733.333333    38066.666667    37666.666667
    37400.000000    37000.000000    36600.000000    36333.333333    36733.333333
    37133.333333    37133.333333    36466.666667    34866.666667    32733.333333
    29622.222222    27088.888889    24755.555556    23200.000000    21400.000000
    19733.333333    18400.000000    17600.000000    17333.333333    17533.333333
    17933.333333    18400.000000    18800.000000    19200.000000    19600.000000
    20066.666667    20466.666667    21000.000000    21555.555556    22177.777778
    22533.333333    22666.666667    22666.666667    22666.666667    22666.666667
    22666.666667    22666.666667    22666.666667    22577.777778    22422.222222
    22200.000000    22066.666667    22066.666667    22266.666667    22733.333333
    23400.000000    24200.000000    25000.000000    25977.777778    27377.777778
    28844.444444    30311.111111    31577.777778    32777.777778    33800.000000
    34733.333333    35800.000000    36866.666667    37666.666667    38466.666667
    39266.666667    40066.666667    40466.666667    40600.000000    40600.000000
    40600.000000    40333.333333    39933.333333    39400.000000    39000.000000
    38866.666667    39000.000000    39400.000000    39666.666667    39933.333333
    40200.000000    40466.666667    40600.000000    40733.333333    40866.666667
    40866.666667    40600.000000    40066.666667    39533.333333    39133.333333
    39000.000000    38866.666667    39000.000000    38866.666667    39133.333333
    39266.666667    39800.000000    39933.333333    39933.333333
    39533.333333    38600.000000    37400.000000    36200.000000    35666.666667
    35400.000000    35133.333333    34866.666667    34733.333333    35400.000000
    36066.666667    36466.666667    35800.000000    34222.222222    31800.000000
    28511.111111    25711.111111    23422.222222    21844.444444    20288.888889
    18866.666667    17933.333333    17400.000000    17333.333333    17666.666667
    18133.333333    18666.666667    19133.333333    19600.000000    20000.000000
    20400.000000    20866.666667    21555.555556    22266.666667    22933.333333
    23244.444444    23400.000000    23400.000000    23400.000000    23400.000000
    23400.000000    23400.000000    23311.111111    23133.333333    22888.888889
    22733.333333    22577.777778    22488.888889    22555.555556    22888.888889
    23488.888889    24200.000000    25000.000000    25888.888889    27288.888889
    28755.555556    30200.000000    31333.333333    32400.000000    33533.333333
    34600.000000    35800.000000    36866.666667    37666.666667    38466.666667
    39133.333333    39933.333333    40333.333333    40600.000000    40733.333333
    40866.666667    40733.333333    40333.333333    39800.000000    39400.000000
    39133.333333    39133.333333    39400.000000    39666.666667    39933.333333
    40200.000000    40466.666667    40600.000000    40733.333333    40866.666667
    40866.666667    40466.666667    39933.333333    39266.666667    38866.666667
    38600.000000    38466.666667    38733.333333    38866.666667    39266.666667
    39400.000000    39800.000000    39933.333333    39933.333333
    38866.666667    37800.000000    36333.333333    34600.000000    33800.000000
    33400.000000    33400.000000    33533.333333    33933.333333    34733.333333
    35400.000000    35666.666667    34866.666667    33222.222222    30577.777778
    27422.222222    24422.222222    22000.000000    20222.222222    18866.666667
    18000.000000    17600.000000    17466.666667    17533.333333    17866.666667
    18400.000000    19000.000000    19533.333333    20000.000000    20333.333333
    20666.666667    21288.888889    22222.222222    23111.111111    23755.555556
    24022.222222    24200.000000    24288.888889    24377.777778    24466.666667
    24466.666667    24466.666667    24288.888889    23933.333333    23577.777778
    23311.111111    23133.333333    22955.555556    22955.555556    23222.222222
    23666.666667    24288.888889    25000.000000    25800.000000    27200.000000
    28666.666667    30200.000000    31200.000000    32266.666667    33400.000000
    34600.000000    35800.000000    36866.666667    37666.666667    38466.666667
    39000.000000    39800.000000    40200.000000    40733.333333    41000.000000
    41266.666667    41266.666667    40866.666667    40333.333333    39666.666667
    39400.000000    39266.666667    39400.000000    39400.000000    39533.333333
    39933.333333    40333.333333    40600.000000    40600.000000    40600.000000
    40466.666667    40066.666667    39666.666667    39000.000000    38733.333333
    38466.666667    38466.666667    38600.000000    38866.666667    39266.666667
    39533.333333    39666.666667    39800.000000    39800.000000
    38066.666667    36866.666667    35266.666667    33533.333333    32755.555556
    32377.777778    32377.777778    32755.555556    33533.333333    34466.666667
    35000.000000    35000.000000    33955.555556    32244.444444    29222.222222
    26111.111111    22888.888889    20711.111111    19000.000000    18000.000000
    17466.666667    17400.000000    17600.000000    17800.000000    18133.333333
    18666.666667    19400.000000    20000.000000    20400.000000    20800.000000
    21377.777778    22244.444444    23177.777778    23866.666667    24466.666667
    24733.333333    25000.000000    25088.888889    25266.666667    25444.444444
    25533.333333    25533.333333    25266.666667    24822.222222    24288.888889
    23933.333333    23666.666667    23488.888889    23488.888889    23666.666667
    24022.222222    24466.666667    25088.888889    25888.888889    27288.888889
    28755.555556    30200.000000    31200.000000    32266.666667    33400.000000
    34600.000000    35800.000000    37000.000000    37800.000000    38600.000000
    39000.000000    39800.000000    40200.000000    40733.333333    41133.333333
    41533.333333    41666.666667    41266.666667    40733.333333    40066.666667
    39666.666667    39400.000000    39400.000000    39400.000000    39533.333333
    39933.333333    40333.333333    40600.000000    40466.666667    40333.333333
    40066.666667    39800.000000    39400.000000    38866.666667    38600.000000
    38333.333333    38333.333333    38333.333333    38600.000000    38866.666667
    39000.000000    39266.666667    39533.333333    39800.000000
    37000.000000    36200.000000    35000.000000    33400.000000    32377.777778
    31644.444444    31533.333333    32022.222222    33022.222222    33933.333333
    34333.333333    34066.666667    32933.333333    30977.777778    28000.000000
    24822.222222    21777.777778    19822.222222    18600.000000    17933.333333
    17533.333333    17466.666667    17800.000000    18133.333333    18533.333333
    19133.333333    19866.666667    20400.000000    20866.666667    21600.000000
    22577.777778    23600.000000    24333.333333    24911.111111    25355.555556
    25622.222222    25800.000000    25888.888889    26155.555556    26422.222222
    26600.000000    26511.111111    26244.444444    25711.111111    25088.888889
    24555.555556    24288.888889    24111.111111    24111.111111    24200.000000
    24466.666667    24822.222222    25355.555556    26244.444444    27555.555556
    29044.444444    30422.222222    31422.222222    32377.777778    33400.000000
    34600.000000    35800.000000    37000.000000    37800.000000    38600.000000
    39133.333333    39800.000000    40200.000000    40733.333333    41133.333333
    41533.333333    41666.666667    41400.000000    41000.000000    40200.000000
    39800.000000    39400.000000    39400.000000    39400.000000    39400.000000
    39666.666667    40066.666667    40466.666667    40466.666667    40200.000000
    39666.666667    39266.666667    38866.666667    38600.000000    38466.666667
    38333.333333    38333.333333    38200.000000    38333.333333    38600.000000
    38733.333333    38866.666667    39000.000000    39266.666667
    36066.666667    35533.333333    34600.000000    33400.000000    32266.666667
    31311.111111    31088.888889    31555.555556    32511.111111    33133.333333
    33400.000000    32911.111111    31733.333333    29666.666667    27000.000000
    23844.444444    21177.777778    19666.666667    19133.333333    18666.666667
    18266.666667    18200.000000    18666.666667    19133.333333    19666.666667
    20266.666667    20866.666667    21133.333333    21733.333333    22755.555556
    24177.777778    25088.888889    25622.222222    25977.777778    26333.333333
    26511.111111    26600.000000    26600.000000    26866.666667    27133.333333
    27311.111111    27133.333333    26866.666667    26333.333333    25711.111111
    25177.777778    24911.111111    24733.333333    24644.444444    24733.333333
    25000.000000    25266.666667    25888.888889    26888.888889    28222.222222
    29555.555556    30755.555556    31777.777778    32622.222222    33533.333333
    34600.000000    35800.000000    37000.000000    37800.000000    38600.000000
    39266.666667    39933.333333    40333.333333    40600.000000    40866.666667
    41266.666667    41533.333333    41533.333333    41133.333333    40333.333333
    39800.000000    39266.666667    39266.666667    39266.666667    39400.000000
    39533.333333    39800.000000    40066.666667    40066.666667    39800.000000
    39266.666667    38866.666667    38333.333333    38200.000000    37933.333333
    38066.666667    38066.666667    38200.000000    38200.000000    38333.333333
    38466.666667    38600.000000    38733.333333    38866.666667
    35266.666667    34866.666667    34200.000000    33400.000000    32400.000000
    31333.333333    30866.666667    31088.888889    31777.777778    32133.333333
    32266.666667    31688.888889    30377.777778    28133.333333    26022.222222
    23244.444444    21400.000000    20066.666667    20000.000000    19600.000000
    19400.000000    19466.666667    20155.555556    20800.000000    21533.333333
    22088.888889    22511.111111    22311.111111    22955.555556    23955.555556
    25533.333333    26333.333333    26777.777778    27133.333333    27311.111111
    27400.000000    27400.000000    27400.000000    27577.777778    27755.555556
    27844.444444    27666.666667    27488.888889    27044.444444    26511.111111
    25888.888889    25533.333333    25266.666667    25177.777778    25266.666667
    25533.333333    25800.000000    26511.111111    27533.333333    28800.000000
    29977.777778    31088.888889    32133.333333    33000.000000    33800.000000
    34733.333333    35800.000000    37000.000000    37800.000000    38600.000000
    39400.000000    40066.666667    40333.333333    40333.333333    40466.666667
    40866.666667    41266.666667    41400.000000    41133.333333    40333.333333
    39800.000000    39133.333333    39000.000000    39000.000000    39266.666667
    39400.000000    39533.333333    39666.666667    39800.000000    39533.333333
    39000.000000    38466.666667    37933.333333    37933.333333    37800.000000
    38066.666667    38066.666667    38200.000000    38200.000000    38333.333333
    38466.666667    38600.000000    38733.333333    38866.666667
    34733.333333    34333.333333    33933.333333    33533.333333    32777.777778
    31688.888889    31088.888889    31088.888889    31422.222222    31422.222222
    31200.000000    30333.333333    28888.888889    26844.444444    24955.555556
    22866.666667    21555.555556    20733.333333    20666.666667    20466.666667
    20600.000000    21177.777778    22133.333333    23000.000000    23800.000000
    24266.666667    24488.888889    23800.000000    24244.444444    25044.444444
    26688.888889    27422.222222    27888.888889    28177.777778    28266.666667
    28266.666667    28266.666667    28266.666667    28355.555556    28444.444444
    28444.444444    28355.555556    28155.555556    27777.777778    27222.222222
    26600.000000    26066.666667    25711.111111    25622.222222    25800.000000
    26066.666667    26333.333333    27155.555556    28111.111111    29311.111111
    30200.000000    31200.000000    32266.666667    33266.666667    34200.000000
    35000.000000    35933.333333    37000.000000    37800.000000    38600.000000
    39400.000000    40200.000000    40466.666667    40333.333333    40333.333333
    40600.000000    41000.000000    41133.333333    41000.000000    40333.333333
    39800.000000    39000.000000    38733.333333    38600.000000    39000.000000
    39266.666667    39400.000000    39400.000000    39266.666667    39000.000000
    38600.000000    38333.333333    37933.333333    37933.333333    37800.000000
    38066.666667    38066.666667    38200.000000    38200.000000    38200.000000
    38333.333333    38466.666667    38866.666667    39133.333333
    34466.666667    34200.000000    34066.666667    33933.333333    33422.222222
    32555.555556    31933.333333    31688.888889    31555.555556    30977.777778
    30311.111111    29066.666667    27600.000000    25644.444444    24000.000000
    22533.333333    21711.111111    21266.666667    21200.000000    21422.222222
    22022.222222    22955.555556    24000.000000    24933.333333    25800.000000
    26244.444444    26422.222222    25800.000000    26088.888889    26644.444444
    27822.222222    28488.888889    28888.888889    29200.000000    29200.000000
    29200.000000    29200.000000    29200.000000    29200.000000    29200.000000
    29200.000000    29088.888889    28866.666667    28444.444444    27866.666667
    27133.333333    26511.111111    26066.666667    26066.666667    26244.444444
    26600.000000    26955.555556    27711.111111    28600.000000    29533.333333
    30311.111111    31200.000000    32266.666667    33400.000000    34466.666667
    35400.000000    36200.000000    37133.333333    37933.333333    38733.333333
    39533.333333    40200.000000    40466.666667    40200.000000    40200.000000
    40333.333333    40733.333333    40733.333333    40733.333333    40200.000000
    39800.000000    39133.333333    38866.666667    38733.333333    39000.000000
    39266.666667    39400.000000    39400.000000    39266.666667    38866.666667
    38466.666667    38200.000000    38066.666667    38066.666667    38066.666667
    38200.000000    38200.000000    38200.000000    38200.000000    38066.666667
    38066.666667    38200.000000    38600.000000    38866.666667
    34866.666667    34733.333333    34733.333333    34733.333333    34466.666667
    33822.222222    33311.111111    32800.000000    32288.888889    31222.222222
    29888.888889    28155.555556    26533.333333    24911.111111    23466.666667
    22466.666667    22022.222222    21888.888889    22000.000000    22466.666667
    23422.222222    24666.666667    25822.222222    26822.222222    27466.666667
    27822.222222    27911.111111    27555.555556    27666.666667    28155.555556
    28911.111111    29422.222222    29755.555556    30088.888889    30200.000000
    30200.000000    30200.000000    30200.000000    30200.000000    30200.000000
    30088.888889    29866.666667    29422.222222    28866.666667    28155.555556
    27488.888889    26866.666667    26422.222222    26333.333333    26600.000000
    27044.444444    27488.888889    28177.777778    29000.000000    29866.666667
    30533.333333    31311.111111    32266.666667    33400.000000    34600.000000
    35666.666667    36466.666667    37266.666667    37933.333333    38733.333333
    39400.000000    39933.333333    40333.333333    40333.333333    40333.333333
    40333.333333    40466.666667    40600.000000    40466.666667    40066.666667
    39533.333333    39000.000000    38733.333333    38600.000000    38866.666667
    39133.333333    39400.000000    39400.000000    39266.666667    39000.000000
    38733.333333    38466.666667    38200.000000    38066.666667    38066.666667
    38200.000000    38200.000000    38066.666667    37933.333333    37800.000000
    37933.333333    38066.666667    38466.666667    38733.333333
    35800.000000    35800.000000    35800.000000    35800.000000    35533.333333
    35133.333333    34733.333333    34200.000000    33422.222222    31844.444444
    30022.222222    27866.666667    26066.666667    24466.666667    23422.222222
    22822.222222    22777.777778    22733.333333    23177.777778    23844.444444
    25022.222222    26266.666667    27377.777778    28333.333333    28822.222222
    29111.111111    29200.000000    29200.000000    29311.111111    29533.333333
    29866.666667    30200.000000    30533.333333    30866.666667    31088.888889
    31200.000000    31200.000000    31200.000000    31200.000000    31088.888889
    30866.666667    30422.222222    29866.666667    29088.888889    28355.555556
    27666.666667    27133.333333    26688.888889    26600.000000    26866.666667
    27400.000000    27955.555556    28555.555556    29311.111111    30088.888889
    30866.666667    31533.333333    32377.777778    33400.000000    34600.000000
    35800.000000    36600.000000    37400.000000    37933.333333    38733.333333
    39266.666667    39666.666667    39933.333333    39933.333333    39933.333333
    39933.333333    40066.666667    40200.000000    40066.666667    39800.000000
    39400.000000    39133.333333    38866.666667    38866.666667    39000.000000
    39266.666667    39400.000000    39400.000000    39400.000000    39133.333333
    38866.666667    38466.666667    38066.666667    37800.000000    37666.666667
    37800.000000    37800.000000    37666.666667    37533.333333    37400.000000
    37533.333333    37800.000000    38333.333333    38733.333333
    37000.000000    36866.666667    36866.666667    36733.333333    36600.000000
    36200.000000    35933.333333    35533.333333    34733.333333    32977.777778
    30622.222222    28088.888889    26066.666667    24644.444444    23844.444444
    23488.888889    23666.666667    23866.666667    24488.888889    25200.000000
    26244.444444    27444.444444    28511.111111    29422.222222    29866.666667
    30088.888889    30200.000000    30200.000000    30200.000000    30311.111111
    30533.333333    30866.666667    31200.000000    31533.333333    31888.888889
    32133.333333    32266.666667    32133.333333    32000.000000    31644.444444
    31311.111111    30755.555556    30088.888889    29200.000000    28444.444444
    27844.444444    27400.000000    27044.444444    26955.555556    27222.222222
    27666.666667    28244.444444    28755.555556    29422.222222    30200.000000
    31088.888889    31888.888889    32622.222222    33533.333333    34600.000000
    35666.666667    36466.666667    37266.666667    37800.000000    38600.000000
    39000.000000    39266.666667    39266.666667    39400.000000    39400.000000
    39533.333333    39533.333333    39800.000000    39666.666667    39533.333333
    39266.666667    39133.333333    38866.666667    38733.333333    38866.666667
    39133.333333    39400.000000    39400.000000    39400.000000    39266.666667
    39000.000000    38600.000000    37933.333333    37533.333333    37266.666667
    37533.333333    37533.333333    37400.000000    37133.333333    37133.333333
    37266.666667    37666.666667    38200.000000    38733.333333
    38066.666667    37666.666667    37533.333333    37400.000000    37400.000000
    37133.333333    37000.000000    36733.333333    35933.333333    34000.000000
    31333.333333    28488.888889    26333.333333    24911.111111    24200.000000
    24022.222222    24377.777778    24911.111111    25622.222222    26333.333333
    27133.333333    28200.000000    29111.111111    29977.777778    30422.222222
    30866.666667    31088.888889    31088.888889    31088.888889    31088.888889
    31311.111111    31533.333333    31888.888889    32244.444444    32622.222222
    32866.666667    33000.000000    32733.333333    32466.666667    31866.666667
    31422.222222    30755.555556    30088.888889    29200.000000    28444.444444
    27844.444444    27488.888889    27222.222222    27222.222222    27400.000000
    27755.555556    28355.555556    28866.666667    29533.333333    30200.000000
    31200.000000    32133.333333    32866.666667    33666.666667    34600.000000
    35533.333333    36333.333333    37000.000000    37666.666667    38333.333333
    38866.666667    39000.000000    38866.666667    38733.333333    38733.333333
    38866.666667    38866.666667    39000.000000    39000.000000    39000.000000
    39000.000000    39000.000000    38866.666667    38866.666667    39000.000000
    39266.666667    39400.000000    39400.000000    39400.000000    39266.666667
    38866.666667    38466.666667    37800.000000    37400.000000    37133.333333
    37400.000000    37400.000000    37266.666667    36866.666667    36866.666667
    36866.666667    37400.000000    37933.333333    38466.666667
    38733.333333    38200.000000    37933.333333    37933.333333    38200.000000
    38200.000000    38066.666667    37666.666667    36866.666667    35022.222222
    32311.111111    29333.333333    27088.888889    25622.222222    24822.222222
    24644.444444    25000.000000    25711.111111    26333.333333    27044.444444
    27688.888889    28688.888889    29644.444444    30422.222222    30977.777778
    31311.111111    31533.333333    31422.222222    31422.222222    31422.222222
    31644.444444    32000.000000    32488.888889    32866.666667    33133.333333
    33266.666667    33266.666667    32866.666667    32355.555556    31755.555556
    31200.000000    30533.333333    29866.666667    29088.888889    28355.555556
    27666.666667    27311.111111    27133.333333    27133.333333    27311.111111
    27666.666667    28244.444444    28755.555556    29422.222222    30200.000000
    31200.000000    32133.333333    32866.666667    33666.666667    34600.000000
    35400.000000    36200.000000    36733.333333    37533.333333    38066.666667
    38600.000000    38600.000000    38466.666667    38333.333333    38200.000000
    38333.333333    38333.333333    38600.000000    38600.000000    38600.000000
    38600.000000    38600.000000    38600.000000    38600.000000    38866.666667
    39133.333333    39400.000000    39400.000000    39266.666667    39133.333333
    38733.333333    38333.333333    37666.666667    37400.000000    37400.000000
    37800.000000    37800.000000    37533.333333    36866.666667    36600.000000
    36600.000000    37133.333333    37666.666667    38066.666667
    39133.333333    38600.000000    38200.000000    38333.333333    38733.333333
    39000.000000    38733.333333    38200.000000    37400.000000    35800.000000
    33400.000000    30644.444444    28377.777778    26733.333333    25622.222222
    25266.666667    25533.333333    26244.444444    26955.555556    27577.777778
    28155.555556    29000.000000    29977.777778    30755.555556    31200.000000
    31422.222222    31422.222222    31200.000000    31088.888889    31200.000000
    31644.444444    32111.111111    32600.000000    32866.666667    33000.000000
    33000.000000    32866.666667    32488.888889    32000.000000    31422.222222
    30866.666667    30088.888889    29422.222222    28666.666667    27977.777778
    27222.222222    26777.777778    26600.000000    26688.888889    26955.555556
    27400.000000    27955.555556    28555.555556    29311.111111    30200.000000
    31200.000000    32000.000000    32733.333333    33533.333333    34466.666667
    35266.666667    35933.333333    36466.666667    37133.333333    37533.333333
    37933.333333    38066.666667    38200.000000    38200.000000    37933.333333
    37800.000000    37666.666667    37800.000000    37800.000000    37800.000000
    37800.000000    37800.000000    37933.333333    38200.000000    38600.000000
    39000.000000    39266.666667    39400.000000    39133.333333    38866.666667
    38466.666667    38200.000000    37800.000000    37666.666667    37800.000000
    38066.666667    37933.333333    37533.333333    36733.333333    36333.333333
    36200.000000    36733.333333    37266.666667    37666.666667
    39533.333333    39000.000000    38466.666667    38466.666667    38733.333333
    39133.333333    39000.000000    38600.000000    37800.000000    36600.000000
    34777.777778    32400.000000    30066.666667    27977.777778    26622.222222
    25977.777778    26066.666667    26600.000000    27222.222222    27955.555556
    28555.555556    29311.111111    30088.888889    30755.555556    31200.000000
    31200.000000    30977.777778    30644.444444    30533.333333    30644.444444
    31088.888889    31666.666667    32133.333333    32266.666667    32266.666667
    32266.666667    32022.222222    31666.666667    31200.000000    30755.555556
    30311.111111    29533.333333    28888.888889    28066.666667    27422.222222
    26600.000000    26066.666667    25888.888889    26155.555556    26600.000000
    27133.333333    27666.666667    28355.555556    29200.000000    30200.000000
    31088.888889    31755.555556    32488.888889    33266.666667    34200.000000
    34866.666667    35533.333333    36066.666667    36600.000000    37000.000000
    37266.666667    37533.333333    37666.666667    37800.000000    37533.333333
    37400.000000    37133.333333    37266.666667    37266.666667    37400.000000
    37400.000000    37400.000000    37533.333333    37800.000000    38200.000000
    38600.000000    38866.666667    39133.333333    38866.666667    38600.000000
    38066.666667    37933.333333    37800.000000    37933.333333    38066.666667
    38200.000000    37933.333333    37533.333333    36733.333333    36333.333333
    36200.000000    36466.666667    36866.666667    37133.333333
    39666.666667    39133.333333    38466.666667    38066.666667    38200.000000
    38600.000000    38866.666667    38733.333333    38200.000000    37266.666667
    35933.333333    33866.666667    31422.222222    29177.777778    27644.444444
    26888.888889    26688.888889    26955.555556    27488.888889    28044.444444
    28644.444444    29200.000000    29866.666667    30422.222222    30755.555556
    30755.555556    30422.222222    30088.888889    29866.666667    29977.777778
    30422.222222    30866.666667    31200.000000    31200.000000    31200.000000
    31200.000000    31088.888889    30755.555556    30422.222222    29866.666667
    29444.444444    28600.000000    27911.111111    27044.444444    26422.222222
    25711.111111    25266.666667    25266.666667    25711.111111    26333.333333
    26866.666667    27488.888889    28266.666667    29200.000000    30200.000000
    30977.777778    31644.444444    32244.444444    33000.000000    33666.666667
    34333.333333    34866.666667    35533.333333    35933.333333    36333.333333
    36466.666667    36733.333333    36866.666667    37000.000000    36866.666667
    36733.333333    36466.666667    36466.666667    36466.666667    36600.000000
    36600.000000    36733.333333    37000.000000    37400.000000    37666.666667
    38066.666667    38333.333333    38733.333333    38600.000000    38466.666667
    38066.666667    38066.666667    38066.666667    38200.000000    38200.000000
    38200.000000    37800.000000    37400.000000    36600.000000    36466.666667
    36200.000000    36466.666667    36600.000000    36866.666667
    39266.666667    38866.666667    38200.000000    37666.666667    37533.333333
    37933.333333    38466.666667    38733.333333    38466.666667    37800.000000
    36866.666667    35022.222222    32644.444444    30266.666667    28755.555556
    27933.333333    27511.111111    27400.000000    27577.777778    27955.555556
    28444.444444    28866.666667    29311.111111    29866.666667    30200.000000
    30200.000000    29866.666667    29533.333333    29311.111111    29311.111111
    29533.333333    29866.666667    30088.888889    30200.000000    30200.000000
    30200.000000    29977.777778    29555.555556    28955.555556    28355.555556
    27866.666667    27266.666667    26444.444444    25622.222222    25000.000000
    24644.444444    24466.666667    24733.333333    25355.555556    26066.666667
    26688.888889    27400.000000    28266.666667    29200.000000    30088.888889
    30755.555556    31311.111111    31888.888889    32622.222222    33266.666667
    33800.000000    34333.333333    34866.666667    35266.666667    35533.333333
    35666.666667    35800.000000    35800.000000    35800.000000    35800.000000
    35800.000000    35800.000000    35933.333333    36066.666667    36200.000000
    36200.000000    36333.333333    36466.666667    36733.333333    37000.000000
    37400.000000    37666.666667    38066.666667    38200.000000    38333.333333
    38066.666667    38066.666667    38066.666667    38200.000000    38200.000000
    38200.000000    37933.333333    37533.333333    36866.666667    36733.333333
    36600.000000    36733.333333    36733.333333    36866.666667
    38466.666667    38200.000000    37666.666667    37133.333333    37000.000000
    37266.666667    37933.333333    38333.333333    38466.666667    38066.666667
    37400.000000    35933.333333    33755.555556    31511.111111    29777.777778
    28911.111111    28266.666667    27955.555556    27755.555556    27755.555556
    27955.555556    28244.444444    28777.777778    29311.111111    29644.444444
    29533.333333    29111.111111    28688.888889    28377.777778    28288.888889
    28400.000000    28533.333333    28555.555556    28666.666667    28666.666667
    28844.444444    28644.444444    28066.666667    27133.333333    26377.777778
    25755.555556    25155.555556    24288.888889    23755.555556    23466.666667
    23444.444444    23600.000000    24200.000000    25000.000000    25888.888889
    26600.000000    27400.000000    28266.666667    29200.000000    29977.777778
    30533.333333    30977.777778    31533.333333    32244.444444    32733.333333
    33266.666667    33666.666667    34200.000000    34466.666667    34600.000000
    34600.000000    34600.000000    34600.000000    34600.000000    34600.000000
    34733.333333    35000.000000    35266.666667    35533.333333    35666.666667
    35800.000000    35933.333333    36066.666667    36200.000000    36333.333333
    36600.000000    37000.000000    37400.000000    37800.000000    38066.666667
    38200.000000    38200.000000    38200.000000    38200.000000    38200.000000
    38200.000000    38066.666667    37666.666667    37133.333333    36866.666667
    36733.333333    36866.666667    36866.666667    37000.000000
    37933.333333    37533.333333    37000.000000    36600.000000    36466.666667
    36733.333333    37266.666667    37933.333333    38333.333333    38333.333333
    37800.000000    36600.000000    34511.111111    32244.444444    30422.222222
    29533.333333    28866.666667    28333.333333    27844.444444    27666.666667
    27577.777778    27844.444444    28244.444444    28755.555556    28977.777778
    28777.777778    28377.777778    27888.888889    27511.111111    27155.555556
    27066.666667    27088.888889    27088.888889    27111.111111    27111.111111
    27200.000000    26911.111111    25888.888889    24666.666667    23755.555556
    23133.333333    22688.888889    22088.888889    21955.555556    21911.111111
    22266.666667    22866.666667    23844.444444    24911.111111    25888.888889
    26688.888889    27400.000000    28266.666667    29200.000000    29866.666667
    30311.111111    30644.444444    31200.000000    31777.777778    32244.444444
    32622.222222    33000.000000    33266.666667    33400.000000    33400.000000
    33400.000000    33400.000000    33400.000000    33400.000000    33533.333333
    33800.000000    34200.000000    34600.000000    35000.000000    35266.666667
    35533.333333    35666.666667    35800.000000    35800.000000    35933.333333
    36066.666667    36333.333333    36733.333333    37266.666667    37800.000000
    38066.666667    38200.000000    38200.000000    38200.000000    38333.333333
    38333.333333    38333.333333    37933.333333    37666.666667    37400.000000
    37400.000000    37400.000000    37400.000000    37400.000000
    37800.000000    37133.333333    36333.333333    35800.000000    35666.666667
    35933.333333    36600.000000    37400.000000    38200.000000    38466.666667
    38066.666667    37000.000000    34888.888889    32733.333333    30755.555556
    29866.666667    29200.000000    28644.444444    28044.444444    27577.777778
    27311.111111    27488.888889    27866.666667    28155.555556    28266.666667
    28066.666667    27777.777778    27311.111111    26866.666667    26333.333333
    26066.666667    25888.888889    25711.111111    25533.333333    25355.555556
    25200.000000    24711.111111    23466.666667    22422.222222    21577.777778
    21066.666667    20577.777778    20266.666667    20400.000000    20666.666667
    21333.333333    22333.333333    23666.666667    24911.111111    26066.666667
    26866.666667    27488.888889    28266.666667    29200.000000    29755.555556
    30088.888889    30311.111111    30866.666667    31311.111111    31644.444444
    31888.888889    32133.333333    32266.666667    32266.666667    32266.666667
    32266.666667    32266.666667    32266.666667    32377.777778    32622.222222
    33000.000000    33400.000000    33933.333333    34466.666667    34866.666667
    35266.666667    35533.333333    35800.000000    35800.000000    35800.000000
    35800.000000    35933.333333    36200.000000    36733.333333    37400.000000
    37933.333333    38200.000000    38200.000000    38200.000000    38333.333333
    38333.333333    38466.666667    38200.000000    38066.666667    37800.000000
    37800.000000    37800.000000    37800.000000    37800.000000
    37800.000000    37000.000000    35933.333333    35133.333333    34733.333333
    35000.000000    35800.000000    37000.000000    38066.666667    38466.666667
    38066.666667    37000.000000    34888.888889    32844.444444    30977.777778
    30200.000000    29533.333333    28866.666667    28155.555556    27488.888889
    27133.333333    27222.222222    27577.777778    27844.444444    27844.444444
    27666.666667    27400.000000    27044.444444    26511.111111    25888.888889
    25266.666667    24911.111111    24555.555556    24155.555556    23688.888889
    23022.222222    22355.555556    21111.111111    20311.111111    19533.333333
    19133.333333    18800.000000    18800.000000    19000.000000    19533.333333
    20600.000000    22066.666667    23600.000000    25000.000000    26244.444444
    27133.333333    27666.666667    28355.555556    29088.888889    29533.333333
    29755.555556    29977.777778    30422.222222    30755.555556    30977.777778
    31088.888889    31200.000000    31200.000000    31200.000000    31200.000000
    31200.000000    31200.000000    31311.111111    31533.333333    32000.000000
    32355.555556    32866.666667    33400.000000    34066.666667    34466.666667
    34866.666667    35266.666667    35666.666667    35800.000000    35800.000000
    35800.000000    35800.000000    35933.333333    36333.333333    37133.333333
    37800.000000    38200.000000    38333.333333    38466.666667    38733.333333
    38733.333333    38733.333333    38466.666667    38333.333333    38200.000000
    38200.000000    38333.333333    38333.333333    38333.333333
    37800.000000    37000.000000    35800.000000    34733.333333    34066.666667
    34200.000000    35266.666667    36600.000000    37800.000000    38200.000000
    37933.333333    37000.000000    35000.000000    33066.666667    31311.111111
    30533.333333    29866.666667    29088.888889    28266.666667    27400.000000
    27044.444444    27044.444444    27488.888889    27755.555556    27844.444444
    27666.666667    27311.111111    26866.666667    26333.333333    25711.111111
    24911.111111    23933.333333    23177.777778    22511.111111    21844.444444
    20933.333333    20022.222222    19133.333333    18466.666667    17933.333333
    17666.666667    17533.333333    17666.666667    18000.000000    18933.333333
    20400.000000    22155.555556    23777.777778    25177.777778    26422.222222
    27311.111111    27844.444444    28333.333333    28755.555556    29088.888889
    29311.111111    29644.444444    30088.888889    30422.222222    30422.222222
    30311.111111    30200.000000    30311.111111    30422.222222    30533.333333
    30533.333333    30533.333333    30755.555556    31088.888889    31644.444444
    31977.777778    32466.666667    33000.000000    33666.666667    34200.000000
    34600.000000    35000.000000    35266.666667    35533.333333    35666.666667
    35800.000000    35800.000000    35800.000000    36200.000000    37000.000000
    37933.333333    38466.666667    38733.333333    38866.666667    39000.000000
    39000.000000    39000.000000    38866.666667    38733.333333    38600.000000
    38600.000000    38733.333333    38733.333333    38733.333333
    37800.000000    37000.000000    35800.000000    34600.000000    33800.000000
    33800.000000    34866.666667    36200.000000    37400.000000    37933.333333
    37800.000000    37000.000000    35000.000000    33177.777778    31533.333333
    30866.666667    30088.888889    29200.000000    28266.666667    27488.888889
    27133.333333    27133.333333    27577.777778    27933.333333    28022.222222
    27755.555556    27222.222222    26688.888889    26066.666667    25355.555556
    24466.666667    23111.111111    21955.555556    20822.222222    20000.000000
    19066.666667    18133.333333    17355.555556    16666.666667    16244.444444
    16044.444444    16200.000000    16688.888889    17466.666667    18800.000000
    20555.555556    22488.888889    24222.222222    25533.333333    26600.000000
    27400.000000    27933.333333    28311.111111    28422.222222    28644.444444
    28866.666667    29311.111111    29644.444444    29866.666667    29755.555556
    29644.444444    29644.444444    29866.666667    30088.888889    30311.111111
    30422.222222    30533.333333    30755.555556    31088.888889    31644.444444
    31977.777778    32466.666667    32866.666667    33400.000000    33933.333333
    34333.333333    34733.333333    35000.000000    35400.000000    35666.666667
    35800.000000    35800.000000    35933.333333    36333.333333    37133.333333
    37933.333333    38600.000000    39000.000000    39266.666667    39400.000000
    39400.000000    39266.666667    39133.333333    39000.000000    39000.000000
    39000.000000    39133.333333    39133.333333    39133.333333
    37533.333333    36866.666667    35800.000000    34733.333333    34066.666667
    34066.666667    34866.666667    35933.333333    37133.333333    37800.000000
    37800.000000    37000.000000    35133.333333    33422.222222    31888.888889
    31088.888889    30200.000000    29200.000000    28355.555556    27666.666667
    27400.000000    27400.000000    27755.555556    28022.222222    28111.111111
    27844.444444    27311.111111    26600.000000    25888.888889    25000.000000
    23977.777778    22355.555556    20911.111111    19600.000000    18600.000000
    17622.222222    16600.000000    15844.444444    15222.222222    14955.555556
    15022.222222    15488.888889    16244.444444    17400.000000    18933.333333
    20911.111111    22888.888889    24733.333333    25977.777778    26866.666667
    27488.888889    27933.333333    28111.111111    28022.222222    28133.333333
    28444.444444    28866.666667    29088.888889    29311.111111    29311.111111
    29422.222222    29533.333333    29866.666667    30200.000000    30533.333333
    30755.555556    30866.666667    31088.888889    31422.222222    31866.666667
    32088.888889    32466.666667    32866.666667    33266.666667    33666.666667
    33933.333333    34333.333333    34600.000000    35133.333333    35533.333333
    35800.000000    35800.000000    36066.666667    36600.000000    37400.000000
    38200.000000    38866.666667    39266.666667    39400.000000    39400.000000
    39400.000000    39400.000000    39400.000000    39400.000000    39400.000000
    39400.000000    39533.333333    39533.333333    39533.333333
    37266.666667    36733.333333    35933.333333    35000.000000    34466.666667
    34333.333333    34866.666667    35800.000000    37000.000000    37800.000000
    37800.000000    37000.000000    35266.666667    33666.666667    32133.333333
    31200.000000    30200.000000    29311.111111    28555.555556    27955.555556
    27666.666667    27666.666667    28044.444444    28333.333333    28333.333333
    27955.555556    27311.111111    26600.000000    25711.111111    24733.333333
    23488.888889    22044.444444    20355.555556    18933.333333    17600.000000
    16533.333333    15466.666667    14644.444444    14155.555556    14022.222222
    14377.777778    15133.333333    16266.666667    17733.333333    19333.333333
    21444.444444    23488.888889    25444.444444    26600.000000    27311.111111
    27755.555556    28022.222222    28111.111111    28022.222222    28022.222222
    28222.222222    28422.222222    28533.333333    28644.444444    28866.666667
    29311.111111    29755.555556    30200.000000    30533.333333    30866.666667
    31088.888889    31311.111111    31533.333333    31866.666667    32088.888889
    32200.000000    32466.666667    32866.666667    33266.666667    33533.333333
    33666.666667    34066.666667    34466.666667    35133.333333    35533.333333
    35933.333333    36066.666667    36466.666667    37000.000000    37800.000000
    38466.666667    39000.000000    39266.666667    39400.000000    39400.000000
    39400.000000    39400.000000    39400.000000    39400.000000    39400.000000
    39400.000000    39533.333333    39533.333333    39533.333333
    37266.666667    36866.666667    36200.000000    35533.333333    35133.333333
    34866.666667    35133.333333    35800.000000    36866.666667    37666.666667
    37666.666667    37000.000000    35400.000000    33800.000000    32266.666667
    31200.000000    30200.000000    29422.222222    28755.555556    28244.444444
    27933.333333    28044.444444    28444.444444    28755.555556    28644.444444
    28155.555556    27400.000000    26600.000000    25622.222222    24555.555556
    23022.222222    21466.666667    19733.333333    18333.333333    16888.888889
    15688.888889    14666.666667    13888.888889    13488.888889    13533.333333
    14200.000000    15200.000000    16511.111111    18133.333333    19955.555556
    22200.000000    24311.111111    26155.555556    27222.222222    27755.555556
    28133.333333    28333.333333    28333.333333    28133.333333    27933.333333
    27933.333333    27933.333333    28022.222222    28222.222222    28644.444444
    29311.111111    29866.666667    30422.222222    30755.555556    31088.888889
    31311.111111    31533.333333    31866.666667    32088.888889    32333.333333
    32333.333333    32466.666667    32600.000000    32866.666667    33000.000000
    33133.333333    33533.333333    34066.666667    34866.666667    35400.000000
    36066.666667    36333.333333    36866.666667    37400.000000    38200.000000
    38866.666667    39266.666667    39400.000000    39400.000000    39400.000000
    39400.000000    39400.000000    39400.000000    39533.333333    39666.666667
    39800.000000    39800.000000    39666.666667    39533.333333
    37666.666667    37266.666667    36733.333333    36200.000000    35800.000000
    35266.666667    35266.666667    35666.666667    36600.000000    37400.000000
    37533.333333    37000.000000    35533.333333    33933.333333    32400.000000
    31200.000000    30200.000000    29533.333333    28866.666667    28444.444444
    28222.222222    28444.444444    28977.777778    29200.000000    28977.777778
    28266.666667    27488.888889    26688.888889    25711.111111    24555.555556
    23022.222222    21400.000000    19600.000000    18000.000000    16466.666667
    15155.555556    14155.555556    13444.444444    13177.777778    13400.000000
    14200.000000    15377.777778    16888.888889    18666.666667    20644.444444
    23044.444444    25311.111111    27044.444444    27955.555556    28333.333333
    28644.444444    28755.555556    28755.555556    28533.333333    28133.333333
    27755.555556    27577.777778    27666.666667    27933.333333    28444.444444
    29088.888889    29755.555556    30422.222222    30866.666667    31311.111111
    31533.333333    31866.666667    32088.888889    32200.000000    32333.333333
    32333.333333    32333.333333    32333.333333    32466.666667    32600.000000
    32733.333333    33133.333333    33800.000000    34733.333333    35400.000000
    36200.000000    36600.000000    37266.666667    37800.000000    38600.000000
    39133.333333    39400.000000    39400.000000    39400.000000    39400.000000
    39400.000000    39400.000000    39400.000000    39666.666667    39933.333333
    40200.000000    40066.666667    39933.333333    39800.000000
    38066.666667    37800.000000    37400.000000    37000.000000    36466.666667
    35666.666667    35266.666667    35400.000000    36200.000000    37000.000000
    37266.666667    36866.666667    35666.666667    34200.000000    32666.666667
    31333.333333    30311.111111    29644.444444    29088.888889    28755.555556
    28644.444444    28977.777778    29422.222222    29533.333333    29088.888889
    28355.555556    27666.666667    26955.555556    25888.888889    24644.444444
    23022.222222    21333.333333    19400.000000    17600.000000    15955.555556
    14600.000000    13666.666667    13088.888889    13000.000000    13444.444444
    14400.000000    15711.111111    17266.666667    19066.666667    21133.333333
    23577.777778    25888.888889    27600.000000    28444.444444    28755.555556
    29088.888889    29200.000000    29088.888889    28644.444444    28044.444444
    27488.888889    27222.222222    27311.111111    27755.555556    28355.555556
    28977.777778    29644.444444    30311.111111    30866.666667    31422.222222
    31755.555556    32088.888889    32200.000000    32088.888889    32111.111111
    32000.000000    32000.000000    31977.777778    32088.888889    32200.000000
    32466.666667    32866.666667    33666.666667    34466.666667    35266.666667
    36066.666667    36600.000000    37400.000000    38066.666667    39000.000000
    39533.333333    39800.000000    39800.000000    39800.000000    39800.000000
    39666.666667    39666.666667    39533.333333    39933.333333    40200.000000
    40600.000000    40466.666667    40333.333333    40200.000000
    38600.000000    38466.666667    38200.000000    37666.666667    36866.666667
    35933.333333    35266.666667    35266.666667    35933.333333    36733.333333
    37133.333333    36733.333333    35800.000000    34466.666667    33044.444444
    31688.888889    30644.444444    29977.777778    29422.222222    29088.888889
    29088.888889    29422.222222    29866.666667    29755.555556    29311.111111
    28555.555556    28044.444444    27400.000000    26422.222222    25088.888889
    23355.555556    21488.888889    19333.333333    17266.666667    15488.888889
    14133.333333    13311.111111    12866.666667    12955.555556    13577.777778
    14600.000000    15866.666667    17400.000000    19133.333333    21288.888889
    23755.555556    26155.555556    27888.888889    28866.666667    29311.111111
    29644.444444    29533.333333    29200.000000    28555.555556    27955.555556
    27311.111111    27044.444444    27044.444444    27577.777778    28266.666667
    28866.666667    29533.333333    30200.000000    30866.666667    31533.333333
    31866.666667    32200.000000    32088.888889    31866.666667    31644.444444
    31533.333333    31533.333333    31755.555556    31977.777778    32200.000000
    32466.666667    32866.666667    33533.333333    34200.000000    35000.000000
    35933.333333    36600.000000    37400.000000    38200.000000    39133.333333
    39800.000000    40066.666667    40200.000000    40200.000000    40200.000000
    40066.666667    40066.666667    39933.333333    40200.000000    40333.333333
    40600.000000    40600.000000    40600.000000    40600.000000
    39266.666667    39133.333333    38733.333333    38066.666667    37000.000000
    35933.333333    35133.333333    35133.333333    35666.666667    36333.333333
    36600.000000    36333.333333    35666.666667    34600.000000    33288.888889
    32044.444444    31088.888889    30422.222222    29977.777778    29533.333333
    29422.222222    29644.444444    29977.777778    29977.777778    29533.333333
    28977.777778    28555.555556    27977.777778    26977.777778    25533.333333
    23622.222222    21444.444444    19200.000000    17066.666667    15377.777778
    13977.777778    13177.777778    12733.333333    12911.111111    13666.666667
    14866.666667    16155.555556    17733.333333    19400.000000    21577.777778
    23911.111111    26244.444444    28000.000000    29088.888889    29644.444444
    29977.777778    29755.555556    29200.000000    28355.555556    27666.666667
    27133.333333    26866.666667    26955.555556    27488.888889    28155.555556
    28755.555556    29422.222222    30088.888889    30755.555556    31311.111111
    31755.555556    31977.777778    31866.666667    31533.333333    31311.111111
    31200.000000    31200.000000    31422.222222    31644.444444    31977.777778
    32355.555556    32733.333333    33266.666667    33800.000000    34733.333333
    35666.666667    36466.666667    37266.666667    38200.000000    39266.666667
    40066.666667    40466.666667    40600.000000    40600.000000    40600.000000
    40466.666667    40466.666667    40333.333333    40466.666667    40466.666667
    40733.333333    40866.666667    40866.666667    40733.333333
    40066.666667    39800.000000    39133.333333    38200.000000    37000.000000
    35933.333333    35133.333333    35000.000000    35266.666667    35800.000000
    36066.666667    36066.666667    35533.333333    34600.000000    33400.000000
    32377.777778    31533.333333    30977.777778    30422.222222    29977.777778
    29644.444444    29644.444444    29866.666667    29977.777778    29866.666667
    29533.333333    29200.000000    28577.777778    27622.222222    26155.555556
    24133.333333    21622.222222    19266.666667    17133.333333    15555.555556
    14133.333333    13311.111111    12866.666667    13044.444444    13800.000000
    15022.222222    16200.000000    17800.000000    19400.000000    21644.444444
    23911.111111    26244.444444    28000.000000    29200.000000    29977.777778
    30311.111111    30088.888889    29311.111111    28377.777778    27488.888889
    26866.666667    26600.000000    26777.777778    27311.111111    27955.555556
    28555.555556    29200.000000    29866.666667    30422.222222    30977.777778
    31422.222222    31644.444444    31533.333333    31311.111111    31200.000000
    31200.000000    31200.000000    31311.111111    31422.222222    31644.444444
    32000.000000    32488.888889    33000.000000    33666.666667    34600.000000
    35533.333333    36333.333333    37133.333333    38200.000000    39133.333333
    39933.333333    40333.333333    40600.000000    40733.333333    40733.333333
    40733.333333    40600.000000    40600.000000    40600.000000    40733.333333
    41000.000000    41266.666667    41133.333333    40866.666667
    40466.666667    40066.666667    39266.666667    38200.000000    37000.000000
    35800.000000    34866.666667    34466.666667    34600.000000    35000.000000
    35266.666667    35400.000000    35133.333333    34466.666667    33533.333333
    32622.222222    32000.000000    31422.222222    30977.777778    30422.222222
    29977.777778    29755.555556    29866.666667    30088.888889    30088.888889
    29977.777778    29755.555556    29222.222222    28222.222222    26622.222222
    24466.666667    21844.444444    19333.333333    17133.333333    15488.888889
    14177.777778    13400.000000    13000.000000    13133.333333    13888.888889
    15133.333333    16511.111111    18133.333333    19666.666667    21711.111111
    23822.222222    26155.555556    27911.111111    29200.000000    30088.888889
    30422.222222    30311.111111    29533.333333    28688.888889    27600.000000
    26777.777778    26422.222222    26600.000000    27133.333333    27666.666667
    28355.555556    28977.777778    29644.444444    30200.000000    30755.555556
    31200.000000    31311.111111    31311.111111    31200.000000    31200.000000
    31200.000000    31200.000000    31200.000000    31200.000000    31311.111111
    31644.444444    32111.111111    32733.333333    33533.333333    34466.666667
    35266.666667    36066.666667    37000.000000    38066.666667    39000.000000
    39800.000000    40333.333333    40733.333333    40866.666667    41000.000000
    40866.666667    40733.333333    40600.000000    40600.000000    40866.666667
    41266.666667    41666.666667    41400.000000    41000.000000
    40466.666667    40066.666667    39266.666667    38200.000000    37000.000000
    35800.000000    34733.333333    34066.666667    33933.333333    34200.000000
    34600.000000    34866.666667    34866.666667    34466.666667    33800.000000
    33133.333333    32488.888889    32000.000000    31422.222222    30977.777778
    30533.333333    30311.111111    30311.111111    30422.222222    30533.333333
    30533.333333    30311.111111    29755.555556    28622.222222    27088.888889
    24955.555556    22444.444444    19822.222222    17466.666667    15622.222222
    14333.333333    13622.222222    13355.555556    13444.444444    13977.777778
    15088.888889    16488.888889    18066.666667    19400.000000    21288.888889
    23444.444444    26088.888889    27933.333333    29311.111111    30200.000000
    30644.444444    30644.444444    29866.666667    28911.111111    27711.111111
    26688.888889    26244.444444    26333.333333    26866.666667    27488.888889
    28155.555556    28755.555556    29422.222222    29977.777778    30644.444444
    30977.777778    31311.111111    31311.111111    31311.111111    31200.000000
    31200.000000    31088.888889    31088.888889    31088.888889    31200.000000
    31422.222222    31888.888889    32622.222222    33400.000000    34200.000000
    35000.000000    35933.333333    36866.666667    37800.000000    38600.000000
    39533.333333    40333.333333    41000.000000    41266.666667    41400.000000
    41266.666667    41133.333333    41000.000000    40866.666667    41133.333333
    41400.000000    41800.000000    41533.333333    41266.666667
    40333.333333    39933.333333    39133.333333    38200.000000    37000.000000
    35800.000000    34600.000000    33800.000000    33533.333333    33800.000000
    34200.000000    34466.666667    34466.666667    34333.333333    34066.666667
    33666.666667    33133.333333    32488.888889    32000.000000    31533.333333
    31311.111111    31200.000000    31200.000000    31200.000000    31200.000000
    31088.888889    30866.666667    30311.111111    29244.444444    27577.777778
    25377.777778    22955.555556    20377.777778    18000.000000    15888.888889
    14555.555556    13844.444444    13711.111111    13800.000000    14200.000000
    14955.555556    16333.333333    17777.777778    19200.000000    20800.000000
    23000.000000    25688.888889    27755.555556    29222.222222    30200.000000
    30755.555556    30755.555556    30088.888889    29111.111111    27911.111111
    26866.666667    26244.444444    26244.444444    26688.888889    27311.111111
    27955.555556    28555.555556    29200.000000    29866.666667    30533.333333
    30977.777778    31422.222222    31533.333333    31533.333333    31311.111111
    31200.000000    31088.888889    30977.777778    30866.666667    30977.777778
    31200.000000    31644.444444    32377.777778    33133.333333    33933.333333
    34733.333333    35666.666667    36600.000000    37400.000000    38333.333333
    39400.000000    40333.333333    41000.000000    41266.666667    41533.333333
    41533.333333    41400.000000    41266.666667    41000.000000    41266.666667
    41400.000000    41800.000000    41666.666667    41533.333333
    40200.000000    39666.666667    38866.666667    38066.666667    37000.000000
    35800.000000    34600.000000    33800.000000    33400.000000    33533.333333
    33800.000000    34066.666667    34066.666667    34200.000000    34200.000000
    34200.000000    33666.666667    33133.333333    32622.222222    32377.777778
    32266.666667    32266.666667    32266.666667    32266.666667    32266.666667
    32022.222222    31555.555556    30755.555556    29555.555556    27955.555556
    25888.888889    23511.111111    21155.555556    19000.000000    17066.666667
    15622.222222    14666.666667    14400.000000    14333.333333    14466.666667
    14866.666667    15977.777778    17400.000000    19066.666667    20711.111111
    22888.888889    25511.111111    27666.666667    29222.222222    30200.000000
    30866.666667    30866.666667    30200.000000    29222.222222    28111.111111
    27155.555556    26422.222222    26333.333333    26600.000000    27133.333333
    27666.666667    28244.444444    28866.666667    29533.333333    30200.000000
    30755.555556    31311.111111    31533.333333    31533.333333    31200.000000
    30977.777778    30755.555556    30644.444444    30533.333333    30644.444444
    30866.666667    31422.222222    32133.333333    32866.666667    33666.666667
    34466.666667    35400.000000    36200.000000    37133.333333    38200.000000
    39266.666667    40200.000000    40733.333333    41266.666667    41533.333333
    41800.000000    41666.666667    41533.333333    41133.333333    41133.333333
    41133.333333    41400.000000    41400.000000    41400.000000
    40200.000000    39533.333333    38600.000000    37800.000000    36866.666667
    35800.000000    34600.000000    33666.666667    33133.333333    33133.333333
    33400.000000    33533.333333    33533.333333    33666.666667    33933.333333
    34200.000000    34066.666667    33800.000000    33533.333333    33400.000000
    33400.000000    33400.000000    33400.000000    33400.000000    33266.666667
    32888.888889    32155.555556    31222.222222    29977.777778    28355.555556
    26355.555556    23911.111111    21466.666667    19333.333333    17666.666667
    16600.000000    15755.555556    15333.333333    15088.888889    15111.111111
    15133.333333    15844.444444    16933.333333    18800.000000    20355.555556
    22577.777778    24933.333333    27377.777778    29022.222222    30200.000000
    30866.666667    30977.777778    30422.222222    29644.444444    28511.111111
    27622.222222    26777.777778    26600.000000    26600.000000    26955.555556
    27400.000000    27955.555556    28555.555556    29200.000000    29866.666667
    30422.222222    30977.777778    31311.111111    31311.111111    30977.777778
    30644.444444    30422.222222    30311.111111    30088.888889    30200.000000
    30533.333333    31200.000000    31888.888889    32622.222222    33533.333333
    34333.333333    35133.333333    35933.333333    37000.000000    38066.666667
    39000.000000    39666.666667    40200.000000    40733.333333    41133.333333
    41533.333333    41400.000000    41266.666667    40866.666667    40866.666667
    40733.333333    40866.666667    40733.333333    40733.333333
    39933.333333    39266.666667    38333.333333    37400.000000    36600.000000
    35666.666667    34600.000000    33533.333333    32866.666667    32600.000000
    32733.333333    32733.333333    32866.666667    33000.000000    33400.000000
    33800.000000    34066.666667    34333.333333    34466.666667    34600.000000
    34600.000000    34600.000000    34600.000000    34466.666667    34200.000000
    33666.666667    32666.666667    31577.777778    30200.000000    28755.555556
    26911.111111    24666.666667    22311.111111    20177.777778    18800.000000
    17933.333333    17222.222222    16533.333333    16044.444444    15777.777778
    15688.888889    16177.777778    17022.222222    18600.000000    20155.555556
    22422.222222    24666.666667    27111.111111    28844.444444    30200.000000
    30977.777778    31200.000000    30866.666667    30200.000000    29244.444444
    28222.222222    27244.444444    26777.777778    26688.888889    26955.555556
    27311.111111    27755.555556    28244.444444    28866.666667    29422.222222
    29977.777778    30422.222222    30755.555556    30755.555556    30533.333333
    30200.000000    29866.666667    29755.555556    29644.444444    29866.666667
    30200.000000    30866.666667    31533.333333    32377.777778    33400.000000
    34200.000000    35000.000000    35800.000000    37000.000000    37933.333333
    38600.000000    39133.333333    39666.666667    40200.000000    40600.000000
    41000.000000    41133.333333    41000.000000    40733.333333    40466.666667
    40200.000000    40066.666667    39933.333333    39933.333333
    39533.333333    39000.000000    38066.666667    37133.333333    36333.333333
    35533.333333    34600.000000    33400.000000    32488.888889    31977.777778
    32111.111111    32222.222222    32355.555556    32355.555556    32622.222222
    33133.333333    33800.000000    34466.666667    35000.000000    35400.000000
    35666.666667    35666.666667    35533.333333    35266.666667    34866.666667
    34066.666667    32911.111111    31800.000000    30533.333333    29155.555556
    27466.666667    25577.777778    23466.666667    21466.666667    20155.555556
    19266.666667    18533.333333    17666.666667    17066.666667    16600.000000
    16333.333333    16533.333333    17133.333333    18333.333333    19733.333333
    21977.777778    24244.444444    26844.444444    28777.777778    30422.222222
    31311.111111    31644.444444    31422.222222    30755.555556    29777.777778
    28622.222222    27533.333333    26866.666667    26777.777778    27133.333333
    27488.888889    27844.444444    28244.444444    28755.555556    29200.000000
    29533.333333    29866.666667    30200.000000    30311.111111    30311.111111
    29977.777778    29644.444444    29422.222222    29311.111111    29533.333333
    29866.666667    30533.333333    31311.111111    32266.666667    33266.666667
    34066.666667    34866.666667    35800.000000    36866.666667    37666.666667
    38200.000000    38600.000000    39133.333333    39533.333333    39933.333333
    40333.333333    40466.666667    40466.666667    40200.000000    40066.666667
    39800.000000    39666.666667    39400.000000    39266.666667
    38866.666667    38600.000000    37933.333333    37000.000000    36200.000000
    35400.000000    34600.000000    33400.000000    32377.777778    31755.555556
    31755.555556    31977.777778    32088.888889    31977.777778    32111.111111
    32622.222222    33400.000000    34200.000000    35000.000000    35666.666667
    36066.666667    36200.000000    36066.666667    35800.000000    35266.666667
    34333.333333    33155.555556    32022.222222    30755.555556    29444.444444
    27911.111111    26600.000000    25044.444444    23488.888889    22066.666667
    20644.444444    19533.333333    18533.333333    17933.333333    17133.333333
    16600.000000    16600.000000    17200.000000    18266.666667    19600.000000
    21666.666667    23911.111111    26466.666667    28688.888889    30533.333333
    31644.444444    31977.777778    31866.666667    31311.111111    30311.111111
    28933.333333    27711.111111    26955.555556    26955.555556    27311.111111
    27866.666667    28244.444444    28555.555556    28866.666667    29088.888889
    29311.111111    29533.333333    29866.666667    30088.888889    30200.000000
    29977.777778    29644.444444    29422.222222    29311.111111    29422.222222
    29644.444444    30311.111111    31200.000000    32266.666667    33133.333333
    33933.333333    34733.333333    35666.666667    36600.000000    37266.666667
    37666.666667    38066.666667    38466.666667    38866.666667    39266.666667
    39666.666667    39933.333333    39933.333333    39800.000000    39666.666667
    39533.333333    39266.666667    39000.000000    38733.333333
    38466.666667    38333.333333    37800.000000    37133.333333    36333.333333
    35533.333333    34600.000000    33400.000000    32377.777778    31644.444444
    31533.333333    31755.555556    31977.777778    31977.777778    31977.777778
    32355.555556    33000.000000    33800.000000    34600.000000    35266.666667
    35800.000000    36066.666667    36066.666667    35933.333333    35400.000000
    34466.666667    33266.666667    32244.444444    31088.888889    29866.666667
    28488.888889    27422.222222    26244.444444    25022.222222    23755.555556
    22022.222222    20511.111111    19266.666667    18466.666667    17466.666667
    16533.333333    16266.666667    16666.666667    17733.333333    19266.666667
    21355.555556    23733.333333    26288.888889    28800.000000    30755.555556
    32000.000000    32466.666667    32355.555556    31777.777778    30533.333333
    29133.333333    27888.888889    27133.333333    27044.444444    27400.000000
    28044.444444    28533.333333    28866.666667    29200.000000    29311.111111
    29422.222222    29533.333333    29866.666667    30088.888889    30200.000000
    30088.888889    29866.666667    29755.555556    29533.333333    29533.333333
    29644.444444    30311.111111    31200.000000    32133.333333    32866.666667
    33666.666667    34466.666667    35400.000000    36200.000000    36866.666667
    37266.666667    37533.333333    37933.333333    38333.333333    38733.333333
    39000.000000    39133.333333    39133.333333    39000.000000    39133.333333
    39266.666667    39133.333333    38733.333333    38333.333333
    38200.000000    38200.000000    37933.333333    37400.000000    36600.000000
    35666.666667    34600.000000    33533.333333    32622.222222    32000.000000
    31755.555556    31866.666667    32088.888889    32088.888889    31977.777778
    32111.111111    32622.222222    33400.000000    34066.666667    34600.000000
    35000.000000    35400.000000    35666.666667    35800.000000    35400.000000
    34600.000000    33533.333333    32622.222222    31444.444444    30311.111111
    29111.111111    28288.888889    27333.333333    26244.444444    25111.111111
    23444.444444    21711.111111    20177.777778    18866.666667    17533.333333
    16222.222222    15755.555556    16022.222222    16933.333333    18600.000000
    20866.666667    23488.888889    26111.111111    28711.111111    30755.555556
    32133.333333    32733.333333    32733.333333    32133.333333    30755.555556
    29333.333333    28066.666667    27311.111111    27133.333333    27311.111111
    27955.555556    28555.555556    29088.888889    29533.333333    29644.444444
    29755.555556    29866.666667    30088.888889    30200.000000    30200.000000
    30200.000000    30088.888889    29977.777778    29644.444444    29533.333333
    29644.444444    30311.111111    31088.888889    31888.888889    32622.222222
    33533.333333    34333.333333    35133.333333    35800.000000    36333.333333
    36733.333333    37000.000000    37400.000000    37666.666667    38066.666667
    38333.333333    38733.333333    38866.666667    39000.000000    39000.000000
    39133.333333    39000.000000    38733.333333    38333.333333
    38200.000000    38333.333333    38200.000000    37800.000000    36866.666667
    35800.000000    34733.333333    33800.000000    33133.333333    32488.888889
    32111.111111    31977.777778    32088.888889    32200.000000    32088.888889
    32088.888889    32355.555556    32866.666667    33400.000000    33800.000000
    34200.000000    34600.000000    35000.000000    35266.666667    35133.333333
    34600.000000    33800.000000    33000.000000    31911.111111    30866.666667
    29866.666667    29111.111111    28288.888889    27244.444444    26333.333333
    24888.888889    23133.333333    21288.888889    19533.333333    17933.333333
    16355.555556    15688.888889    15755.555556    16600.000000    18400.000000
    20888.888889    23555.555556    26222.222222    28733.333333    30866.666667
    32266.666667    33000.000000    33000.000000    32266.666667    30866.666667
    29644.444444    28377.777778    27600.000000    27133.333333    27222.222222
    27666.666667    28355.555556    29088.888889    29755.555556    29977.777778
    30088.888889    30088.888889    30200.000000    30200.000000    30200.000000
    30200.000000    30200.000000    30088.888889    29755.555556    29533.333333
    29644.444444    30200.000000    30866.666667    31533.333333    32377.777778
    33400.000000    34200.000000    35000.000000    35533.333333    36066.666667
    36333.333333    36466.666667    36866.666667    37133.333333    37533.333333
    37800.000000    38200.000000    38466.666667    38600.000000    38600.000000
    38866.666667    39000.000000    39000.000000    38733.333333
    37933.333333    38200.000000    38333.333333    37933.333333    37000.000000
    35933.333333    35000.000000    34333.333333    33666.666667    33133.333333
    32600.000000    32466.666667    32333.333333    32333.333333    32088.888889
    32088.888889    32222.222222    32466.666667    32733.333333    33000.000000
    33400.000000    33800.000000    34200.000000    34600.000000    34733.333333
    34600.000000    34066.666667    33266.666667    32266.666667    31311.111111
    30644.444444    29977.777778    29222.222222    28311.111111    27533.333333
    26355.555556    24555.555556    22400.000000    20355.555556    18466.666667
    16711.111111    15711.111111    15644.444444    16466.666667    18266.666667
    20466.666667    23200.000000    25555.555556    28355.555556    30488.888889
    32133.333333    32733.333333    32733.333333    32133.333333    30977.777778
    29755.555556    28577.777778    27777.777778    27222.222222    27133.333333
    27488.888889    28266.666667    29200.000000    29866.666667    30311.111111
    30422.222222    30533.333333    30533.333333    30533.333333    30533.333333
    30422.222222    30311.111111    30088.888889    29755.555556    29422.222222
    29422.222222    29866.666667    30533.333333    31311.111111    32266.666667
    33266.666667    34066.666667    34866.666667    35400.000000    35800.000000
    35933.333333    36066.666667    36333.333333    36600.000000    37000.000000
    37400.000000    37800.000000    38200.000000    38466.666667    38466.666667
    38600.000000    38866.666667    39000.000000    38866.666667
    37533.333333    37800.000000    37933.333333    37666.666667    37000.000000
    36200.000000    35533.333333    34866.666667    34333.333333    33666.666667
    33133.333333    32866.666667    32733.333333    32600.000000    32333.333333
    32200.000000    32200.000000    32200.000000    32333.333333    32466.666667
    32733.333333    33000.000000    33400.000000    33800.000000    34066.666667
    34333.333333    34066.666667    33533.333333    32622.222222    31888.888889
    31422.222222    30866.666667    30200.000000    29444.444444    28711.111111
    27488.888889    25733.333333    23622.222222    21444.444444    19288.888889
    17155.555556    16022.222222    15688.888889    16600.000000    18266.666667
    20466.666667    23155.555556    25755.555556    28555.555556    30488.888889
    31777.777778    32133.333333    32133.333333    31777.777778    30977.777778
    29977.777778    28888.888889    28066.666667    27311.111111    27133.333333
    27400.000000    28266.666667    29200.000000    29866.666667    30422.222222
    30644.444444    30866.666667    30866.666667    30866.666667    30866.666667
    30755.555556    30533.333333    30311.111111    29866.666667    29533.333333
    29311.111111    29644.444444    30311.111111    31088.888889    32022.222222
    32888.888889    33800.000000    34600.000000    35133.333333    35400.000000
    35400.000000    35533.333333    35800.000000    36200.000000    36466.666667
    36866.666667    37133.333333    37533.333333    37800.000000    38066.666667
    38333.333333    38733.333333    38866.666667    38866.666667
    36733.333333    36866.666667    37000.000000    37000.000000    36866.666667
    36600.000000    36066.666667    35533.333333    34866.666667    34333.333333
    33666.666667    33400.000000    33133.333333    33000.000000    32600.000000
    32333.333333    32200.000000    32200.000000    32088.888889    31977.777778
    32000.000000    32244.444444    32622.222222    33000.000000    33400.000000
    33800.000000    33933.333333    33666.666667    33133.333333    32622.222222
    32377.777778    32044.444444    31466.666667    30888.888889    30200.000000
    29088.888889    27244.444444    24911.111111    22311.111111    19977.777778
    17622.222222    16355.555556    15755.555556    16466.666667    18200.000000
    20488.888889    23311.111111    25955.555556    28555.555556    30377.777778
    31200.000000    31311.111111    31200.000000    31088.888889    30644.444444
    29866.666667    28977.777778    28155.555556    27400.000000    27133.333333
    27400.000000    28266.666667    29200.000000    29866.666667    30533.333333
    30866.666667    31200.000000    31200.000000    31200.000000    31311.111111
    31200.000000    30866.666667    30422.222222    29866.666667    29533.333333
    29200.000000    29533.333333    30200.000000    30977.777778    31777.777778
    32511.111111    33400.000000    34066.666667    34600.000000    34866.666667
    35000.000000    35133.333333    35266.666667    35666.666667    35933.333333
    36333.333333    36466.666667    36866.666667    37266.666667    37800.000000
    38066.666667    38466.666667    38466.666667    38466.666667
    35800.000000    35800.000000    35933.333333    36200.000000    36466.666667
    36600.000000    36466.666667    36066.666667    35533.333333    34866.666667
    34200.000000    33666.666667    33266.666667    33000.000000    32733.333333
    32466.666667    32333.333333    32200.000000    32088.888889    31866.666667
    31644.444444    31644.444444    31888.888889    32244.444444    32622.222222
    33133.333333    33533.333333    33800.000000    33666.666667    33533.333333
    33400.000000    33288.888889    32800.000000    32311.111111    31577.777778
    30377.777778    28711.111111    26488.888889    23844.444444    21133.333333
    18533.333333    17133.333333    16400.000000    16866.666667    18533.333333
    21155.555556    24088.888889    26977.777778    29000.000000    30422.222222
    30644.444444    30533.333333    30311.111111    30200.000000    29866.666667
    29422.222222    28755.555556    28155.555556    27400.000000    27133.333333
    27400.000000    28266.666667    29088.888889    29755.555556    30311.111111
    30644.444444    30977.777778    31088.888889    31200.000000    31311.111111
    31311.111111    30977.777778    30533.333333    29866.666667    29533.333333
    29200.000000    29533.333333    30088.888889    30755.555556    31422.222222
    32133.333333    32866.666667    33400.000000    33800.000000    34066.666667
    34200.000000    34466.666667    34733.333333    35133.333333    35266.666667
    35533.333333    35800.000000    36200.000000    36733.333333    37266.666667
    37666.666667    38066.666667    38200.000000    38333.333333
    34600.000000    34733.333333    35000.000000    35400.000000    35800.000000
    36200.000000    36466.666667    36466.666667    36066.666667    35400.000000
    34600.000000    33933.333333    33400.000000    33000.000000    32866.666667
    32733.333333    32733.333333    32466.666667    32222.222222    31866.666667
    31644.444444    31533.333333    31533.333333    31644.444444    32000.000000
    32488.888889    33133.333333    33666.666667    34200.000000    34466.666667
    34600.000000    34466.666667    34066.666667    33533.333333    32888.888889
    31711.111111    30266.666667    27933.333333    25511.111111    22555.555556
    20066.666667    18266.666667    17400.000000    17666.666667    19266.666667
    21866.666667    24533.333333    27044.444444    28666.666667    29866.666667
    29977.777778    29755.555556    29422.222222    29111.111111    28711.111111
    28400.000000    28066.666667    27777.777778    27222.222222    27044.444444
    27311.111111    28066.666667    28777.777778    29422.222222    29977.777778
    30422.222222    30866.666667    31088.888889    31200.000000    31311.111111
    31311.111111    30977.777778    30422.222222    29755.555556    29311.111111
    29088.888889    29311.111111    29866.666667    30422.222222    31088.888889
    31666.666667    32244.444444    32622.222222    33000.000000    33266.666667
    33533.333333    33800.000000    34200.000000    34600.000000    34866.666667
    35000.000000    35266.666667    35666.666667    36200.000000    36733.333333
    37133.333333    37533.333333    37800.000000    38066.666667
    33400.000000    33666.666667    34066.666667    34600.000000    35000.000000
    35533.333333    36066.666667    36466.666667    36333.333333    35800.000000
    35000.000000    34333.333333    33666.666667    33000.000000    32866.666667
    32866.666667    33133.333333    32733.333333    32600.000000    32355.555556
    32244.444444    31888.888889    31533.333333    31422.222222    31533.333333
    32000.000000    32622.222222    33533.333333    34333.333333    35000.000000
    35266.666667    35266.666667    34866.666667    34333.333333    33800.000000
    32822.222222    31733.333333    29777.777778    27688.888889    24688.888889
    22111.111111    19977.777778    18733.333333    18600.000000    19955.555556
    22177.777778    24666.666667    26733.333333    28422.222222    29311.111111
    29422.222222    29088.888889    28666.666667    28266.666667    27800.000000
    27422.222222    27222.222222    27133.333333    26955.555556    26866.666667
    27133.333333    27777.777778    28355.555556    28977.777778    29533.333333
    30088.888889    30533.333333    30866.666667    31088.888889    31200.000000
    31200.000000    30866.666667    30311.111111    29533.333333    28977.777778
    28755.555556    28866.666667    29311.111111    29866.666667    30533.333333
    30977.777778    31422.222222    31777.777778    32133.333333    32377.777778
    32755.555556    33266.666667    33933.333333    34466.666667    34866.666667
    34866.666667    35133.333333    35400.000000    35933.333333    36333.333333
    36733.333333    37133.333333    37533.333333    37933.333333
    32266.666667    32644.444444    33022.222222    33666.666667    34200.000000
    34866.666667    35533.333333    36066.666667    36200.000000    35933.333333
    35400.000000    34866.666667    34200.000000    33400.000000    33000.000000
    33000.000000    33133.333333    33000.000000    32866.666667    32866.666667
    32866.666667    32488.888889    31888.888889    31311.111111    31200.000000
    31533.333333    32377.777778    33266.666667    34200.000000    34866.666667
    35400.000000    35533.333333    35400.000000    35000.000000    34600.000000
    33822.222222    32577.777778    30622.222222    28422.222222    26000.000000
    23955.555556    22155.555556    20755.555556    19955.555556    20488.888889
    22266.666667    24711.111111    26800.000000    28288.888889    28866.666667
    28777.777778    28355.555556    27955.555556    27577.777778    27133.333333
    26688.888889    26422.222222    26333.333333    26333.333333    26422.222222
    26688.888889    27133.333333    27688.888889    28266.666667    29000.000000
    29755.555556    30311.111111    30755.555556    30977.777778    31200.000000
    31088.888889    30755.555556    30088.888889    29311.111111    28555.555556
    28155.555556    28066.666667    28488.888889    29000.000000    29644.444444
    30088.888889    30644.444444    30977.777778    31311.111111    31644.444444
    32244.444444    32866.666667    33666.666667    34466.666667    35133.333333
    35266.666667    35400.000000    35666.666667    36066.666667    36466.666667
    36733.333333    37000.000000    37266.666667    37533.333333
    31311.111111    31666.666667    32133.333333    32755.555556    33400.000000
    34200.000000    34866.666667    35400.000000    35666.666667    35933.333333
    35800.000000    35400.000000    34600.000000    33800.000000    33266.666667
    33000.000000    32866.666667    32733.333333    32866.666667    33266.666667
    33400.000000    33000.000000    32133.333333    31311.111111    30977.777778
    31311.111111    32133.333333    33000.000000    33666.666667    34333.333333
    35000.000000    35533.333333    35800.000000    35666.666667    35266.666667
    34111.111111    32377.777778    30288.888889    28377.777778    26466.666667
    24933.333333    23600.000000    22622.222222    21755.555556    22000.000000
    23333.333333    25511.111111    27133.333333    28355.555556    28644.444444
    28555.555556    28044.444444    27577.777778    27222.222222    26777.777778
    26333.333333    25888.888889    25622.222222    25622.222222    25622.222222
    25800.000000    25977.777778    26600.000000    27333.333333    28400.000000
    29222.222222    29866.666667    30311.111111    30755.555556    31088.888889
    30977.777778    30644.444444    29977.777778    29200.000000    28355.555556
    27666.666667    27400.000000    27600.000000    28177.777778    28777.777778
    29311.111111    29755.555556    30200.000000    30644.444444    31200.000000
    31888.888889    32622.222222    33533.333333    34600.000000    35400.000000
    35666.666667    35666.666667    35800.000000    36200.000000    36600.000000
    36866.666667    36866.666667    36866.666667    36866.666667
    30644.444444    30977.777778    31422.222222    31888.888889    32511.111111
    33288.888889    34066.666667    34600.000000    35133.333333    35666.666667
    35933.333333    35666.666667    35000.000000    34333.333333    33666.666667
    33266.666667    32733.333333    32600.000000    32733.333333    33400.000000
    33666.666667    33266.666667    32266.666667    31200.000000    30866.666667
    31088.888889    31888.888889    32488.888889    33133.333333    33800.000000
    34600.000000    35266.666667    35933.333333    36066.666667    35800.000000
    34377.777778    32177.777778    30066.666667    28066.666667    26488.888889
    25088.888889    24555.555556    24488.888889    24333.333333    24511.111111
    25577.777778    27088.888889    28177.777778    28644.444444    28533.333333
    28244.444444    27666.666667    27133.333333    26688.888889    26333.333333
    25977.777778    25533.333333    25088.888889    24822.222222    24644.444444
    24644.444444    24822.222222    25622.222222    26600.000000    27800.000000
    28688.888889    29422.222222    29977.777778    30422.222222    30755.555556
    30644.444444    30311.111111    29644.444444    28977.777778    28155.555556
    27311.111111    26866.666667    26866.666667    27400.000000    27866.666667
    28466.666667    29000.000000    29533.333333    30088.888889    30755.555556
    31533.333333    32377.777778    33400.000000    34600.000000    35400.000000
    35800.000000    35933.333333    36200.000000    36600.000000    36866.666667
    37000.000000    36866.666667    36600.000000    36333.333333
    30088.888889    30422.222222    30866.666667    31088.888889    31555.555556
    32288.888889    33155.555556    33933.333333    34600.000000    35400.000000
    35933.333333    35933.333333    35533.333333    34866.666667    34333.333333
    33666.666667    33133.333333    32600.000000    32733.333333    33266.666667
    33666.666667    33266.666667    32266.666667    31200.000000    30755.555556
    30866.666667    31422.222222    32000.000000    32622.222222    33400.000000
    34200.000000    35000.000000    35800.000000    36200.000000    36066.666667
    34777.777778    32933.333333    31266.666667    29511.111111    27444.444444
    25555.555556    25000.000000    25733.333333    26666.666667    27533.333333
    28288.888889    28844.444444    29000.000000    28866.666667    28444.444444
    27955.555556    27400.000000    26777.777778    26244.444444    25800.000000
    25533.333333    25177.777778    24733.333333    24288.888889    23844.444444
    23755.555556    24022.222222    25088.888889    26155.555556    27333.333333
    28000.000000    28688.888889    29222.222222    29755.555556    30088.888889
    30088.888889    29866.666667    29311.111111    28666.666667    27955.555556
    27133.333333    26600.000000    26422.222222    26866.666667    27311.111111
    27866.666667    28355.555556    28977.777778    29644.444444    30422.222222
    31311.111111    32266.666667    33400.000000    34600.000000    35400.000000
    35933.333333    36200.000000    36466.666667    36733.333333    36866.666667
    37000.000000    36866.666667    36600.000000    36333.333333
    29644.444444    29866.666667    30088.888889    30311.111111    30644.444444
    31444.444444    32400.000000    33400.000000    34200.000000    35000.000000
    35800.000000    36200.000000    36066.666667    35533.333333    34866.666667
    34333.333333    33666.666667    33133.333333    32866.666667    33133.333333
    33400.000000    33133.333333    32266.666667    31200.000000    30644.444444
    30533.333333    30977.777778    31533.333333    32244.444444    33000.000000
    33800.000000    34600.000000    35400.000000    35933.333333    36066.666667
    35533.333333    34533.333333    33622.222222    32000.000000    29955.555556
    27955.555556    27311.111111    27955.555556    28777.777778    29577.777778
    29977.777778    30088.888889    29755.555556    29088.888889    28355.555556
    27577.777778    26955.555556    26333.333333    25800.000000    25355.555556
    25000.000000    24733.333333    24377.777778    23933.333333    23488.888889
    23400.000000    23844.444444    24911.111111    25888.888889    26777.777778
    27333.333333    27888.888889    28488.888889    29000.000000    29422.222222
    29422.222222    29200.000000    28666.666667    28155.555556    27577.777778
    26866.666667    26333.333333    26066.666667    26422.222222    26866.666667
    27400.000000    27955.555556    28555.555556    29311.111111    30200.000000
    31200.000000    32266.666667    33400.000000    34600.000000    35400.000000
    36066.666667    36466.666667    36866.666667    37000.000000    37133.333333
    37266.666667    37400.000000    37133.333333    36866.666667
    28977.777778    29088.888889    29311.111111    29533.333333    29977.777778
    30755.555556    31800.000000    32888.888889    33666.666667    34600.000000
    35533.333333    36333.333333    36466.666667    36066.666667    35533.333333
    34866.666667    34333.333333    33666.666667    33133.333333    32866.666667
    33000.000000    32866.666667    32266.666667    31200.000000    30422.222222
    30200.000000    30533.333333    31200.000000    31888.888889    32622.222222
    33400.000000    34200.000000    34866.666667    35533.333333    35933.333333
    36066.666667    35800.000000    35266.666667    34133.333333    32511.111111
    30888.888889    29977.777778    30088.888889    30466.666667    30977.777778
    30977.777778    30755.555556    30088.888889    29200.000000    28266.666667
    27400.000000    26688.888889    26066.666667    25533.333333    25000.000000
    24555.555556    24200.000000    23933.333333    23577.777778    23222.222222
    23222.222222    23577.777778    24555.555556    25355.555556    26155.555556
    26600.000000    27133.333333    27688.888889    28266.666667    28666.666667
    28755.555556    28555.555556    28066.666667    27511.111111    26955.555556
    26422.222222    26066.666667    25888.888889    26155.555556    26600.000000
    27133.333333    27577.777778    28266.666667    29111.111111    30200.000000
    31200.000000    32266.666667    33400.000000    34466.666667    35266.666667
    35933.333333    36466.666667    36866.666667    37133.333333    37400.000000
    37666.666667    37800.000000    37533.333333    37266.666667
    28355.555556    28444.444444    28644.444444    28977.777778    29533.333333
    30311.111111    31222.222222    32155.555556    33022.222222    34066.666667
    35133.333333    36200.000000    36600.000000    36600.000000    36066.666667
    35533.333333    34866.666667    34200.000000    33400.000000    32866.666667
    32733.333333    32600.000000    32133.333333    31200.000000    30311.111111
    29977.777778    30200.000000    30866.666667    31533.333333    32244.444444
    33000.000000    33666.666667    34333.333333    35000.000000    35666.666667
    36200.000000    36333.333333    36066.666667    35400.000000    34488.888889
    33577.777778    32688.888889    32288.888889    32044.444444    32022.222222
    31666.666667    31088.888889    30311.111111    29422.222222    28577.777778
    27600.000000    26777.777778    25977.777778    25355.555556    24733.333333
    24200.000000    23755.555556    23400.000000    23133.333333    22955.555556
    22955.555556    23222.222222    23622.222222    24244.444444    25044.444444
    25977.777778    26688.888889    27222.222222    27688.888889    28066.666667
    28155.555556    27955.555556    27488.888889    26866.666667    26244.444444
    25800.000000    25622.222222    25622.222222    25888.888889    26333.333333
    26777.777778    27222.222222    27888.888889    28800.000000    29977.777778
    31088.888889    32266.666667    33266.666667    34200.000000    35000.000000
    35666.666667    36333.333333    36733.333333    37133.333333    37533.333333
    37933.333333    38200.000000    37933.333333    37666.666667
    27755.555556    27933.333333    28333.333333    28755.555556    29311.111111
    29866.666667    30644.444444    31555.555556    32511.111111    33666.666667
    34733.333333    35933.333333    36600.000000    36866.666667    36600.000000
    36066.666667    35400.000000    34600.000000    33800.000000    33000.000000
    32600.000000    32222.222222    31888.888889    31088.888889    30200.000000
    29755.555556    29866.666667    30533.333333    31200.000000    31888.888889
    32488.888889    33133.333333    33800.000000    34600.000000    35400.000000
    36066.666667    36466.666667    36466.666667    36066.666667    35533.333333
    34733.333333    34066.666667    33533.333333    33266.666667    32866.666667
    32133.333333    31311.111111    30533.333333    29755.555556    28888.888889
    27888.888889    27044.444444    26066.666667    25266.666667    24466.666667
    23933.333333    23400.000000    22977.777778    22644.444444    22555.555556
    22622.222222    22800.000000    22866.666667    23088.888889    23777.777778
    24955.555556    26066.666667    26777.777778    27133.333333    27400.000000
    27488.888889    27400.000000    27044.444444    26333.333333    25711.111111
    25177.777778    25177.777778    25266.666667    25622.222222    25977.777778
    26422.222222    26866.666667    27511.111111    28400.000000    29555.555556
    30755.555556    31911.111111    32888.888889    33800.000000    34600.000000
    35266.666667    35933.333333    36466.666667    37000.000000    37533.333333
    37933.333333    38200.000000    38066.666667    37933.333333
    27577.777778    27844.444444    28333.333333    28755.555556    29200.000000
    29644.444444    30311.111111    31200.000000    32133.333333    33266.666667
    34466.666667    35666.666667    36466.666667    37000.000000    37000.000000
    36600.000000    35800.000000    35000.000000    34200.000000    33266.666667
    32600.000000    31977.777778    31644.444444    30977.777778    30200.000000
    29644.444444    29644.444444    30311.111111    30977.777778    31533.333333
    32000.000000    32622.222222    33400.000000    34200.000000    34866.666667
    35533.333333    36200.000000    36600.000000    36600.000000    36066.666667
    35533.333333    35000.000000    34600.000000    34066.666667    33266.666667
    32377.777778    31533.333333    30866.666667    30088.888889    29200.000000
    28177.777778    27222.222222    26155.555556    25177.777778    24288.888889
    23666.666667    23133.333333    22644.444444    22400.000000    22400.000000
    22533.333333    22622.222222    22355.555556    22311.111111    22822.222222
    24155.555556    25444.444444    26244.444444    26600.000000    26866.666667
    26955.555556    26955.555556    26688.888889    26066.666667    25444.444444
    24911.111111    24911.111111    25088.888889    25444.444444    25800.000000
    26155.555556    26600.000000    27133.333333    27800.000000    28822.222222
    30111.111111    31444.444444    32511.111111    33400.000000    34200.000000
    35000.000000    35666.666667    36333.333333    36866.666667    37533.333333
    37933.333333    38200.000000    38200.000000    38200.000000
    27755.555556    28044.444444    28555.555556    28977.777778    29311.111111
    29644.444444    30200.000000    30977.777778    31911.111111    33155.555556
    34333.333333    35400.000000    36200.000000    37000.000000    37266.666667
    37000.000000    36200.000000    35400.000000    34466.666667    33400.000000
    32600.000000    31866.666667    31533.333333    30866.666667    30200.000000
    29533.333333    29533.333333    30200.000000    30755.555556    31200.000000
    31533.333333    32244.444444    33000.000000    33666.666667    34333.333333
    35000.000000    35800.000000    36466.666667    36733.333333    36600.000000
    36200.000000    35800.000000    35266.666667    34466.666667    33533.333333
    32622.222222    31888.888889    31088.888889    30200.000000    29200.000000
    28177.777778    27133.333333    26066.666667    25088.888889    24200.000000
    23488.888889    22888.888889    22422.222222    22200.000000    22200.000000
    22333.333333    22333.333333    22266.666667    22288.888889    22688.888889
    23622.222222    24733.333333    25533.333333    25977.777778    26333.333333
    26600.000000    26688.888889    26422.222222    25888.888889    25355.555556
    24911.111111    24911.111111    25088.888889    25444.444444    25711.111111
    25977.777778    26333.333333    26777.777778    27333.333333    28222.222222
    29577.777778    30977.777778    32133.333333    33000.000000    33800.000000
    34733.333333    35400.000000    36200.000000    36733.333333    37400.000000
    37800.000000    38066.666667    38200.000000    38200.000000
    28244.444444    28444.444444    28755.555556    29088.888889    29422.222222
    29755.555556    30200.000000    30755.555556    31555.555556    32777.777778
    33933.333333    35000.000000    35933.333333    36866.666667    37400.000000
    37266.666667    36600.000000    35666.666667    34600.000000    33533.333333
    32733.333333    32111.111111    31644.444444    30977.777778    30311.111111
    29644.444444    29644.444444    30088.888889    30533.333333    30866.666667
    31200.000000    31888.888889    32488.888889    33133.333333    33800.000000
    34600.000000    35400.000000    36066.666667    36466.666667    36466.666667
    36333.333333    36066.666667    35533.333333    34600.000000    33533.333333
    32733.333333    32000.000000    31200.000000    30200.000000    29200.000000
    28088.888889    26955.555556    25888.888889    25000.000000    24200.000000
    23400.000000    22733.333333    22200.000000    22066.666667    22000.000000
    22133.333333    22133.333333    22266.666667    22488.888889    22888.888889
    23577.777778    24288.888889    24911.111111    25444.444444    25888.888889
    26244.444444    26333.333333    26155.555556    25711.111111    25177.777778
    24822.222222    24822.222222    25088.888889    25444.444444    25711.111111
    25888.888889    26066.666667    26422.222222    26866.666667    27822.222222
    29044.444444    30533.333333    31666.666667    32622.222222    33533.333333
    34466.666667    35266.666667    36066.666667    36733.333333    37400.000000
    37800.000000    38066.666667    38333.333333    38466.666667
    28755.555556    28866.666667    28977.777778    29200.000000    29422.222222
    29644.444444    29977.777778    30422.222222    31333.333333    32400.000000
    33400.000000    34333.333333    35400.000000    36466.666667    37266.666667
    37400.000000    36866.666667    35933.333333    34866.666667    33933.333333
    33000.000000    32355.555556    31755.555556    31200.000000    30533.333333
    29866.666667    29755.555556    29977.777778    30311.111111    30533.333333
    30866.666667    31422.222222    32000.000000    32622.222222    33400.000000
    34200.000000    34866.666667    35400.000000    35666.666667    35933.333333
    36066.666667    35933.333333    35400.000000    34466.666667    33533.333333
    32733.333333    32000.000000    31200.000000    30200.000000    29111.111111
    27911.111111    26777.777778    25800.000000    25000.000000    24200.000000
    23400.000000    22666.666667    22066.666667    21800.000000    21666.666667
    21733.333333    21800.000000    22066.666667    22288.888889    22755.555556
    23266.666667    23933.333333    24466.666667    25088.888889    25622.222222
    25977.777778    25977.777778    25800.000000    25355.555556    24911.111111
    24555.555556    24555.555556    24822.222222    25266.666667    25622.222222
    25711.111111    25800.000000    26066.666667    26600.000000    27444.444444
    28644.444444    30111.111111    31200.000000    32266.666667    33155.555556
    34200.000000    35000.000000    35800.000000    36466.666667    37133.333333
    37666.666667    38066.666667    38333.333333    38466.666667
    29088.888889    28977.777778    28866.666667    28977.777778    29200.000000
    29533.333333    29866.666667    30311.111111    30977.777778    31777.777778
    32755.555556    33800.000000    35000.000000    36066.666667    37133.333333
    37400.000000    37133.333333    36200.000000    35266.666667    34333.333333
    33400.000000    32733.333333    32111.111111    31533.333333    30866.666667
    30088.888889    29755.555556    29755.555556    30088.888889    30311.111111
    30533.333333    30977.777778    31533.333333    32244.444444    33000.000000
    33666.666667    34200.000000    34466.666667    34733.333333    35000.000000
    35266.666667    35266.666667    34866.666667    34200.000000    33266.666667
    32488.888889    31755.555556    31088.888889    30088.888889    28822.222222
    27622.222222    26600.000000    25711.111111    24911.111111    24111.111111
    23400.000000    22666.666667    22000.000000    21600.000000    21333.333333
    21333.333333    21400.000000    21666.666667    21800.000000    22244.444444
    22800.000000    23600.000000    24288.888889    24911.111111    25355.555556
    25533.333333    25444.444444    25355.555556    25000.000000    24644.444444
    24200.000000    24200.000000    24466.666667    25000.000000    25355.555556
    25444.444444    25533.333333    25800.000000    26333.333333    27066.666667
    28133.333333    29466.666667    30755.555556    31911.111111    32888.888889
    33800.000000    34733.333333    35533.333333    36333.333333    37133.333333
    37800.000000    38200.000000    38333.333333    38466.666667
    28866.666667    28755.555556    28644.444444    28644.444444    28866.666667
    29200.000000    29533.333333    29977.777778    30644.444444    31422.222222
    32377.777778    33400.000000    34600.000000    35800.000000    37000.000000
    37533.333333    37400.000000    36600.000000    35666.666667    34733.333333
    33800.000000    33133.333333    32488.888889    31888.888889    31088.888889
    30311.111111    29755.555556    29644.444444    29866.666667    30088.888889
    30311.111111    30644.444444    31200.000000    31888.888889    32488.888889
    33000.000000    33266.666667    33533.333333    33800.000000    34200.000000
    34466.666667    34466.666667    34200.000000    33666.666667    33000.000000
    32244.444444    31533.333333    30755.555556    29577.777778    28155.555556
    26977.777778    26155.555556    25444.444444    24733.333333    24022.222222
    23400.000000    22666.666667    22000.000000    21466.666667    21066.666667
    20800.000000    20800.000000    21000.000000    21266.666667    21755.555556
    22422.222222    23355.555556    24111.111111    24644.444444    25000.000000
    25177.777778    25177.777778    25088.888889    24733.333333    24466.666667
    24022.222222    24022.222222    24200.000000    24644.444444    24911.111111
    25000.000000    25177.777778    25533.333333    26066.666667    26688.888889
    27644.444444    28844.444444    30111.111111    31333.333333    32400.000000
    33533.333333    34466.666667    35266.666667    36066.666667    37000.000000
    37800.000000    38333.333333    38333.333333    38333.333333
    28355.555556    28333.333333    28311.111111    28311.111111    28644.444444
    29088.888889    29422.222222    29755.555556    30311.111111    31200.000000
    32266.666667    33400.000000    34466.666667    35666.666667    36733.333333
    37533.333333    37533.333333    36866.666667    35933.333333    35000.000000
    34333.333333    33666.666667    33000.000000    32244.444444    31422.222222
    30644.444444    29977.777778    29644.444444    29755.555556    29977.777778
    30200.000000    30422.222222    30866.666667    31422.222222    31888.888889
    32133.333333    32377.777778    32622.222222    33000.000000    33266.666667
    33400.000000    33400.000000    33266.666667    33000.000000    32488.888889
    31666.666667    30755.555556    29600.000000    28377.777778    26933.333333
    25977.777778    25444.444444    25000.000000    24466.666667    23844.444444
    23244.444444    22600.000000    21933.333333    21400.000000    20733.333333
    20266.666667    20133.333333    20533.333333    21066.666667    21666.666667
    22400.000000    23177.777778    23844.444444    24200.000000    24466.666667
    24644.444444    24733.333333    24733.333333    24555.555556    24377.777778
    23933.333333    23844.444444    23844.444444    24111.111111    24288.888889
    24466.666667    24822.222222    25266.666667    25888.888889    26511.111111
    27244.444444    28222.222222    29577.777778    30866.666667    32155.555556
    33155.555556    34200.000000    35000.000000    35933.333333    36866.666667
    37666.666667    38200.000000    38333.333333    38333.333333
    27755.555556    27933.333333    28111.111111    28200.000000    28422.222222
    28644.444444    28977.777778    29422.222222    30200.000000    31200.000000
    32266.666667    33266.666667    34200.000000    35266.666667    36333.333333
    37400.000000    37533.333333    37133.333333    36200.000000    35533.333333
    34866.666667    34200.000000    33400.000000    32622.222222    31777.777778
    31088.888889    30422.222222    29977.777778    29755.555556    29866.666667
    29977.777778    30200.000000    30422.222222    30866.666667    31088.888889
    31311.111111    31533.333333    31888.888889    32133.333333    32266.666667
    32266.666667    32266.666667    32266.666667    32133.333333    31666.666667
    30577.777778    29222.222222    27822.222222    26755.555556    25822.222222
    25177.777778    24822.222222    24466.666667    24111.111111    23577.777778
    23066.666667    22511.111111    21933.333333    21266.666667    20400.000000
    19866.666667    19866.666667    20466.666667    21066.666667    21666.666667
    22177.777778    22777.777778    23266.666667    23666.666667    23933.333333
    24111.111111    24288.888889    24288.888889    24200.000000    24022.222222
    23666.666667    23488.888889    23311.111111    23488.888889    23666.666667
    24022.222222    24466.666667    25088.888889    25711.111111    26333.333333
    26866.666667    27711.111111    28933.333333    30311.111111    31688.888889
    32777.777778    33800.000000    34600.000000    35533.333333    36466.666667
    37400.000000    38066.666667    38333.333333    38333.333333
    27311.111111    27666.666667    28133.333333    28311.111111    28422.222222
    28422.222222    28755.555556    29311.111111    30200.000000    31088.888889
    32022.222222    32888.888889    33800.000000    34866.666667    35933.333333
    37133.333333    37533.333333    37400.000000    36733.333333    36066.666667
    35400.000000    34600.000000    33800.000000    33133.333333    32377.777778
    31666.666667    30977.777778    30422.222222    30088.888889    29977.777778
    29977.777778    30088.888889    30088.888889    30200.000000    30311.111111
    30533.333333    30866.666667    31088.888889    31200.000000    31200.000000
    31311.111111    31311.111111    31311.111111    31200.000000    30755.555556
    29600.000000    27800.000000    26177.777778    25355.555556    24911.111111
    24644.444444    24200.000000    23933.333333    23577.777778    23155.555556
    22666.666667    22222.222222    21666.666667    20933.333333    20000.000000
    19600.000000    19733.333333    20466.666667    21000.000000    21400.000000
    21688.888889    22177.777778    22688.888889    23066.666667    23177.777778
    23355.555556    23600.000000    23666.666667    23577.777778    23488.888889
    23311.111111    23133.333333    22866.666667    23044.444444    23311.111111
    23755.555556    24288.888889    24911.111111    25533.333333    26066.666667
    26688.888889    27511.111111    28711.111111    29866.666667    31222.222222
    32288.888889    33400.000000    34200.000000    35133.333333    36066.666667
    37000.000000    37666.666667    38066.666667    38200.000000
    27044.444444    27488.888889    28155.555556    28422.222222    28533.333333
    28422.222222    28755.555556    29311.111111    30200.000000    30977.777778
    31777.777778    32511.111111    33533.333333    34600.000000    35800.000000
    37000.000000    37666.666667    37800.000000    37266.666667    36600.000000
    35800.000000    35000.000000    34333.333333    33800.000000    33155.555556
    32400.000000    31555.555556    30977.777778    30533.333333    30422.222222
    30311.111111    30311.111111    30088.888889    29977.777778    29866.666667
    29977.777778    30088.888889    30200.000000    30200.000000    30311.111111
    30533.333333    30644.444444    30533.333333    30311.111111    29866.666667
    28577.777778    26666.666667    25000.000000    24377.777778    24288.888889
    24044.444444    23688.888889    23266.666667    23000.000000    22333.333333
    21822.222222    21266.666667    20933.333333    20333.333333    19666.666667
    19466.666667    19666.666667    20200.000000    20466.666667    20666.666667
    20866.666667    21466.666667    22022.222222    22377.777778    22333.333333
    22488.888889    22800.000000    23000.000000    22977.777778    23044.444444
    23044.444444    23044.444444    22866.666667    23044.444444    23311.111111
    23755.555556    24288.888889    24911.111111    25444.444444    25977.777778
    26600.000000    27400.000000    28266.666667    29200.000000    30311.111111
    31577.777778    32777.777778    33800.000000    34733.333333    35666.666667
    36600.000000    37400.000000    37933.333333    38200.000000
    27044.444444    27488.888889    28266.666667    28644.444444    28866.666667
    28755.555556    29088.888889    29533.333333    30311.111111    30866.666667
    31533.333333    32266.666667    33400.000000    34600.000000    35800.000000
    37000.000000    37800.000000    38066.666667    37666.666667    37000.000000
    36200.000000    35533.333333    35000.000000    34733.333333    34200.000000
    33288.888889    32266.666667    31533.333333    31311.111111    31200.000000
    31088.888889    30866.666667    30533.333333    30200.000000    29977.777778
    29755.555556    29644.444444    29533.333333    29644.444444    29866.666667
    30200.000000    30200.000000    29977.777778    29533.333333    29200.000000
    28044.444444    26466.666667    24644.444444    23644.444444    23222.222222
    23000.000000    22866.666667    22622.222222    22177.777778    21422.222222
    20733.333333    20333.333333    20066.666667    19733.333333    19333.333333
    19266.666667    19333.333333    19666.666667    19866.666667    20066.666667
    20400.000000    21000.000000    21533.333333    21733.333333    21666.666667
    21822.222222    22111.111111    22444.444444    22555.555556    22866.666667
    23133.333333    23400.000000    23400.000000    23488.888889    23666.666667
    24022.222222    24466.666667    25000.000000    25444.444444    25977.777778
    26600.000000    27311.111111    27866.666667    28377.777778    29244.444444
    30688.888889    32177.777778    33533.333333    34466.666667    35400.000000
    36200.000000    37133.333333    37800.000000    38200.000000
    27488.888889    27755.555556    28355.555556    28755.555556    29088.888889
    29200.000000    29533.333333    29866.666667    30422.222222    30977.777778
    31644.444444    32377.777778    33400.000000    34600.000000    35800.000000
    36866.666667    37666.666667    38066.666667    37933.333333    37533.333333
    36866.666667    36333.333333    35933.333333    35666.666667    35133.333333
    34200.000000    33155.555556    32511.111111    32266.666667    32133.333333
    31888.888889    31533.333333    31200.000000    30866.666667    30422.222222
    29977.777778    29644.444444    29533.333333    29644.444444    29866.666667
    30088.888889    29977.777778    29644.444444    29088.888889    28666.666667
    27533.333333    26088.888889    24155.555556    22711.111111    21933.333333
    21577.777778    21711.111111    21555.555556    21288.888889    20533.333333
    19933.333333    19533.333333    19400.000000    19266.666667    19133.333333
    19133.333333    19133.333333    19333.333333    19533.333333    19933.333333
    20333.333333    20866.666667    21200.000000    21333.333333    21266.666667
    21333.333333    21600.000000    22000.000000    22333.333333    22800.000000
    23311.111111    23844.444444    24111.111111    24200.000000    24288.888889
    24466.666667    24822.222222    25266.666667    25622.222222    26066.666667
    26511.111111    27044.444444    27400.000000    27688.888889    28400.000000
    29800.000000    31600.000000    33155.555556    34200.000000    35000.000000
    35933.333333    37000.000000    37666.666667    37933.333333
    28044.444444    28244.444444    28666.666667    28977.777778    29311.111111
    29533.333333    29866.666667    30088.888889    30533.333333    31088.888889
    31888.888889    32622.222222    33533.333333    34600.000000    35666.666667
    36600.000000    37400.000000    38066.666667    38333.333333    38200.000000
    37666.666667    37266.666667    36866.666667    36466.666667    35800.000000
    35000.000000    34200.000000    33666.666667    33266.666667    33000.000000
    32622.222222    32244.444444    31888.888889    31422.222222    30977.777778
    30533.333333    30311.111111    30088.888889    30200.000000    30311.111111
    30422.222222    30088.888889    29644.444444    28977.777778    28444.444444
    27577.777778    26155.555556    24244.444444    22311.111111    21466.666667
    21066.666667    21133.333333    21000.000000    20666.666667    20266.666667
    19800.000000    19533.333333    19266.666667    19066.666667    19066.666667
    19133.333333    19200.000000    19400.000000    19733.333333    20200.000000
    20533.333333    20800.000000    21000.000000    21066.666667    21066.666667
    21133.333333    21400.000000    21800.000000    22200.000000    22733.333333
    23400.000000    24111.111111    24644.444444    24911.111111    25000.000000
    25088.888889    25266.666667    25622.222222    25888.888889    26244.444444
    26511.111111    26777.777778    27044.444444    27222.222222    27888.888889
    29266.666667    31133.333333    32777.777778    33800.000000    34733.333333
    35800.000000    36866.666667    37533.333333    37800.000000
    28644.444444    28866.666667    29200.000000    29422.222222    29644.444444
    29866.666667    30088.888889    30311.111111    30644.444444    31311.111111
    32133.333333    32866.666667    33666.666667    34466.666667    35400.000000
    36200.000000    37133.333333    38066.666667    38733.333333    38866.666667
    38600.000000    38200.000000    37666.666667    37000.000000    36333.333333
    35800.000000    35266.666667    34866.666667    34333.333333    33933.333333
    33400.000000    33000.000000    32622.222222    32133.333333    31666.666667
    31311.111111    31088.888889    30866.666667    30755.555556    30755.555556
    30644.444444    30311.111111    29755.555556    29200.000000    28555.555556
    27866.666667    26511.111111    24955.555556    23222.222222    22444.444444
    21844.444444    21466.666667    20955.555556    20600.000000    20333.333333
    20000.000000    19600.000000    19333.333333    19200.000000    19266.666667
    19400.000000    19533.333333    19733.333333    20066.666667    20400.000000
    20600.000000    20666.666667    20733.333333    20733.333333    20733.333333
    20866.666667    21200.000000    21600.000000    22066.666667    22666.666667
    23400.000000    24200.000000    24911.111111    25355.555556    25533.333333
    25533.333333    25711.111111    25977.777778    26333.333333    26600.000000
    26777.777778    26866.666667    27044.444444    27311.111111    27866.666667
    29022.222222    30555.555556    32177.777778    33422.222222    34600.000000
    35666.666667    36600.000000    37266.666667    37666.666667
    28977.777778    29200.000000    29422.222222    29644.444444    29755.555556
    29977.777778    30088.888889    30422.222222    30755.555556    31422.222222
    32266.666667    33133.333333    33933.333333    34600.000000    35266.666667
    36066.666667    37000.000000    38200.000000    39000.000000    39400.000000
    39266.666667    38866.666667    38200.000000    37533.333333    37000.000000
    36600.000000    36200.000000    35800.000000    35266.666667    34866.666667
    34333.333333    33933.333333    33533.333333    33022.222222    32644.444444
    32133.333333    31888.888889    31533.333333    31311.111111    31200.000000
    30866.666667    30533.333333    29977.777778    29533.333333    28866.666667
    28155.555556    27044.444444    25977.777778    24777.777778    24177.777778
    23444.444444    22888.888889    21977.777778    21244.444444    20600.000000
    20133.333333    19733.333333    19533.333333    19533.333333    19666.666667
    19800.000000    20000.000000    20200.000000    20466.666667    20600.000000
    20600.000000    20400.000000    20266.666667    20266.666667    20400.000000
    20666.666667    21000.000000    21466.666667    22000.000000    22666.666667
    23400.000000    24200.000000    25088.888889    25711.111111    26155.555556
    26155.555556    26333.333333    26511.111111    26866.666667    27133.333333
    27222.222222    27311.111111    27400.000000    27666.666667    28044.444444
    28888.888889    30088.888889    31711.111111    33177.777778    34466.666667
    35400.000000    36200.000000    37000.000000    37533.333333
    29200.000000    29311.111111    29533.333333    29866.666667    29866.666667
    29977.777778    30088.888889    30644.444444    30977.777778    31533.333333
    32266.666667    33266.666667    34066.666667    34733.333333    35266.666667
    36066.666667    37000.000000    38066.666667    38866.666667    39533.333333
    39800.000000    39533.333333    38866.666667    38200.000000    37800.000000
    37400.000000    37000.000000    36600.000000    36200.000000    35933.333333
    35400.000000    35000.000000    34466.666667    34066.666667    33533.333333
    33000.000000    32622.222222    32244.444444    31888.888889    31533.333333
    31088.888889    30755.555556    30311.111111    29977.777778    29311.111111
    28577.777778    27777.777778    27133.333333    26422.222222    25711.111111
    24911.111111    24066.666667    22733.333333    21600.000000    20733.333333
    20333.333333    20000.000000    19933.333333    20066.666667    20200.000000
    20266.666667    20466.666667    20666.666667    20866.666667    20800.000000
    20666.666667    20333.333333    20066.666667    20000.000000    20133.333333
    20466.666667    20866.666667    21400.000000    22000.000000    22666.666667
    23400.000000    24288.888889    25266.666667    26066.666667    26600.000000
    26688.888889    26955.555556    27133.333333    27488.888889    27666.666667
    27755.555556    27844.444444    27955.555556    28244.444444    28555.555556
    29088.888889    29977.777778    31355.555556    32800.000000    34066.666667
    35000.000000    35800.000000    36600.000000    37133.333333
    29311.111111    29422.222222    29644.444444    29755.555556    29644.444444
    29755.555556    30088.888889    30755.555556    31088.888889    31533.333333
    32266.666667    33400.000000    34200.000000    34866.666667    35266.666667
    36066.666667    36866.666667    37800.000000    38600.000000    39533.333333
    40066.666667    40066.666667    39533.333333    39000.000000    38600.000000
    38200.000000    37800.000000    37400.000000    37133.333333    36866.666667
    36466.666667    36066.666667    35533.333333    35000.000000    34333.333333
    33800.000000    33400.000000    33000.000000    32488.888889    32000.000000
    31422.222222    31088.888889    30755.555556    30422.222222    29866.666667
    29111.111111    28377.777778    27688.888889    27133.333333    26511.111111
    25711.111111    24511.111111    22911.111111    21600.000000    20800.000000
    20533.333333    20333.333333    20333.333333    20533.333333    20733.333333
    20800.000000    20933.333333    21066.666667    21200.000000    21133.333333
    20933.333333    20533.333333    20133.333333    20000.000000    20066.666667
    20400.000000    20800.000000    21400.000000    22000.000000    22666.666667
    23311.111111    24288.888889    25355.555556    26511.111111    27222.222222
    27600.000000    27888.888889    28088.888889    28266.666667    28355.555556
    28355.555556    28444.444444    28555.555556    28866.666667    29200.000000
    29533.333333    30200.000000    31222.222222    32533.333333    33666.666667
    34600.000000    35400.000000    36066.666667    36466.666667
    29533.333333    29644.444444    29866.666667    29977.777778    29866.666667
    29866.666667    30311.111111    30866.666667    31311.111111    31644.444444
    32377.777778    33266.666667    34066.666667    34733.333333    35266.666667
    36066.666667    36733.333333    37533.333333    38333.333333    39400.000000
    40200.000000    40466.666667    40200.000000    39666.666667    39266.666667
    38866.666667    38600.000000    38333.333333    38066.666667    37800.000000
    37400.000000    37000.000000    36333.333333    35666.666667    35000.000000
    34733.333333    34333.333333    33800.000000    33133.333333    32488.888889
    32000.000000    31644.444444    31311.111111    30977.777778    30422.222222
    29866.666667    29200.000000    28466.666667    27777.777778    27044.444444
    26244.444444    24622.222222    22844.444444    21422.222222    21000.000000
    20933.333333    20866.666667    20933.333333    21133.333333    21333.333333
    21400.000000    21466.666667    21533.333333    21600.000000    21466.666667
    21200.000000    20733.333333    20333.333333    20133.333333    20133.333333
    20400.000000    20800.000000    21400.000000    22000.000000    22666.666667
    23222.222222    24111.111111    25177.777778    26600.000000    27600.000000
    28266.666667    28688.888889    29000.000000    29200.000000    29200.000000
    29200.000000    29200.000000    29422.222222    29755.555556    30088.888889
    30311.111111    30644.444444    31311.111111    32266.666667    33266.666667
    34200.000000    34866.666667    35400.000000    35666.666667
    29755.555556    29866.666667    29977.777778    30088.888889    29977.777778
    29977.777778    30422.222222    30866.666667    31311.111111    31644.444444
    32377.777778    33266.666667    34066.666667    34600.000000    35133.333333
    35933.333333    36600.000000    37400.000000    38200.000000    39266.666667
    40066.666667    40466.666667    40466.666667    40066.666667    39533.333333
    39000.000000    38733.333333    38733.333333    38733.333333    38600.000000
    38200.000000    37666.666667    37000.000000    36200.000000    35800.000000
    35533.333333    35133.333333    34466.666667    33666.666667    33133.333333
    32622.222222    32244.444444    31888.888889    31422.222222    30977.777778
    30422.222222    29755.555556    28888.888889    28155.555556    27400.000000
    26244.444444    24444.444444    22711.111111    21688.888889    21400.000000
    21400.000000    21466.666667    21600.000000    21800.000000    21933.333333
    22000.000000    22000.000000    21933.333333    21866.666667    21666.666667
    21333.333333    20800.000000    20400.000000    20200.000000    20200.000000
    20400.000000    20800.000000    21400.000000    22000.000000    22577.777778
    23044.444444    23755.555556    24733.333333    26244.444444    27622.222222
    28777.777778    29533.333333    29977.777778    30200.000000    30200.000000
    30200.000000    30200.000000    30422.222222    30755.555556    31088.888889
    31200.000000    31311.111111    31644.444444    32377.777778    33133.333333
    33800.000000    34200.000000    34466.666667    34600.000000
    29977.777778    29977.777778    29977.777778    30200.000000    30200.000000
    30200.000000    30533.333333    30866.666667    31311.111111    31644.444444
    32377.777778    33133.333333    33933.333333    34600.000000    35266.666667
    36066.666667    36600.000000    37400.000000    38066.666667    39000.000000
    39800.000000    40333.333333    40600.000000    40200.000000    39533.333333
    38733.333333    38466.666667    38600.000000    38866.666667    39000.000000
    38733.333333    38200.000000    37400.000000    36733.333333    36466.666667
    36333.333333    35933.333333    35133.333333    34333.333333    33800.000000
    33400.000000    33000.000000    32488.888889    32000.000000    31422.222222
    30977.777778    30422.222222    29644.444444    28511.111111    26844.444444
    25088.888889    23533.333333    22511.111111    22022.222222    21866.666667
    22022.222222    22244.444444    22466.666667    22600.000000    22666.666667
    22666.666667    22577.777778    22422.222222    22066.666667    21733.333333
    21266.666667    20866.666667    20533.333333    20400.000000    20400.000000
    20533.333333    20866.666667    21400.000000    21933.333333    22422.222222
    22888.888889    23488.888889    24377.777778    25711.111111    27377.777778
    28822.222222    29977.777778    30644.444444    31088.888889    31200.000000
    31200.000000    31200.000000    31422.222222    31777.777778    32133.333333
    32266.666667    32266.666667    32377.777778    32755.555556    33133.333333
    33533.333333    33666.666667    33800.000000    33800.000000
    30088.888889    30088.888889    30088.888889    30200.000000    30200.000000
    30200.000000    30533.333333    30866.666667    31311.111111    31644.444444
    32377.777778    33133.333333    33933.333333    34600.000000    35400.000000
    36200.000000    36733.333333    37266.666667    37800.000000    38600.000000
    39400.000000    39933.333333    40200.000000    39933.333333    39266.666667
    38333.333333    37800.000000    37933.333333    38466.666667    39000.000000
    39000.000000    38600.000000    37933.333333    37400.000000    37266.666667
    37000.000000    36600.000000    35800.000000    35133.333333    34600.000000
    34200.000000    33666.666667    33133.333333    32488.888889    32000.000000
    31533.333333    31200.000000    30422.222222    28977.777778    26400.000000
    23866.666667    22333.333333    21955.555556    22155.555556    22288.888889
    22688.888889    23088.888889    23333.333333    23400.000000    23400.000000
    23311.111111    23133.333333    22666.666667    22088.888889    21600.000000
    21266.666667    21000.000000    20733.333333    20666.666667    20666.666667
    20733.333333    20933.333333    21333.333333    21800.000000    22200.000000
    22733.333333    23400.000000    24200.000000    25533.333333    27200.000000
    29044.444444    30311.111111    31200.000000    31777.777778    32133.333333
    32266.666667    32266.666667    32377.777778    32622.222222    32866.666667
    33000.000000    33000.000000    33000.000000    33133.333333    33400.000000
    33533.333333    33533.333333    33266.666667    33133.333333
    30311.111111    30422.222222    30533.333333    30533.333333    30533.333333
    30533.333333    30755.555556    30977.777778    31311.111111    31644.444444
    32377.777778    33133.333333    33933.333333    34733.333333    35666.666667
    36600.000000    37000.000000    37266.666667    37533.333333    38200.000000
    38866.666667    39266.666667    39400.000000    39266.666667    38866.666667
    38066.666667    37666.666667    37666.666667    38200.000000    38600.000000
    38733.333333    38733.333333    38466.666667    38333.333333    38066.666667
    37800.000000    37400.000000    36733.333333    36066.666667    35400.000000
    34866.666667    34333.333333    33666.666667    33133.333333    32488.888889
    32111.111111    31755.555556    31088.888889    29422.222222    26111.111111
    23222.222222    21533.333333    21666.666667    22066.666667    22511.111111
    23155.555556    23755.555556    24111.111111    24200.000000    24111.111111
    23933.333333    23577.777778    22933.333333    22177.777778    21666.666667
    21400.000000    21200.000000    20933.333333    20866.666667    20866.666667
    20866.666667    20933.333333    21200.000000    21600.000000    22066.666667
    22666.666667    23400.000000    24377.777778    25911.111111    27688.888889
    29355.555556    30422.222222    31444.444444    32266.666667    33000.000000
    33266.666667    33400.000000    33400.000000    33533.333333    33666.666667
    33800.000000    33800.000000    33800.000000    33800.000000    33933.333333
    33800.000000    33666.666667    33266.666667    33133.333333
    30422.222222    30644.444444    30866.666667    30866.666667    30866.666667
    30866.666667    31088.888889    31200.000000    31533.333333    31755.555556
    32488.888889    33266.666667    34200.000000    35000.000000    35933.333333
    36866.666667    37266.666667    37266.666667    37266.666667    37800.000000
    38333.333333    38600.000000    38600.000000    38600.000000    38466.666667
    38066.666667    37800.000000    37666.666667    37800.000000    37933.333333
    38200.000000    38600.000000    38866.666667    39000.000000    38866.666667
    38600.000000    38200.000000    37666.666667    37133.333333    36600.000000
    35933.333333    35133.333333    34333.333333    33933.333333    33400.000000
    32755.555556    31488.888889    30288.888889    28711.111111    26044.444444
    23577.777778    21866.666667    21933.333333    22266.666667    22733.333333
    23400.000000    24111.111111    24555.555556    24733.333333    24644.444444
    24377.777778    23933.333333    23111.111111    22400.000000    21800.000000
    21600.000000    21333.333333    21133.333333    21000.000000    20866.666667
    20733.333333    20733.333333    21000.000000    21466.666667    22000.000000
    22666.666667    23400.000000    24644.444444    26466.666667    28355.555556
    29866.666667    30644.444444    31688.888889    32666.666667    33666.666667
    34066.666667    34333.333333    34466.666667    34466.666667    34333.333333
    34200.000000    34200.000000    34200.000000    34200.000000    34333.333333
    34200.000000    34066.666667    33533.333333    33266.666667
    30755.555556    30977.777778    31311.111111    31422.222222    31533.333333
    31533.333333    31644.444444    31644.444444    31755.555556    31866.666667
    32488.888889    33400.000000    34466.666667    35400.000000    36200.000000
    37133.333333    37533.333333    37533.333333    37266.666667    37533.333333
    37933.333333    38200.000000    38333.333333    38466.666667    38600.000000
    38466.666667    38333.333333    37933.333333    37666.666667    37400.000000
    37666.666667    38333.333333    39000.000000    39533.333333    39533.333333
    39400.000000    39000.000000    38600.000000    38200.000000    37800.000000
    37133.333333    36466.666667    35800.000000    35666.666667    34733.333333
    33111.111111    30466.666667    28733.333333    27888.888889    26688.888889
    25444.444444    23666.666667    23044.444444    22644.444444    22888.888889
    23488.888889    24200.000000    24822.222222    25177.777778    25088.888889
    24733.333333    24200.000000    23511.111111    22933.333333    22311.111111
    21955.555556    21600.000000    21400.000000    21133.333333    20866.666667
    20666.666667    20666.666667    20933.333333    21400.000000    22000.000000
    22666.666667    23400.000000    24644.444444    26577.777778    28577.777778
    30088.888889    30866.666667    31933.333333    33044.444444    34200.000000
    34733.333333    35133.333333    35266.666667    35266.666667    35133.333333
    34866.666667    34866.666667    34866.666667    35000.000000    35000.000000
    34733.333333    34466.666667    34066.666667    33933.333333
    30977.777778    31088.888889    31422.222222    31644.444444    31866.666667
    31866.666667    31977.777778    31977.777778    32088.888889    32222.222222
    32733.333333    33533.333333    34600.000000    35666.666667    36600.000000
    37400.000000    37800.000000    37800.000000    37533.333333    37666.666667
    37933.333333    38333.333333    38600.000000    39000.000000    39266.666667
    39266.666667    38866.666667    38066.666667    37266.666667    36866.666667
    37266.666667    38066.666667    38866.666667    39533.333333    39933.333333
    40066.666667    39800.000000    39533.333333    39266.666667    39000.000000
    38466.666667    37933.333333    37533.333333    37400.000000    36600.000000
    34577.777778    31911.111111    30133.333333    29866.666667    29555.555556
    28355.555556    25888.888889    24022.222222    23044.444444    23222.222222
    23666.666667    24288.888889    24911.111111    25355.555556    25355.555556
    25000.000000    24466.666667    23933.333333    23422.222222    22866.666667
    22400.000000    22022.222222    21733.333333    21400.000000    21000.000000
    20733.333333    20666.666667    20933.333333    21400.000000    22000.000000
    22666.666667    23400.000000    24377.777778    25844.444444    27844.444444
    29733.333333    31088.888889    32155.555556    33288.888889    34466.666667
    35133.333333    35533.333333    35666.666667    35666.666667    35533.333333
    35266.666667    35266.666667    35266.666667    35400.000000    35400.000000
    35266.666667    35133.333333    34733.333333    34466.666667
    31200.000000    31200.000000    31533.333333    31866.666667    32200.000000
    32200.000000    32200.000000    32333.333333    32333.333333    32600.000000
    32866.666667    33666.666667    34600.000000    35800.000000    36733.333333
    37533.333333    37933.333333    38200.000000    38066.666667    38066.666667
    38066.666667    38466.666667    39000.000000    39666.666667    40066.666667
    39933.333333    39266.666667    38200.000000    37133.333333    36733.333333
    37000.000000    37800.000000    38600.000000    39400.000000    40066.666667
    40333.333333    40466.666667    40333.333333    40200.000000    39800.000000
    39533.333333    39400.000000    39266.666667    39000.000000    38066.666667
    36288.888889    34377.777778    33222.222222    33333.333333    33466.666667
    32444.444444    29000.000000    25711.111111    23577.777778    23666.666667
    24022.222222    24466.666667    25088.888889    25533.333333    25622.222222
    25266.666667    24822.222222    24377.777778    24022.222222    23511.111111
    23000.000000    22444.444444    22000.000000    21600.000000    21266.666667
    21066.666667    20933.333333    21066.666667    21400.000000    22000.000000
    22666.666667    23400.000000    24111.111111    25466.666667    27466.666667
    29622.222222    31200.000000    32266.666667    33400.000000    34600.000000
    35400.000000    35800.000000    35800.000000    35800.000000    35800.000000
    35666.666667    35666.666667    35800.000000    36066.666667    36200.000000
    35933.333333    35666.666667    35266.666667    35133.333333
    31200.000000    31200.000000    31533.333333    31866.666667    32200.000000
    32200.000000    32333.333333    32466.666667    32466.666667    32733.333333
    33000.000000    33800.000000    34600.000000    35666.666667    36600.000000
    37400.000000    37933.333333    38333.333333    38333.333333    38333.333333
    38200.000000    38600.000000    39266.666667    40066.666667    40466.666667
    40200.000000    39400.000000    38200.000000    37000.000000    36466.666667
    36600.000000    37400.000000    38200.000000    39000.000000    39666.666667
    40200.000000    40600.000000    40866.666667    40866.666667    40733.333333
    40600.000000    40466.666667    40200.000000    39666.666667    39133.333333
    38200.000000    37533.333333    37000.000000    37000.000000    36866.666667
    35533.333333    32333.333333    28666.666667    26311.111111    25688.888889
    25488.888889    25266.666667    25355.555556    25622.222222    25711.111111
    25533.333333    25177.777778    24822.222222    24377.777778    23933.333333
    23311.111111    22666.666667    22133.333333    21733.333333    21533.333333
    21333.333333    21133.333333    21133.333333    21400.000000    22000.000000
    22666.666667    23400.000000    24022.222222    25266.666667    27155.555556
    29511.111111    31333.333333    32511.111111    33533.333333    34600.000000
    35533.333333    36066.666667    36066.666667    35933.333333    35800.000000
    35800.000000    35933.333333    36200.000000    36466.666667    36600.000000
    36466.666667    36333.333333    35933.333333    35666.666667
    30977.777778    31088.888889    31422.222222    31755.555556    32088.888889
    32333.333333    32600.000000    32866.666667    32866.666667    33000.000000
    33133.333333    33800.000000    34600.000000    35533.333333    36333.333333
    37000.000000    37533.333333    37933.333333    38066.666667    38200.000000
    38200.000000    38600.000000    39266.666667    39933.333333    40200.000000
    39933.333333    39266.666667    38200.000000    37000.000000    36333.333333
    36333.333333    37000.000000    37800.000000    38466.666667    39133.333333
    39666.666667    40333.333333    40733.333333    41000.000000    41133.333333
    41266.666667    41266.666667    40866.666667    40333.333333    39666.666667
    39133.333333    38600.000000    38333.333333    38200.000000    38066.666667
    37400.000000    35177.777778    32222.222222    29555.555556    28000.000000
    26955.555556    26155.555556    25888.888889    25977.777778    26066.666667
    25888.888889    25533.333333    25088.888889    24644.444444    23755.555556
    22844.444444    22111.111111    22066.666667    22000.000000    21933.333333
    21666.666667    21333.333333    21200.000000    21400.000000    22000.000000
    22666.666667    23311.111111    23933.333333    25177.777778    27044.444444
    29400.000000    31355.555556    32777.777778    33933.333333    34866.666667
    35800.000000    36333.333333    36333.333333    36066.666667    35933.333333
    36066.666667    36333.333333    36600.000000    36866.666667    37000.000000
    36866.666667    36733.333333    36333.333333    36066.666667
    30755.555556    30977.777778    31422.222222    31755.555556    32222.222222
    32600.000000    33000.000000    33133.333333    33133.333333    33133.333333
    33266.666667    33800.000000    34466.666667    35266.666667    36066.666667
    36733.333333    37266.666667    37400.000000    37666.666667    37933.333333
    38200.000000    38466.666667    38866.666667    39266.666667    39400.000000
    39266.666667    38866.666667    38066.666667    37000.000000    36200.000000
    36066.666667    36600.000000    37266.666667    37933.333333    38466.666667
    39133.333333    39666.666667    40200.000000    40600.000000    41133.333333
    41666.666667    41800.000000    41533.333333    40866.666667    40333.333333
    39800.000000    39533.333333    39400.000000    39266.666667    38866.666667
    38066.666667    36866.666667    34555.555556    32066.666667    29577.777778
    28022.222222    27044.444444    26600.000000    26600.000000    26600.000000
    26244.444444    25711.111111    25177.777778    24822.222222    23511.111111
    22244.444444    21355.555556    21800.000000    22133.333333    22200.000000
    21866.666667    21400.000000    21200.000000    21400.000000    22000.000000
    22577.777778    23133.333333    23666.666667    24644.444444    26600.000000
    29044.444444    31488.888889    33044.444444    34333.333333    35133.333333
    36066.666667    36600.000000    36600.000000    36200.000000    36066.666667
    36333.333333    36866.666667    37133.333333    37400.000000    37400.000000
    37400.000000    37266.666667    36866.666667    36466.666667
    30533.333333    30977.777778    31533.333333    32000.000000    32488.888889
    33000.000000    33266.666667    33400.000000    33400.000000    33400.000000
    33400.000000    33800.000000    34333.333333    35133.333333    35933.333333
    36600.000000    37000.000000    37000.000000    37400.000000    37800.000000
    38200.000000    38333.333333    38466.666667    38600.000000    38466.666667
    38333.333333    38066.666667    37666.666667    36866.666667    36200.000000
    35933.333333    36200.000000    36733.333333    37266.666667    37933.333333
    38466.666667    39000.000000    39400.000000    39933.333333    40733.333333
    41533.333333    41933.333333    41800.000000    41400.000000    41000.000000
    40733.333333    40600.000000    40466.666667    40066.666667    39266.666667
    38200.000000    37000.000000    34688.888889    31977.777778    29355.555556
    27977.777778    27488.888889    27311.111111    27400.000000    27400.000000
    26688.888889    25888.888889    25177.777778    24666.666667    23200.000000
    21777.777778    21133.333333    21800.000000    22333.333333    22400.000000
    22000.000000    21466.666667    21266.666667    21466.666667    21933.333333
    22422.222222    22888.888889    23488.888889    24200.000000    26244.444444
    28577.777778    31377.777778    33066.666667    34600.000000    35400.000000
    36200.000000    36600.000000    36733.333333    36466.666667    36466.666667
    36866.666667    37400.000000    37666.666667    37800.000000    37800.000000
    37800.000000    37533.333333    37133.333333    36733.333333
    30755.555556    31200.000000    31755.555556    32355.555556    33000.000000
    33533.333333    33800.000000    33800.000000    33800.000000    33800.000000
    33666.666667    33933.333333    34200.000000    35000.000000    35800.000000
    36600.000000    37000.000000    37133.333333    37533.333333    37933.333333
    38200.000000    38200.000000    38200.000000    38200.000000    38066.666667
    37800.000000    37533.333333    37266.666667    36733.333333    36200.000000
    35800.000000    35933.333333    36200.000000    36733.333333    37266.666667
    37800.000000    38200.000000    38733.333333    39533.333333    40466.666667
    41266.666667    41533.333333    41533.333333    41400.000000    41400.000000
    41266.666667    41133.333333    40866.666667    40333.333333    39400.000000
    38200.000000    37000.000000    34444.444444    31622.222222    29111.111111
    28155.555556    27955.555556    27955.555556    28155.555556    28266.666667
    27644.444444    26822.222222    25488.888889    24777.777778    23755.555556
    23311.111111    22822.222222    22644.444444    22466.666667    22200.000000
    22000.000000    21600.000000    21400.000000    21466.666667    21800.000000
    22200.000000    22733.333333    23400.000000    24200.000000    25866.666667
    28200.000000    31000.000000    33066.666667    34466.666667    35266.666667
    36066.666667    36733.333333    37000.000000    36866.666667    36733.333333
    37133.333333    37666.666667    38066.666667    38200.000000    38200.000000
    38200.000000    37933.333333    37533.333333    37133.333333
    31088.888889    31533.333333    32111.111111    32733.333333    33266.666667
    33666.666667    33933.333333    34066.666667    34200.000000    34200.000000
    34066.666667    34200.000000    34333.333333    35000.000000    35800.000000
    36600.000000    37000.000000    37266.666667    37800.000000    38333.333333
    38600.000000    38600.000000    38600.000000    38466.666667    38200.000000
    37800.000000    37533.333333    37266.666667    36866.666667    36466.666667
    36200.000000    36066.666667    36066.666667    36200.000000    36600.000000
    37000.000000    37533.333333    38333.333333    39266.666667    40066.666667
    40466.666667    40600.000000    40733.333333    41000.000000    41266.666667
    41266.666667    41000.000000    40600.000000    40066.666667    39266.666667
    38200.000000    37133.333333    35088.888889    32977.777778    30755.555556
    29488.888889    28777.777778    28666.666667    28977.777778    29200.000000
    28733.333333    28066.666667    26688.888889    25866.666667    25244.444444
    25244.444444    24888.888889    23711.111111    22688.888889    21933.333333
    21866.666667    21666.666667    21400.000000    21400.000000    21600.000000
    22066.666667    22666.666667    23400.000000    24200.000000    25288.888889
    27622.222222    30288.888889    32933.333333    34200.000000    35133.333333
    35933.333333    36866.666667    37266.666667    37400.000000    37266.666667
    37666.666667    37933.333333    38333.333333    38333.333333    38333.333333
    38200.000000    38066.666667    37800.000000    37533.333333
    31644.444444    32000.000000    32488.888889    33133.333333    33666.666667
    34066.666667    34333.333333    34466.666667    34600.000000    34600.000000
    34466.666667    34466.666667    34466.666667    35000.000000    35800.000000
    36600.000000    37000.000000    37400.000000    38066.666667    38866.666667
    39266.666667    39400.000000    39266.666667    39000.000000    38733.333333
    38466.666667    38200.000000    37800.000000    37266.666667    36866.666667
    36466.666667    36200.000000    35933.333333    35933.333333    36066.666667
    36466.666667    37133.333333    38066.666667    38866.666667    39266.666667
    39400.000000    39533.333333    39800.000000    40200.000000    40466.666667
    40466.666667    40200.000000    39800.000000    39400.000000    38866.666667
    38200.000000    37400.000000    36088.888889    34555.555556    32777.777778
    31200.000000    30111.111111    29755.555556    29977.777778    30088.888889
    29866.666667    29333.333333    28111.111111    27400.000000    26911.111111
    27044.444444    26244.444444    24555.555556    22955.555556    21955.555556
    21866.666667    21733.333333    21466.666667    21333.333333    21533.333333
    22000.000000    22666.666667    23400.000000    24200.000000    25288.888889
    27622.222222    30155.555556    32666.666667    33800.000000    34866.666667
    35800.000000    36866.666667    37400.000000    37533.333333    37400.000000
    37666.666667    38066.666667    38466.666667    38600.000000    38466.666667
    38466.666667    38333.333333    38200.000000    37933.333333
    32111.111111    32488.888889    33133.333333    33666.666667    34066.666667
    34200.000000    34466.666667    34733.333333    34866.666667    34733.333333
    34600.000000    34600.000000    34600.000000    35000.000000    35800.000000
    36600.000000    37000.000000    37400.000000    38200.000000    39133.333333
    39800.000000    40066.666667    39933.333333    39533.333333    39133.333333
    39000.000000    38866.666667    38466.666667    37800.000000    37266.666667
    36733.333333    36333.333333    35933.333333    35800.000000    35933.333333
    36333.333333    37000.000000    37666.666667    38066.666667    38200.000000
    38333.333333    38600.000000    39000.000000    39266.666667    39400.000000
    39400.000000    39266.666667    39000.000000    38600.000000    38200.000000
    37800.000000    37400.000000    36733.333333    35800.000000    34355.555556
    32844.444444    31600.000000    31111.111111    30977.777778    30866.666667
    30422.222222    29977.777778    29333.333333    28777.777778    27888.888889
    26955.555556    25800.000000    24422.222222    23155.555556    22244.444444
    21933.333333    21733.333333    21466.666667    21333.333333    21533.333333
    22000.000000    22666.666667    23400.000000    24200.000000    25777.777778
    28111.111111    30511.111111    32400.000000    33533.333333    34733.333333
    35800.000000    36733.333333    37400.000000    37533.333333    37666.666667
    37800.000000    38200.000000    38600.000000    38866.666667    38866.666667
    38866.666667    38733.333333    38600.000000    38333.333333
    32466.666667    33000.000000    33666.666667    34333.333333    34733.333333
    35000.000000    35133.333333    35266.666667    35266.666667    35000.000000
    34733.333333    34600.000000    34600.000000    35000.000000    35666.666667
    36466.666667    36866.666667    37400.000000    38200.000000    39133.333333
    39800.000000    40066.666667    39933.333333    39666.666667    39400.000000
    39400.000000    39266.666667    38866.666667    38200.000000    37533.333333
    36733.333333    36200.000000    35800.000000    35800.000000    35933.333333
    36200.000000    36600.000000    36866.666667    37000.000000    37133.333333
    37400.000000    37800.000000    38066.666667    38200.000000    38200.000000
    38200.000000    38200.000000    38066.666667    37800.000000    37400.000000
    37133.333333    36866.666667    36466.666667    35666.666667    34733.333333
    33688.888889    32911.111111    32266.666667    31888.888889    31422.222222
    30977.777778    30422.222222    29977.777778    29311.111111    28133.333333
    26622.222222    25266.666667    24555.555556    23866.666667    23044.444444
    22311.111111    21866.666667    21733.333333    21600.000000    21733.333333
    22066.666667    22666.666667    23400.000000    24200.000000    26355.555556
    28688.888889    31088.888889    32266.666667    33400.000000    34600.000000
    35666.666667    36466.666667    37133.333333    37266.666667    37400.000000
    37533.333333    38200.000000    38733.333333    39133.333333    39133.333333
    39266.666667    39133.333333    39000.000000    38733.333333
    32866.666667    33400.000000    34200.000000    34866.666667    35400.000000
    35666.666667    35933.333333    36066.666667    35933.333333    35533.333333
    35000.000000    34733.333333    34600.000000    35000.000000    35533.333333
    36200.000000    36600.000000    37266.666667    38066.666667    38733.333333
    39133.333333    39266.666667    39266.666667    39266.666667    39266.666667
    39400.000000    39400.000000    39000.000000    38466.666667    37666.666667
    36866.666667    36200.000000    35666.666667    35533.333333    35533.333333
    35666.666667    35800.000000    35800.000000    35933.333333    36200.000000
    36600.000000    36866.666667    37000.000000    37000.000000    37000.000000
    37000.000000    37000.000000    37000.000000    36866.666667    36600.000000
    36333.333333    36200.000000    36066.666667    35666.666667    35000.000000
    34333.333333    33666.666667    33133.333333    32488.888889    32000.000000
    31422.222222    30977.777778    30422.222222    29755.555556    28444.444444
    26733.333333    25533.333333    25000.000000    24733.333333    23888.888889
    22955.555556    22311.111111    22000.000000    21866.666667    21866.666667
    22133.333333    22666.666667    23400.000000    24200.000000    26244.444444
    28466.666667    30866.666667    32155.555556    33400.000000    34600.000000
    35533.333333    36333.333333    36866.666667    37133.333333    37266.666667
    37533.333333    38200.000000    38866.666667    39266.666667    39400.000000
    39400.000000    39400.000000    39266.666667    39133.333333
    33400.000000    33800.000000    34466.666667    35400.000000    36066.666667
    36466.666667    36733.333333    36733.333333    36466.666667    35933.333333
    35266.666667    34866.666667    34600.000000    35000.000000    35400.000000
    35933.333333    36333.333333    37000.000000    37666.666667    38066.666667
    38200.000000    38200.000000    38333.333333    38733.333333    39133.333333
    39400.000000    39400.000000    39000.000000    38600.000000    37800.000000
    37000.000000    36200.000000    35533.333333    35266.666667    35000.000000
    34866.666667    34733.333333    34733.333333    35000.000000    35400.000000
    35666.666667    35800.000000    35800.000000    35800.000000    35800.000000
    35800.000000    35800.000000    35800.000000    35800.000000    35666.666667
    35533.333333    35400.000000    35400.000000    35266.666667    35000.000000
    34600.000000    34200.000000    33666.666667    33133.333333    32488.888889
    32000.000000    31422.222222    30866.666667    30088.888889    28933.333333
    27555.555556    26600.000000    26066.666667    25622.222222    24666.666667
    23622.222222    22844.444444    22422.222222    22200.000000    22066.666667
    22200.000000    22666.666667    23311.111111    24022.222222    25955.555556
    28155.555556    30533.333333    31933.333333    33155.555556    34333.333333
    35133.333333    35933.333333    36466.666667    36866.666667    37133.333333
    37533.333333    38200.000000    38733.333333    39000.000000    39133.333333
    39266.666667    39400.000000    39400.000000    39400.000000
    34066.666667    34200.000000    34733.333333    35666.666667    36466.666667
    37000.000000    37400.000000    37400.000000    36866.666667    36066.666667
    35266.666667    34733.333333    34466.666667    34866.666667    35400.000000
    35800.000000    36066.666667    36600.000000    37266.666667    37533.333333
    37533.333333    37533.333333    37800.000000    38333.333333    38733.333333
    39133.333333    39266.666667    39000.000000    38600.000000    37800.000000
    37000.000000    36066.666667    35266.666667    34733.333333    34333.333333
    34066.666667    33933.333333    33933.333333    34200.000000    34466.666667
    34600.000000    34600.000000    34600.000000    34600.000000    34600.000000
    34600.000000    34600.000000    34600.000000    34600.000000    34600.000000
    34600.000000    34600.000000    34600.000000    34600.000000    34466.666667
    34333.333333    34066.666667    33800.000000    33400.000000    33000.000000
    32488.888889    31888.888889    31088.888889    30200.000000    29311.111111
    28377.777778    27688.888889    26777.777778    25977.777778    25088.888889
    24288.888889    23488.888889    22800.000000    22400.000000    22266.666667
    22333.333333    22644.444444    23133.333333    23755.555556    25377.777778
    27444.444444    29800.000000    31466.666667    32777.777778    33933.333333
    34733.333333    35533.333333    36200.000000    36733.333333    37266.666667
    37666.666667    38200.000000    38466.666667    38600.000000    38866.666667
    39133.333333    39400.000000    39400.000000    39400.000000
    34466.666667    34466.666667    34866.666667    35800.000000    36733.333333
    37400.000000    37800.000000    37666.666667    37000.000000    35933.333333
    35000.000000    34333.333333    34200.000000    34600.000000    35266.666667
    35666.666667    35933.333333    36333.333333    36866.666667    37266.666667
    37400.000000    37533.333333    37933.333333    38466.666667    38866.666667
    39000.000000    39000.000000    38733.333333    38333.333333    37666.666667
    36866.666667    35933.333333    35000.000000    34466.666667    34066.666667
    33800.000000    33400.000000    33266.666667    33266.666667    33400.000000
    33400.000000    33400.000000    33400.000000    33400.000000    33400.000000
    33400.000000    33400.000000    33400.000000    33400.000000    33400.000000
    33400.000000    33400.000000    33400.000000    33400.000000    33400.000000
    33400.000000    33400.000000    33266.666667    33266.666667    33133.333333
    32866.666667    32244.444444    31422.222222    30533.333333    29644.444444
    28866.666667    28155.555556    27133.333333    26155.555556    25266.666667
    24733.333333    23933.333333    23222.222222    22711.111111    22644.444444
    22733.333333    22800.000000    23044.444444    23488.888889    25022.222222
    26866.666667    29088.888889    30800.000000    32288.888889    33400.000000
    34200.000000    35000.000000    35933.333333    36733.333333    37533.333333
    37933.333333    38200.000000    38200.000000    38200.000000    38466.666667
    38866.666667    39266.666667    39266.666667    39133.333333
    34600.000000    34733.333333    35133.333333    35933.333333    36866.666667
    37800.000000    38200.000000    37933.333333    37000.000000    35800.000000
    34733.333333    33933.333333    33933.333333    34333.333333    35133.333333
    35533.333333    35800.000000    36200.000000    36733.333333    37400.000000
    37666.666667    37933.333333    38333.333333    38866.666667    39133.333333
    39133.333333    38866.666667    38600.000000    38066.666667    37400.000000
    36600.000000    35666.666667    34866.666667    34333.333333    33933.333333
    33666.666667    33133.333333    32866.666667    32488.888889    32377.777778
    32266.666667    32266.666667    32266.666667    32266.666667    32266.666667
    32266.666667    32266.666667    32266.666667    32266.666667    32266.666667
    32266.666667    32266.666667    32266.666667    32266.666667    32266.666667
    32266.666667    32266.666667    32377.777778    32622.222222    33000.000000
    33000.000000    32622.222222    31777.777778    30866.666667    29977.777778
    29200.000000    28466.666667    27511.111111    26600.000000    25800.000000
    25266.666667    24377.777778    23666.666667    23311.111111    23400.000000
    23400.000000    23133.333333    23133.333333    23488.888889    24555.555556
    26288.888889    28400.000000    30333.333333    31800.000000    32888.888889
    33800.000000    34733.333333    35800.000000    36866.666667    37666.666667
    38066.666667    38200.000000    38200.000000    38200.000000    38333.333333
    38600.000000    38866.666667    38866.666667    38733.333333
    34600.000000    34866.666667    35400.000000    36200.000000    37133.333333
    38066.666667    38466.666667    38066.666667    37000.000000    35800.000000
    34600.000000    33800.000000    33800.000000    34200.000000    35000.000000
    35400.000000    35800.000000    36066.666667    36466.666667    37133.333333
    37666.666667    38200.000000    38733.333333    39400.000000    39800.000000
    39666.666667    39133.333333    38600.000000    37933.333333    37133.333333
    36200.000000    35400.000000    34866.666667    34600.000000    34200.000000
    33800.000000    33000.000000    32488.888889    31866.666667    31533.333333
    31311.111111    31200.000000    31200.000000    31200.000000    31311.111111
    31533.333333    31755.555556    31755.555556    31755.555556    31644.444444
    31644.444444    31422.222222    31311.111111    31200.000000    31200.000000
    31200.000000    31311.111111    31533.333333    32000.000000    32488.888889
    32866.666667    32733.333333    32133.333333    31311.111111    30422.222222
    29644.444444    28777.777778    27888.888889    27044.444444    26333.333333
    25800.000000    25088.888889    24555.555556    24288.888889    24200.000000
    24022.222222    23577.777778    23400.000000    23577.777778    24555.555556
    26088.888889    27977.777778    29800.000000    31222.222222    32400.000000
    33288.888889    34466.666667    35666.666667    36866.666667    37666.666667
    37933.333333    37933.333333    37800.000000    37933.333333    38066.666667
    38333.333333    38466.666667    38466.666667    38333.333333
    34866.666667    35133.333333    35666.666667    36600.000000    37400.000000
    38333.333333    38600.000000    38200.000000    37000.000000    35800.000000
    34600.000000    33800.000000    33666.666667    34066.666667    34866.666667
    35400.000000    35800.000000    35933.333333    36200.000000    36733.333333
    37400.000000    38066.666667    38733.333333    39400.000000    39933.333333
    39933.333333    39533.333333    38866.666667    38066.666667    37000.000000
    35933.333333    35133.333333    34866.666667    34733.333333    34333.333333
    33666.666667    32866.666667    32244.444444    31533.333333    30977.777778
    30533.333333    30311.111111    30311.111111    30422.222222    30755.555556
    31088.888889    31422.222222    31533.333333    31644.444444    31533.333333
    31422.222222    30977.777778    30644.444444    30311.111111    30200.000000
    30311.111111    30533.333333    30977.777778    31422.222222    32000.000000
    32488.888889    32600.000000    32244.444444    31533.333333    30755.555556
    29977.777778    29088.888889    28266.666667    27488.888889    26866.666667
    26333.333333    25800.000000    25444.444444    25177.777778    24911.111111
    24377.777778    23844.444444    23577.777778    23755.555556    24555.555556
    26088.888889    27666.666667    29244.444444    30444.444444    31800.000000
    33022.222222    34333.333333    35533.333333    36600.000000    37266.666667
    37533.333333    37533.333333    37533.333333    37800.000000    38066.666667
    38200.000000    38200.000000    38066.666667    37933.333333
    35133.333333    35266.666667    35800.000000    36866.666667    37800.000000
    38600.000000    38733.333333    38200.000000    37000.000000    35800.000000
    34600.000000    33666.666667    33400.000000    33800.000000    34600.000000
    35133.333333    35533.333333    35666.666667    35933.333333    36333.333333
    37000.000000    37800.000000    38600.000000    39266.666667    39800.000000
    39800.000000    39666.666667    39000.000000    38200.000000    37000.000000
    35800.000000    35000.000000    34733.333333    34733.333333    34333.333333
    33666.666667    32866.666667    32133.333333    31311.111111    30533.333333
    29977.777778    29644.444444    29755.555556    29977.777778    30422.222222
    30755.555556    31200.000000    31533.333333    31866.666667    31755.555556
    31533.333333    30866.666667    30311.111111    29644.444444    29422.222222
    29533.333333    29977.777778    30422.222222    30977.777778    31422.222222
    32000.000000    32222.222222    32222.222222    31755.555556    31200.000000
    30311.111111    29311.111111    28355.555556    27666.666667    27222.222222
    26866.666667    26600.000000    26244.444444    25800.000000    25266.666667
    24555.555556    23933.333333    23577.777778    23755.555556    24555.555556
    25711.111111    27066.666667    28422.222222    29888.888889    31333.333333
    32644.444444    33933.333333    35133.333333    36066.666667    36733.333333
    37000.000000    37133.333333    37133.333333    37533.333333    37800.000000
    38066.666667    37933.333333    37800.000000    37533.333333
    35400.000000    35400.000000    35800.000000    37000.000000    38066.666667
    38866.666667    38866.666667    38200.000000    37000.000000    35800.000000
    34600.000000    33533.333333    33133.333333    33400.000000    34200.000000
    34733.333333    35266.666667    35533.333333    35800.000000    36200.000000
    36733.333333    37533.333333    38200.000000    38733.333333    39133.333333
    39133.333333    39133.333333    38733.333333    38066.666667    37000.000000
    35933.333333    35133.333333    34733.333333    34466.666667    34066.666667
    33400.000000    32733.333333    32000.000000    31200.000000    30311.111111
    29533.333333    29200.000000    29311.111111    29644.444444    29977.777778
    30200.000000    30644.444444    31311.111111    31755.555556    31755.555556
    31311.111111    30755.555556    30088.888889    29311.111111    28866.666667
    28977.777778    29422.222222    29977.777778    30422.222222    30977.777778
    31422.222222    31866.666667    32088.888889    31977.777778    31533.333333
    30644.444444    29644.444444    28666.666667    27955.555556    27577.777778
    27311.111111    27044.444444    26600.000000    26066.666667    25533.333333
    24644.444444    23933.333333    23488.888889    23755.555556    24377.777778
    25355.555556    26511.111111    27711.111111    29355.555556    30866.666667
    32511.111111    33666.666667    34733.333333    35533.333333    36066.666667
    36600.000000    36866.666667    37266.666667    37533.333333    37666.666667
    37666.666667    37533.333333    37266.666667    36866.666667
    35400.000000    35400.000000    35800.000000    37000.000000    38200.000000
    39000.000000    39000.000000    38200.000000    37000.000000    35800.000000
    34600.000000    33533.333333    33133.333333    33266.666667    33800.000000
    34200.000000    34866.666667    35400.000000    35800.000000    36200.000000
    36600.000000    37266.666667    37666.666667    38066.666667    38200.000000
    38200.000000    38333.333333    38333.333333    37933.333333    37000.000000
    36066.666667    35266.666667    34733.333333    34200.000000    33666.666667
    33133.333333    32488.888889    31888.888889    31088.888889    30200.000000
    29422.222222    29088.888889    29311.111111    29644.444444    29866.666667
    29977.777778    30422.222222    31088.888889    31533.333333    31533.333333
    31088.888889    30644.444444    29977.777778    29311.111111    28866.666667
    28866.666667    29200.000000    29533.333333    29977.777778    30422.222222
    30977.777778    31422.222222    31866.666667    31977.777778    31755.555556
    30977.777778    29977.777778    28977.777778    28244.444444    27933.333333
    27666.666667    27400.000000    26866.666667    26333.333333    25711.111111
    24733.333333    23933.333333    23400.000000    23666.666667    24200.000000
    24911.111111    25977.777778    27377.777778    29266.666667    30866.666667
    32266.666667    33266.666667    34200.000000    34866.666667    35533.333333
    36066.666667    36600.000000    37133.333333    37533.333333    37533.333333
    37400.000000    37133.333333    36866.666667    36466.666667
    35400.000000    35400.000000    35800.000000    37000.000000    38200.000000
    39000.000000    39000.000000    38200.000000    37000.000000    35800.000000
    34600.000000    33533.333333    33000.000000    33000.000000    33400.000000
    33933.333333    34600.000000    35266.666667    35666.666667    36200.000000
    36600.000000    37000.000000    37000.000000    37000.000000    37000.000000
    37133.333333    37400.000000    37666.666667    37533.333333    36866.666667
    36066.666667    35266.666667    34600.000000    33800.000000    33133.333333
    32600.000000    32111.111111    31644.444444    30977.777778    30200.000000
    29422.222222    29088.888889    29200.000000    29422.222222    29533.333333
    29755.555556    30311.111111    30977.777778    31311.111111    31311.111111
    30866.666667    30533.333333    29866.666667    29422.222222    28977.777778
    28977.777778    29088.888889    29311.111111    29533.333333    29977.777778
    30422.222222    30977.777778    31422.222222    31866.666667    31755.555556
    31200.000000    30200.000000    29311.111111    28555.555556    28133.333333
    27755.555556    27400.000000    26955.555556    26422.222222    25800.000000
    24733.333333    23933.333333    23400.000000    23666.666667    24111.111111
    24733.333333    25533.333333    26733.333333    28488.888889    30133.333333
    31688.888889    32777.777778    33666.666667    34333.333333    34866.666667
    35533.333333    36200.000000    37000.000000    37400.000000    37400.000000
    37133.333333    37000.000000    36600.000000    36200.000000
    35400.000000    35400.000000    35800.000000    37000.000000    38200.000000
    39000.000000    39000.000000    38200.000000    37000.000000    35800.000000
    34600.000000    33666.666667    33133.333333    33000.000000    33133.333333
    33533.333333    34200.000000    35000.000000    35533.333333    36200.000000
    36466.666667    36600.000000    36200.000000    35933.333333    35933.333333
    36200.000000    36733.333333    37133.333333    37133.333333    36600.000000
    35800.000000    35000.000000    34200.000000    33400.000000    32733.333333
    32222.222222    31755.555556    31311.111111    30755.555556    30088.888889
    29644.444444    29422.222222    29533.333333    29533.333333    29533.333333
    29755.555556    30200.000000    30644.444444    30866.666667    30866.666667
    30644.444444    30422.222222    29977.777778    29644.444444    29422.222222
    29422.222222    29533.333333    29422.222222    29422.222222    29533.333333
    29977.777778    30422.222222    30977.777778    31422.222222    31533.333333
    31088.888889    30200.000000    29422.222222    28755.555556    28066.666667
    27488.888889    26955.555556    26688.888889    26244.444444    25711.111111
    24822.222222    24022.222222    23488.888889    23577.777778    23933.333333
    24466.666667    25177.777778    26200.000000    27622.222222    29222.222222
    30800.000000    32044.444444    33022.222222    33666.666667    34333.333333
    35000.000000    35800.000000    36600.000000    37133.333333    37266.666667
    37000.000000    36733.333333    36333.333333    36066.666667
    35133.333333    35266.666667    35800.000000    37000.000000    38200.000000
    39000.000000    39000.000000    38200.000000    37000.000000    35800.000000
    34600.000000    33666.666667    33000.000000    32733.333333    32866.666667
    33266.666667    33933.333333    34600.000000    35266.666667    35933.333333
    36200.000000    36066.666667    35533.333333    35133.333333    35133.333333
    35533.333333    36066.666667    36466.666667    36466.666667    36066.666667
    35400.000000    34600.000000    33933.333333    33133.333333    32600.000000
    31977.777778    31644.444444    31088.888889    30644.444444    29977.777778
    29755.555556    29644.444444    29644.444444    29422.222222    29200.000000
    29422.222222    29866.666667    30311.111111    30533.333333    30533.333333
    30422.222222    30311.111111    29977.777778    29755.555556    29644.444444
    29755.555556    29755.555556    29533.333333    29200.000000    29200.000000
    29422.222222    29977.777778    30422.222222    30866.666667    30977.777778
    30755.555556    30088.888889    29422.222222    28755.555556    27800.000000
    26866.666667    25977.777778    25800.000000    25622.222222    25444.444444
    24822.222222    24111.111111    23577.777778    23488.888889    23755.555556
    24200.000000    24911.111111    25800.000000    27088.888889    28555.555556
    30111.111111    31444.444444    32377.777778    33133.333333    33800.000000
    34600.000000    35400.000000    36066.666667    36466.666667    36600.000000
    36466.666667    36333.333333    36066.666667    35933.333333
    35133.333333    35266.666667    35800.000000    37000.000000    38200.000000
    39000.000000    39000.000000    38200.000000    37000.000000    35800.000000
    34600.000000    33800.000000    33266.666667    33000.000000    33000.000000
    33133.333333    33666.666667    34200.000000    34866.666667    35533.333333
    35800.000000    35666.666667    35000.000000    34466.666667    34466.666667
    34866.666667    35533.333333    35933.333333    35933.333333    35533.333333
    34866.666667    34200.000000    33533.333333    32866.666667    32466.666667
    31866.666667    31533.333333    30977.777778    30644.444444    29977.777778
    29755.555556    29644.444444    29644.444444    29422.222222    29200.000000
    29311.111111    29533.333333    29755.555556    29866.666667    29977.777778
    30088.888889    30200.000000    30088.888889    29977.777778    29977.777778
    30088.888889    30088.888889    29755.555556    29200.000000    28866.666667
    28977.777778    29422.222222    29977.777778    30311.111111    30533.333333
    30422.222222    29977.777778    29311.111111    28555.555556    27511.111111
    26333.333333    25266.666667    24911.111111    24911.111111    24911.111111
    24644.444444    24111.111111    23577.777778    23311.111111    23488.888889
    23933.333333    24644.444444    25711.111111    27088.888889    28533.333333
    29888.888889    30977.777778    31888.888889    32622.222222    33400.000000
    34200.000000    35000.000000    35666.666667    36066.666667    36200.000000
    36066.666667    35933.333333    35800.000000    35800.000000
    35133.333333    35266.666667    35800.000000    37000.000000    38200.000000
    39000.000000    39000.000000    38200.000000    37000.000000    35800.000000
    34733.333333    33933.333333    33400.000000    33133.333333    33133.333333
    33266.666667    33533.333333    33800.000000    34333.333333    34866.666667
    35266.666667    35133.333333    34600.000000    34066.666667    33933.333333
    34333.333333    34866.666667    35266.666667    35266.666667    34866.666667
    34333.333333    33666.666667    33133.333333    32488.888889    32111.111111
    31644.444444    31311.111111    30866.666667    30533.333333    29977.777778
    29644.444444    29422.222222    29422.222222    29311.111111    29200.000000
    29200.000000    29311.111111    29533.333333    29755.555556    29866.666667
    29866.666667    29866.666667    29866.666667    29866.666667    29866.666667
    29866.666667    29755.555556    29533.333333    28977.777778    28644.444444
    28533.333333    28977.777778    29422.222222    29755.555556    29866.666667
    29977.777778    29755.555556    29200.000000    28355.555556    27400.000000
    25888.888889    24555.555556    23844.444444    24111.111111    24377.777778
    24288.888889    23933.333333    23400.000000    23222.222222    23311.111111
    23755.555556    24288.888889    25266.666667    26822.222222    28333.333333
    29755.555556    30644.444444    31533.333333    32244.444444    33000.000000
    33800.000000    34600.000000    35266.666667    35666.666667    35800.000000
    35800.000000    35800.000000    35800.000000    35800.000000
    35133.333333    35266.666667    35800.000000    37000.000000    38066.666667
    38866.666667    38866.666667    38200.000000    37000.000000    35933.333333
    35000.000000    34200.000000    33533.333333    33133.333333    33133.333333
    33133.333333    33133.333333    33266.666667    33800.000000    34466.666667
    34866.666667    34733.333333    34200.000000    33533.333333    33400.000000
    33666.666667    34200.000000    34466.666667    34466.666667    34200.000000
    33666.666667    33133.333333    32488.888889    32000.000000    31533.333333
    31200.000000    30866.666667    30533.333333    30200.000000    29755.555556
    29422.222222    29200.000000    29200.000000    29200.000000    29200.000000
    29200.000000    29200.000000    29311.111111    29533.333333    29755.555556
    29755.555556    29644.444444    29644.444444    29644.444444    29644.444444
    29533.333333    29533.333333    29311.111111    28866.666667    28422.222222
    28311.111111    28533.333333    28866.666667    29200.000000    29422.222222
    29644.444444    29533.333333    29088.888889    28266.666667    27400.000000
    25888.888889    24555.555556    23577.777778    23666.666667    23844.444444
    23844.444444    23577.777778    23133.333333    22955.555556    23044.444444
    23488.888889    23933.333333    24644.444444    26000.000000    27577.777778
    29244.444444    30200.000000    31088.888889    31666.666667    32511.111111
    33422.222222    34333.333333    35133.333333    35533.333333    35800.000000
    35800.000000    35800.000000    35800.000000    35800.000000
    34866.666667    35133.333333    35800.000000    37000.000000    38066.666667
    38866.666667    38866.666667    38200.000000    37000.000000    36066.666667
    35266.666667    34466.666667    33533.333333    32866.666667    32733.333333
    32733.333333    32733.333333    32866.666667    33400.000000    34066.666667
    34466.666667    34333.333333    33933.333333    33266.666667    33000.000000
    33000.000000    33266.666667    33400.000000    33400.000000    33266.666667
    33000.000000    32488.888889    32000.000000    31422.222222    30977.777778
    30533.333333    30200.000000    29866.666667    29644.444444    29422.222222
    29311.111111    29200.000000    29200.000000    29200.000000    29200.000000
    29200.000000    29200.000000    29311.111111    29533.333333    29644.444444
    29644.444444    29422.222222    29533.333333    29422.222222    29422.222222
    29311.111111    29311.111111    29200.000000    28755.555556    28333.333333
    28022.222222    28044.444444    28244.444444    28555.555556    28866.666667
    29088.888889    29088.888889    28755.555556    28155.555556    27400.000000
    25711.111111    24200.000000    22977.777778    22933.333333    23111.111111
    23177.777778    23133.333333    22800.000000    22711.111111    22888.888889
    23311.111111    23755.555556    24200.000000    25266.666667    26822.222222
    28533.333333    29644.444444    30422.222222    30866.666667    31933.333333
    32933.333333    34066.666667    34866.666667    35400.000000    35800.000000
    35800.000000    35800.000000    35800.000000    35800.000000
    34333.333333    34866.666667    35800.000000    37000.000000    38066.666667
    38866.666667    38866.666667    38200.000000    37000.000000    36066.666667
    35266.666667    34466.666667    33400.000000    32600.000000    32222.222222
    32222.222222    32222.222222    32600.000000    33133.333333    33933.333333
    34200.000000    34066.666667    33533.333333    32866.666667    32488.888889
    32244.444444    32266.666667    32377.777778    32377.777778    32377.777778
    32133.333333    31888.888889    31422.222222    30977.777778    30533.333333
    30088.888889    29755.555556    29422.222222    29422.222222    29422.222222
    29533.333333    29533.333333    29533.333333    29533.333333    29533.333333
    29422.222222    29311.111111    29200.000000    29422.222222    29644.444444
    29866.666667    29755.555556    29755.555556    29644.444444    29644.444444
    29644.444444    29644.444444    29422.222222    28866.666667    28244.444444
    27844.444444    27666.666667    27755.555556    28044.444444    28444.444444
    28644.444444    28555.555556    28244.444444    27866.666667    27222.222222
    25800.000000    24377.777778    23155.555556    22622.222222    22400.000000
    22333.333333    22444.444444    22355.555556    22400.000000    22644.444444
    23044.444444    23577.777778    24111.111111    24822.222222    26177.777778
    27666.666667    29000.000000    29644.444444    30200.000000    31355.555556
    32555.555556    33800.000000    34733.333333    35400.000000    35800.000000
    35800.000000    35800.000000    35800.000000    35800.000000
    34066.666667    34733.333333    35800.000000    37000.000000    38200.000000
    38866.666667    38866.666667    38066.666667    37000.000000    36066.666667
    35266.666667    34466.666667    33400.000000    32600.000000    31977.777778
    31866.666667    31866.666667    32355.555556    32866.666667    33666.666667
    33933.333333    33933.333333    33266.666667    32622.222222    32000.000000
    31533.333333    31422.222222    31533.333333    31644.444444    31533.333333
    31311.111111    31088.888889    30866.666667    30533.333333    30311.111111
    29866.666667    29644.444444    29422.222222    29644.444444    29755.555556
    29866.666667    29866.666667    29866.666667    29866.666667    29866.666667
    29755.555556    29644.444444    29533.333333    29644.444444    29755.555556
    29977.777778    29977.777778    30088.888889    29977.777778    29977.777778
    29977.777778    29977.777778    29755.555556    29088.888889    28266.666667
    27577.777778    27222.222222    27311.111111    27577.777778    27955.555556
    28133.333333    28044.444444    27755.555556    27400.000000    26688.888889
    25200.000000    23955.555556    22844.444444    22266.666667    21666.666667
    21533.333333    21800.000000    21933.333333    22133.333333    22422.222222
    22888.888889    23400.000000    23844.444444    24466.666667    25711.111111
    27155.555556    28466.666667    29200.000000    29977.777778    31111.111111
    32288.888889    33533.333333    34466.666667    35266.666667    35666.666667
    35800.000000    35800.000000    35800.000000    35800.000000
    34066.666667    34733.333333    35800.000000    37000.000000    38066.666667
    38733.333333    38733.333333    38066.666667    37000.000000    36066.666667
    35266.666667    34466.666667    33400.000000    32488.888889    31755.555556
    31644.444444    31755.555556    32222.222222    32733.333333    33400.000000
    33666.666667    33533.333333    32866.666667    32244.444444    31533.333333
    30977.777778    30866.666667    31088.888889    31311.111111    31200.000000
    30977.777778    30755.555556    30533.333333    30422.222222    30311.111111
    30088.888889    29866.666667    29755.555556    30088.888889    30311.111111
    30422.222222    30311.111111    30311.111111    30422.222222    30533.333333
    30422.222222    30200.000000    29977.777778    29977.777778    30200.000000
    30422.222222    30422.222222    30311.111111    30200.000000    30200.000000
    30200.000000    30200.000000    29866.666667    29200.000000    28266.666667
    27577.777778    27133.333333    27044.444444    27222.222222    27488.888889
    27844.444444    27755.555556    27488.888889    26955.555556    26155.555556
    24777.777778    23577.777778    22577.777778    21933.333333    21333.333333
    21133.333333    21400.000000    21600.000000    21866.666667    22200.000000
    22644.444444    23133.333333    23488.888889    24022.222222    25266.666667
    26688.888889    28066.666667    28777.777778    29755.555556    30866.666667
    32155.555556    33400.000000    34333.333333    35000.000000    35400.000000
    35666.666667    35800.000000    35800.000000    35800.000000
    34733.333333    35133.333333    35933.333333    37000.000000    38066.666667
    38733.333333    38733.333333    38066.666667    37000.000000    36066.666667
    35266.666667    34466.666667    33400.000000    32377.777778    31755.555556
    31533.333333    31755.555556    31977.777778    32600.000000    33266.666667
    33666.666667    33400.000000    32622.222222    31888.888889    31200.000000
    30644.444444    30533.333333    30755.555556    31088.888889    31200.000000
    31088.888889    30755.555556    30422.222222    30422.222222    30533.333333
    30533.333333    30422.222222    30422.222222    30644.444444    30755.555556
    30755.555556    30644.444444    30644.444444    30755.555556    30866.666667
    30866.666667    30755.555556    30644.444444    30533.333333    30644.444444
    30755.555556    30755.555556    30644.444444    30533.333333    30533.333333
    30422.222222    30200.000000    29755.555556    29088.888889    28266.666667
    27488.888889    26955.555556    26777.777778    26955.555556    27222.222222
    27577.777778    27577.777778    27311.111111    26688.888889    25800.000000
    24133.333333    22822.222222    21777.777778    21511.111111    21266.666667
    21266.666667    21533.333333    21600.000000    21733.333333    22066.666667
    22577.777778    23044.444444    23311.111111    23844.444444    25177.777778
    26600.000000    27866.666667    28577.777778    29533.333333    30644.444444
    31933.333333    33155.555556    33933.333333    34466.666667    34866.666667
    35266.666667    35400.000000    35400.000000    35400.000000
    35533.333333    35800.000000    36333.333333    37133.333333    38066.666667
    38866.666667    38866.666667    38200.000000    37000.000000    35933.333333
    35000.000000    34200.000000    33266.666667    32377.777778    31866.666667
    31755.555556    31977.777778    32088.888889    32600.000000    33266.666667
    33666.666667    33266.666667    32377.777778    31644.444444    31088.888889
    30644.444444    30422.222222    30533.333333    30866.666667    31311.111111
    31422.222222    31200.000000    30755.555556    30755.555556    30866.666667
    30977.777778    30866.666667    30866.666667    30977.777778    31088.888889
    31088.888889    30977.777778    30977.777778    31200.000000    31311.111111
    31311.111111    31088.888889    30977.777778    30977.777778    31200.000000
    31422.222222    31311.111111    31088.888889    30866.666667    30866.666667
    30644.444444    30200.000000    29644.444444    28977.777778    28266.666667
    27488.888889    26955.555556    26777.777778    26955.555556    27222.222222
    27488.888889    27488.888889    27222.222222    26600.000000    25800.000000
    23933.333333    22333.333333    21266.666667    21400.000000    21733.333333
    21800.000000    21933.333333    21733.333333    21733.333333    22000.000000
    22577.777778    23044.444444    23400.000000    23755.555556    24911.111111
    26155.555556    27488.888889    28266.666667    29200.000000    30311.111111
    31577.777778    32644.444444    33400.000000    33800.000000    34200.000000
    34600.000000    34866.666667    35000.000000    35000.000000
    36066.666667    36466.666667    37000.000000    37533.333333    38333.333333
    39000.000000    39000.000000    38200.000000    37000.000000    35800.000000
    34733.333333    33800.000000    33000.000000    32355.555556    32088.888889
    31977.777778    32088.888889    32222.222222    32733.333333    33533.333333
    33800.000000    33400.000000    32266.666667    31533.333333    31088.888889
    30866.666667    30533.333333    30533.333333    30755.555556    31311.111111
    31422.222222    31311.111111    30977.777778    31088.888889    31311.111111
    31533.333333    31533.333333    31533.333333    31533.333333    31533.333333
    31422.222222    31311.111111    31200.000000    31422.222222    31422.222222
    31533.333333    31422.222222    31533.333333    31644.444444    31755.555556
    31866.666667    31644.444444    31533.333333    31422.222222    31422.222222
    30977.777778    30200.000000    29533.333333    28866.666667    28266.666667
    27400.000000    26866.666667    26777.777778    27133.333333    27400.000000
    27488.888889    27311.111111    27044.444444    26511.111111    25800.000000
    23733.333333    22266.666667    21422.222222    22111.111111    22533.333333
    22511.111111    22355.555556    21933.333333    21800.000000    21933.333333
    22511.111111    22977.777778    23488.888889    24022.222222    25000.000000
    25977.777778    27044.444444    27888.888889    28888.888889    29977.777778
    31111.111111    32022.222222    32622.222222    33133.333333    33533.333333
    33933.333333    34200.000000    34466.666667    34600.000000
    36200.000000    36866.666667    37666.666667    38200.000000    38733.333333
    39000.000000    38866.666667    38066.666667    37000.000000    35800.000000
    34600.000000    33533.333333    32733.333333    32333.333333    32200.000000
    32333.333333    32333.333333    32466.666667    32733.333333    33400.000000
    33666.666667    33266.666667    32266.666667    31533.333333    31200.000000
    31088.888889    30866.666667    30755.555556    30866.666667    31311.111111
    31533.333333    31533.333333    31311.111111    31422.222222    31644.444444
    31866.666667    31866.666667    31866.666667    31866.666667    31866.666667
    31755.555556    31644.444444    31533.333333    31755.555556    31755.555556
    31866.666667    31755.555556    31866.666667    31977.777778    32222.222222
    32333.333333    32111.111111    31866.666667    31755.555556    31644.444444
    31088.888889    30200.000000    29533.333333    28866.666667    28266.666667
    27400.000000    26866.666667    26866.666667    27311.111111    27666.666667
    27666.666667    27400.000000    27044.444444    26511.111111    25711.111111
    23777.777778    22600.000000    22155.555556    22933.333333    23222.222222
    22955.555556    22577.777778    22000.000000    21733.333333    21800.000000
    22222.222222    22600.000000    23266.666667    23955.555556    24422.222222
    25044.444444    25933.333333    27333.333333    28488.888889    29644.444444
    30644.444444    31422.222222    32000.000000    32622.222222    33133.333333
    33533.333333    33800.000000    34200.000000    34466.666667
    36466.666667    37133.333333    38066.666667    38733.333333    39133.333333
    39000.000000    38600.000000    37800.000000    36866.666667    35800.000000
    34600.000000    33533.333333    32733.333333    32333.333333    32200.000000
    32333.333333    32333.333333    32466.666667    32733.333333    33266.666667
    33533.333333    33133.333333    32266.666667    31533.333333    31200.000000
    31311.111111    31311.111111    31422.222222    31422.222222    31644.444444
    31755.555556    31755.555556    31644.444444    31755.555556    32111.111111
    32466.666667    32600.000000    32466.666667    32466.666667    32466.666667
    32488.888889    32377.777778    32266.666667    32377.777778    32377.777778
    32488.888889    32355.555556    32333.333333    32333.333333    32600.000000
    32600.000000    32488.888889    32355.555556    32355.555556    32000.000000
    31200.000000    30311.111111    29644.444444    28977.777778    28266.666667
    27400.000000    26955.555556    26955.555556    27488.888889    27844.444444
    27933.333333    27577.777778    27133.333333    26511.111111    25711.111111
    24222.222222    23422.222222    23155.555556    23666.666667    23666.666667
    23222.222222    22666.666667    22000.000000    21666.666667    21600.000000
    21800.000000    22022.222222    22577.777778    23177.777778    23377.777778
    24155.555556    25266.666667    27044.444444    28177.777778    29311.111111
    30200.000000    30977.777778    31533.333333    32244.444444    32866.666667
    33266.666667    33533.333333    33933.333333    34333.333333
    37133.333333    37533.333333    38333.333333    39000.000000    39266.666667
    38866.666667    38200.000000    37400.000000    36600.000000    35666.666667
    34600.000000    33533.333333    32733.333333    32333.333333    32200.000000
    32333.333333    32333.333333    32333.333333    32600.000000    33000.000000
    33400.000000    33000.000000    32377.777778    31755.555556    31533.333333
    31644.444444    31755.555556    32000.000000    32133.333333    32377.777778
    32488.888889    32488.888889    32377.777778    32377.777778    32622.222222
    32866.666667    33000.000000    32866.666667    32866.666667    32866.666667
    33000.000000    33133.333333    33266.666667    33400.000000    33400.000000
    33266.666667    33000.000000    32733.333333    32733.333333    33000.000000
    33000.000000    33000.000000    32733.333333    32600.000000    32000.000000
    31311.111111    30533.333333    29866.666667    29088.888889    28266.666667
    27488.888889    27133.333333    27222.222222    27666.666667    28022.222222
    28111.111111    27844.444444    27311.111111    26600.000000    25711.111111
    24755.555556    24222.222222    24133.333333    24200.000000    23933.333333
    23311.111111    22600.000000    21933.333333    21466.666667    21333.333333
    21333.333333    21400.000000    21777.777778    22088.888889    22088.888889
    23088.888889    24688.888889    26955.555556    28177.777778    29088.888889
    29866.666667    30533.333333    31311.111111    32000.000000    32600.000000
    33000.000000    33266.666667    33800.000000    34200.000000
    37800.000000    37933.333333    38466.666667    38866.666667    39000.000000
    38466.666667    37800.000000    37000.000000    36200.000000    35400.000000
    34466.666667    33533.333333    32733.333333    32333.333333    32200.000000
    32200.000000    32200.000000    32333.333333    32733.333333    33133.333333
    33400.000000    33133.333333    32755.555556    32377.777778    32266.666667
    32377.777778    32488.888889    32733.333333    33000.000000    33266.666667
    33400.000000    33400.000000    33400.000000    33400.000000    33533.333333
    33666.666667    33800.000000    33666.666667    33533.333333    33533.333333
    33666.666667    33933.333333    34200.000000    34466.666667    34466.666667
    34200.000000    33800.000000    33533.333333    33400.000000    33400.000000
    33266.666667    33266.666667    33000.000000    32733.333333    32000.000000
    31311.111111    30644.444444    29977.777778    29200.000000    28355.555556
    27666.666667    27400.000000    27488.888889    27844.444444    28111.111111
    28200.000000    27933.333333    27400.000000    26600.000000    25888.888889
    25355.555556    25088.888889    24911.111111    24644.444444    24111.111111
    23200.000000    22266.666667    21533.333333    21200.000000    21000.000000
    20866.666667    20800.000000    21000.000000    21133.333333    21266.666667
    22111.111111    24088.888889    26244.444444    27888.888889    28688.888889
    29533.333333    30311.111111    31200.000000    31866.666667    32333.333333
    32733.333333    33133.333333    33800.000000    34200.000000
    38066.666667    38066.666667    38333.333333    38600.000000    38466.666667
    37933.333333    37266.666667    36600.000000    35800.000000    35000.000000
    34200.000000    33266.666667    32733.333333    32333.333333    32333.333333
    32200.000000    32333.333333    32600.000000    33000.000000    33400.000000
    33533.333333    33400.000000    33133.333333    33000.000000    33000.000000
    33000.000000    33133.333333    33400.000000    33800.000000    34066.666667
    34333.333333    34466.666667    34600.000000    34600.000000    34600.000000
    34600.000000    34466.666667    34333.333333    34066.666667    34066.666667
    34200.000000    34600.000000    35000.000000    35266.666667    35266.666667
    35000.000000    34733.333333    34466.666667    34200.000000    33800.000000
    33533.333333    33400.000000    33000.000000    32600.000000    31866.666667
    31422.222222    30755.555556    30088.888889    29311.111111    28555.555556
    27955.555556    27666.666667    27755.555556    28022.222222    28200.000000
    28200.000000    27933.333333    27400.000000    26600.000000    25977.777778
    25711.111111    25622.222222    25444.444444    24911.111111    24200.000000
    23000.000000    21933.333333    21066.666667    20800.000000    20600.000000
    20400.000000    20333.333333    20466.666667    20666.666667    20800.000000
    21133.333333    22888.888889    25000.000000    27155.555556    28200.000000
    29222.222222    30200.000000    31200.000000    31866.666667    32200.000000
    32600.000000    33000.000000    33800.000000    34200.000000
    37666.666667    37666.666667    37800.000000    37933.333333    37800.000000
    37266.666667    36733.333333    36066.666667    35400.000000    34600.000000
    33800.000000    33133.333333    32866.666667    32600.000000    32600.000000
    32333.333333    32600.000000    33000.000000    33533.333333    33933.333333
    33933.333333    33933.333333    33800.000000    33800.000000    33800.000000
    33800.000000    33933.333333    34066.666667    34466.666667    34733.333333
    35133.333333    35400.000000    35666.666667    35800.000000    35800.000000
    35666.666667    35400.000000    35133.333333    34866.666667    34866.666667
    35000.000000    35400.000000    35800.000000    36066.666667    36066.666667
    35933.333333    35666.666667    35400.000000    34866.666667    34333.333333
    33800.000000    33533.333333    33133.333333    32733.333333    32111.111111
    31533.333333    30866.666667    30200.000000    29533.333333    28866.666667
    28244.444444    27933.333333    27933.333333    28111.111111    28200.000000
    28200.000000    27933.333333    27400.000000    26688.888889    26244.444444
    26066.666667    25977.777778    25622.222222    25000.000000    24200.000000
    22800.000000    21600.000000    20600.000000    20400.000000    20266.666667
    20066.666667    20000.000000    20000.000000    20133.333333    20200.000000
    20200.000000    21800.000000    23844.444444    26422.222222    27822.222222
    29111.111111    30200.000000    31088.888889    31755.555556    32088.888889
    32600.000000    33000.000000    33800.000000    34200.000000
    37266.666667    37400.000000    37400.000000    37400.000000    37000.000000
    36600.000000    36066.666667    35533.333333    35000.000000    34333.333333
    33533.333333    33000.000000    33000.000000    33000.000000    32866.666667
    32466.666667    32733.333333    33133.333333    33800.000000    34200.000000
    34333.333333    34333.333333    34200.000000    34200.000000    34200.000000
    34200.000000    34333.333333    34600.000000    35000.000000    35400.000000
    35800.000000    36200.000000    36466.666667    36600.000000    36600.000000
    36466.666667    36200.000000    35933.333333    35800.000000    35800.000000
    35933.333333    36200.000000    36600.000000    36866.666667    36866.666667
    36733.333333    36466.666667    36066.666667    35533.333333    34866.666667
    34333.333333    33933.333333    33533.333333    33133.333333    32488.888889
    31888.888889    31200.000000    30533.333333    29866.666667    29200.000000
    28666.666667    28333.333333    28222.222222    28200.000000    28200.000000
    28111.111111    27844.444444    27311.111111    26866.666667    26511.111111
    26333.333333    25977.777778    25533.333333    24911.111111    23911.111111
    22511.111111    21244.444444    20466.666667    20200.000000    20133.333333
    20000.000000    19933.333333    19800.000000    19800.000000    19800.000000
    19933.333333    21022.222222    23111.111111    25600.000000    27644.444444
    29022.222222    30088.888889    30866.666667    31533.333333    31977.777778
    32600.000000    33000.000000    33800.000000    34200.000000
    37000.000000    37266.666667    37266.666667    37000.000000    36333.333333
    35800.000000    35400.000000    34866.666667    34466.666667    33933.333333
    33400.000000    33133.333333    33133.333333    33266.666667    33133.333333
    32733.333333    32733.333333    33000.000000    33666.666667    34200.000000
    34466.666667    34600.000000    34600.000000    34600.000000    34600.000000
    34600.000000    34600.000000    34866.666667    35266.666667    35933.333333
    36333.333333    36733.333333    37000.000000    37266.666667    37400.000000
    37266.666667    37133.333333    37000.000000    37000.000000    37000.000000
    37000.000000    37133.333333    37400.000000    37666.666667    37666.666667
    37400.000000    37000.000000    36600.000000    36066.666667    35533.333333
    35000.000000    34600.000000    34200.000000    33666.666667    33000.000000
    32244.444444    31533.333333    30866.666667    30200.000000    29644.444444
    29200.000000    28755.555556    28422.222222    28200.000000    28200.000000
    28111.111111    27844.444444    27400.000000    27133.333333    26866.666667
    26511.111111    25888.888889    25266.666667    24555.555556    23288.888889
    21911.111111    20755.555556    20333.333333    20133.333333    20066.666667
    19933.333333    19800.000000    19666.666667    19600.000000    19666.666667
    19866.666667    20644.444444    22377.777778    24955.555556    27377.777778
    29111.111111    30088.888889    30755.555556    31422.222222    31866.666667
    32600.000000    33133.333333    33933.333333    34333.333333
    37000.000000    37400.000000    37400.000000    37000.000000    35933.333333
    35133.333333    34600.000000    34200.000000    33933.333333    33666.666667
    33400.000000    33266.666667    33266.666667    33400.000000    33266.666667
    33000.000000    32866.666667    33000.000000    33400.000000    33800.000000
    34066.666667    34200.000000    34200.000000    34200.000000    34200.000000
    34333.333333    34466.666667    35000.000000    35400.000000    36200.000000
    36600.000000    37000.000000    37266.666667    37533.333333    37800.000000
    37800.000000    37800.000000    37800.000000    37933.333333    38066.666667
    38200.000000    38200.000000    38333.333333    38466.666667    38333.333333
    37933.333333    37400.000000    37000.000000    36600.000000    36200.000000
    35800.000000    35400.000000    34866.666667    34200.000000    33400.000000
    32622.222222    31888.888889    31200.000000    30644.444444    30200.000000
    29755.555556    29200.000000    28755.555556    28422.222222    28311.111111
    28111.111111    27844.444444    27577.777778    27400.000000    27133.333333
    26600.000000    25800.000000    25088.888889    23933.333333    22400.000000
    21111.111111    20466.666667    20466.666667    20333.333333    20200.000000
    20000.000000    19800.000000    19666.666667    19600.000000    19666.666667
    19866.666667    20266.666667    22088.888889    24666.666667    27466.666667
    29111.111111    30088.888889    30755.555556    31422.222222    32000.000000
    32733.333333    33400.000000    34066.666667    34466.666667
    37000.000000    37266.666667    37266.666667    36866.666667    35800.000000
    34866.666667    34200.000000    33666.666667    33266.666667    33133.333333
    33266.666667    33533.333333    33666.666667    33666.666667    33533.333333
    33266.666667    33133.333333    33133.333333    33133.333333    33400.000000
    33533.333333    33800.000000    33800.000000    33800.000000    33800.000000
    33933.333333    34200.000000    34733.333333    35266.666667    35933.333333
    36333.333333    36733.333333    37133.333333    37666.666667    38066.666667
    38333.333333    38466.666667    38600.000000    38733.333333    38866.666667
    39000.000000    39000.000000    39000.000000    39000.000000    38733.333333
    38333.333333    37666.666667    37266.666667    36866.666667    36733.333333
    36466.666667    36066.666667    35400.000000    34600.000000    33800.000000
    33000.000000    32244.444444    31644.444444    31200.000000    30755.555556
    30200.000000    29644.444444    29311.111111    28977.777778    28755.555556
    28422.222222    28044.444444    27844.444444    27577.777778    27311.111111
    26600.000000    25800.000000    24911.111111    23377.777778    21777.777778
    20666.666667    20466.666667    20600.000000    20466.666667    20266.666667
    19933.333333    19733.333333    19600.000000    19600.000000    19666.666667
    20311.111111    21000.000000    22733.333333    24866.666667    27377.777778
    29111.111111    30200.000000    30977.777778    31644.444444    32244.444444
    32866.666667    33666.666667    34200.000000    34600.000000
    37000.000000    37133.333333    37133.333333    36733.333333    35933.333333
    35000.000000    34200.000000    33400.000000    32866.666667    32866.666667
    33266.666667    33800.000000    34066.666667    34066.666667    33800.000000
    33533.333333    33266.666667    33133.333333    32866.666667    32866.666667
    32866.666667    33000.000000    33000.000000    33000.000000    33000.000000
    33266.666667    33666.666667    34333.333333    34866.666667    35533.333333
    35933.333333    36333.333333    36733.333333    37266.666667    37800.000000
    38333.333333    38733.333333    39133.333333    39400.000000    39666.666667
    39800.000000    39800.000000    39666.666667    39533.333333    39133.333333
    38733.333333    38066.666667    37533.333333    37133.333333    37000.000000
    36866.666667    36600.000000    35933.333333    35133.333333    34200.000000
    33400.000000    32755.555556    32377.777778    31911.111111    31333.333333
    30644.444444    30311.111111    30088.888889    29755.555556    29311.111111
    28755.555556    28155.555556    27844.444444    27577.777778    27311.111111
    26600.000000    25622.222222    24355.555556    22622.222222    21200.000000
    20533.333333    20600.000000    20800.000000    20600.000000    20400.000000
    20000.000000    19800.000000    19600.000000    19666.666667    19733.333333
    20822.222222    22000.000000    24000.000000    25688.888889    27644.444444
    29222.222222    30422.222222    31311.111111    32000.000000    32622.222222
    33266.666667    33933.333333    34466.666667    34866.666667
    37000.000000    37000.000000    37000.000000    36600.000000    36066.666667
    35266.666667    34466.666667    33400.000000    32600.000000    32600.000000
    33266.666667    34066.666667    34600.000000    34600.000000    34200.000000
    33533.333333    32888.888889    32511.111111    32133.333333    32133.333333
    32133.333333    32266.666667    32266.666667    32266.666667    32377.777778
    32622.222222    33133.333333    33666.666667    34333.333333    34866.666667
    35266.666667    35533.333333    35933.333333    36600.000000    37266.666667
    38066.666667    38733.333333    39533.333333    39933.333333    40200.000000
    40200.000000    40200.000000    40066.666667    39800.000000    39400.000000
    38866.666667    38333.333333    37666.666667    37266.666667    37000.000000
    37000.000000    36733.333333    36200.000000    35400.000000    34600.000000
    33933.333333    33533.333333    33400.000000    32911.111111    32177.777778
    31444.444444    31088.888889    30755.555556    30311.111111    29755.555556
    29088.888889    28266.666667    27666.666667    27311.111111    27044.444444
    26511.111111    25533.333333    23822.222222    22088.888889    20755.555556
    20466.666667    20533.333333    20666.666667    20533.333333    20333.333333
    20000.000000    19800.000000    19600.000000    19733.333333    19933.333333
    21466.666667    22577.777778    23866.666667    25022.222222    27088.888889
    29355.555556    30755.555556    31777.777778    32488.888889    33133.333333
    33666.666667    34333.333333    34866.666667    35266.666667
    36600.000000    36600.000000    36600.000000    36333.333333    35933.333333
    35266.666667    34466.666667    33400.000000    32733.333333    32733.333333
    33533.333333    34200.000000    34866.666667    34866.666667    34466.666667
    33533.333333    32511.111111    31777.777778    31311.111111    31200.000000
    31200.000000    31200.000000    31200.000000    31200.000000    31422.222222
    31777.777778    32377.777778    32888.888889    33533.333333    34066.666667
    34466.666667    34600.000000    35000.000000    35666.666667    36600.000000
    37533.333333    38466.666667    39533.333333    40333.333333    40866.666667
    41000.000000    40866.666667    40600.000000    40200.000000    39800.000000
    39133.333333    38600.000000    37800.000000    37400.000000    37000.000000
    36866.666667    36600.000000    36066.666667    35400.000000    34866.666667
    34600.000000    34600.000000    34466.666667    33822.222222    33044.444444
    32266.666667    31777.777778    31200.000000    30644.444444    29977.777778
    29200.000000    28266.666667    27488.888889    27044.444444    26688.888889
    26333.333333    24977.777778    23066.666667    21266.666667    20400.000000
    20333.333333    20400.000000    20466.666667    20400.000000    20200.000000
    19933.333333    19733.333333    19600.000000    19800.000000    20066.666667
    21155.555556    21911.111111    22733.333333    24533.333333    27000.000000
    29777.777778    31088.888889    32133.333333    33000.000000    33666.666667
    34333.333333    34866.666667    35533.333333    35933.333333
    36200.000000    36200.000000    36200.000000    35933.333333    35533.333333
    34866.666667    34200.000000    33266.666667    32866.666667    33000.000000
    33800.000000    34466.666667    35133.333333    35133.333333    34600.000000
    33400.000000    32155.555556    31088.888889    30422.222222    30200.000000
    30200.000000    30200.000000    30200.000000    30200.000000    30533.333333
    30866.666667    31555.555556    31911.111111    32644.444444    33022.222222
    33400.000000    33400.000000    33800.000000    34733.333333    35800.000000
    37000.000000    38066.666667    39400.000000    40466.666667    41133.333333
    41400.000000    41266.666667    41000.000000    40600.000000    40066.666667
    39266.666667    38600.000000    37800.000000    37400.000000    37000.000000
    36733.333333    36333.333333    35666.666667    35266.666667    35133.333333
    35266.666667    35400.000000    35133.333333    34600.000000    33800.000000
    33000.000000    32244.444444    31533.333333    30866.666667    30088.888889
    29200.000000    28266.666667    27400.000000    26866.666667    26422.222222
    26066.666667    24511.111111    22622.222222    20844.444444    20266.666667
    20200.000000    20266.666667    20200.000000    20133.333333    19933.333333
    19800.000000    19733.333333    19666.666667    19800.000000    19933.333333
    20577.777778    20844.444444    21244.444444    23711.111111    26955.555556
    30333.333333    31555.555556    32511.111111    33400.000000    34066.666667
    34733.333333    35400.000000    36066.666667    36466.666667
    35800.000000    35800.000000    35800.000000    35533.333333    35133.333333
    34600.000000    34066.666667    33400.000000    33133.333333    33400.000000
    34200.000000    34866.666667    35400.000000    35400.000000    34866.666667
    33800.000000    32422.222222    31000.000000    29866.666667    29311.111111
    29200.000000    29200.000000    29200.000000    29200.000000    29533.333333
    29866.666667    30533.333333    30866.666667    31444.444444    31800.000000
    32155.555556    32266.666667    32644.444444    33688.888889    35000.000000
    36466.666667    37800.000000    39266.666667    40600.000000    41400.000000
    41800.000000    41666.666667    41266.666667    40866.666667    40200.000000
    39400.000000    38600.000000    37800.000000    37400.000000    36866.666667
    36466.666667    36066.666667    35533.333333    35400.000000    35533.333333
    35933.333333    36066.666667    35666.666667    35000.000000    34200.000000
    33400.000000    32622.222222    31888.888889    31088.888889    30200.000000
    29200.000000    28266.666667    27400.000000    26777.777778    26155.555556
    25311.111111    23466.666667    21755.555556    20466.666667    20200.000000
    20133.333333    20133.333333    20066.666667    19933.333333    19800.000000
    19800.000000    19866.666667    19866.666667    19866.666667    19800.000000
    19933.333333    20266.666667    20800.000000    24022.222222    27266.666667
    30755.555556    31800.000000    32888.888889    33800.000000    34333.333333
    35000.000000    35666.666667    36466.666667    36866.666667
    35800.000000    35800.000000    35666.666667    35266.666667    34866.666667
    34333.333333    33933.333333    33400.000000    33266.666667    33666.666667
    34466.666667    35266.666667    35666.666667    35666.666667    35133.333333
    34200.000000    32800.000000    31244.444444    29755.555556    28777.777778
    28355.555556    28266.666667    28266.666667    28355.555556    28666.666667
    28977.777778    29533.333333    29866.666667    30311.111111    30533.333333
    30866.666667    31088.888889    31555.555556    32688.888889    34088.888889
    35800.000000    37400.000000    39133.333333    40600.000000    41400.000000
    41800.000000    41800.000000    41400.000000    41000.000000    40200.000000
    39400.000000    38600.000000    37800.000000    37400.000000    36866.666667
    36600.000000    36333.333333    36066.666667    36066.666667    36200.000000
    36466.666667    36466.666667    36066.666667    35400.000000    34600.000000
    33800.000000    33000.000000    32133.333333    31200.000000    30200.000000
    29200.000000    28266.666667    27400.000000    26688.888889    25800.000000
    24533.333333    22777.777778    21333.333333    20466.666667    20133.333333
    20000.000000    19933.333333    19866.666667    19733.333333    19733.333333
    19933.333333    20200.000000    20266.666667    20133.333333    19866.666667
    19866.666667    20133.333333    20733.333333    23955.555556    27377.777778
    30866.666667    32044.444444    33155.555556    34066.666667    34600.000000
    35133.333333    35933.333333    36733.333333    37266.666667
    35666.666667    35533.333333    35266.666667    34866.666667    34466.666667
    34200.000000    34066.666667    33933.333333    33800.000000    34066.666667
    34733.333333    35533.333333    35933.333333    35933.333333    35400.000000
    34600.000000    33288.888889    31822.222222    30200.000000    28800.000000
    27866.666667    27577.777778    27577.777778    27755.555556    27955.555556
    28244.444444    28666.666667    28977.777778    29200.000000    29422.222222
    29755.555556    30088.888889    30644.444444    31711.111111    33311.111111
    35133.333333    37000.000000    38866.666667    40333.333333    41266.666667
    41666.666667    41800.000000    41400.000000    41000.000000    40200.000000
    39400.000000    38600.000000    37800.000000    37400.000000    36866.666667
    36866.666667    36866.666667    37000.000000    37000.000000    37133.333333
    37266.666667    37133.333333    36600.000000    35800.000000    35000.000000
    34200.000000    33266.666667    32266.666667    31200.000000    30200.000000
    29200.000000    28266.666667    27400.000000    26511.111111    25355.555556
    23755.555556    22244.444444    21133.333333    20600.000000    20133.333333
    19866.666667    19666.666667    19666.666667    19600.000000    19800.000000
    20133.333333    20533.333333    20666.666667    20466.666667    20066.666667
    19866.666667    20066.666667    20733.333333    23266.666667    26000.000000
    29200.000000    31133.333333    33066.666667    34333.333333    35000.000000
    35533.333333    36200.000000    37000.000000    37533.333333
    35266.666667    35133.333333    34733.333333    34333.333333    33933.333333
    33933.333333    34066.666667    34333.333333    34466.666667    34733.333333
    35133.333333    35666.666667    35933.333333    35800.000000    35266.666667
    34466.666667    33400.000000    32155.555556    30644.444444    29044.444444
    27711.111111    27133.333333    27133.333333    27311.111111    27488.888889
    27666.666667    27955.555556    28155.555556    28355.555556    28555.555556
    28977.777778    29422.222222    30088.888889    31111.111111    32688.888889
    34733.333333    36733.333333    38600.000000    39933.333333    40866.666667
    41400.000000    41533.333333    41266.666667    40866.666667    40200.000000
    39400.000000    38600.000000    37800.000000    37400.000000    37133.333333
    37400.000000    37800.000000    37933.333333    38066.666667    38066.666667
    38200.000000    37933.333333    37266.666667    36333.333333    35400.000000
    34466.666667    33400.000000    32266.666667    31200.000000    30200.000000
    29200.000000    28266.666667    27488.888889    26688.888889    25266.666667
    23577.777778    22044.444444    21266.666667    20733.333333    20200.000000
    19800.000000    19466.666667    19466.666667    19466.666667    19800.000000
    20200.000000    20733.333333    21000.000000    20866.666667    20400.000000
    20066.666667    20133.333333    20866.666667    22733.333333    24888.888889
    27622.222222    30222.222222    32733.333333    34466.666667    35400.000000
    36066.666667    36733.333333    37400.000000    37933.333333
    34866.666667    34600.000000    34200.000000    33666.666667    33400.000000
    33666.666667    34333.333333    35000.000000    35266.666667    35400.000000
    35533.333333    35666.666667    35666.666667    35400.000000    34866.666667
    34200.000000    33266.666667    32155.555556    30555.555556    28955.555556
    27533.333333    26955.555556    26866.666667    26955.555556    27044.444444
    27133.333333    27400.000000    27666.666667    27933.333333    28333.333333
    28755.555556    29311.111111    29977.777778    30977.777778    32422.222222
    34333.333333    36333.333333    38200.000000    39533.333333    40466.666667
    41000.000000    41133.333333    41000.000000    40600.000000    40066.666667
    39266.666667    38600.000000    37800.000000    37533.333333    37400.000000
    37933.333333    38466.666667    38733.333333    38866.666667    39000.000000
    39133.333333    38866.666667    38066.666667    37133.333333    35933.333333
    34733.333333    33400.000000    32266.666667    31200.000000    30200.000000
    29200.000000    28355.555556    27666.666667    27044.444444    25622.222222
    23777.777778    22066.666667    21200.000000    20733.333333    20266.666667
    19866.666667    19466.666667    19333.333333    19333.333333    19733.333333
    20133.333333    20733.333333    21066.666667    21133.333333    20733.333333
    20400.000000    20466.666667    21288.888889    22533.333333    23955.555556
    26577.777778    29866.666667    33111.111111    34866.666667    35800.000000
    36600.000000    37266.666667    37800.000000    38066.666667
    34600.000000    34333.333333    33800.000000    33133.333333    33000.000000
    33533.333333    34333.333333    35133.333333    35533.333333    35800.000000
    35666.666667    35400.000000    35000.000000    34466.666667    34066.666667
    33533.333333    32888.888889    31688.888889    30022.222222    28444.444444
    27244.444444    26777.777778    26688.888889    26600.000000    26600.000000
    26600.000000    26955.555556    27400.000000    27844.444444    28333.333333
    28866.666667    29533.333333    30200.000000    31088.888889    32288.888889
    33933.333333    35800.000000    37666.666667    39133.333333    40066.666667
    40600.000000    40733.333333    40733.333333    40333.333333    39933.333333
    39133.333333    38600.000000    37800.000000    37666.666667    37800.000000
    38466.666667    39133.333333    39400.000000    39666.666667    39800.000000
    39933.333333    39666.666667    38866.666667    37800.000000    36333.333333
    34866.666667    33400.000000    32266.666667    31200.000000    30200.000000
    29311.111111    28555.555556    28044.444444    27577.777778    25911.111111
    23822.222222    21844.444444    21133.333333    20800.000000    20400.000000
    20000.000000    19533.333333    19266.666667    19266.666667    19666.666667
    20133.333333    20733.333333    21133.333333    21333.333333    21133.333333
    20933.333333    21000.000000    21777.777778    23000.000000    24644.444444
    27333.333333    30577.777778    33600.000000    35266.666667    36200.000000
    37000.000000    37800.000000    38200.000000    38333.333333
    34600.000000    34200.000000    33533.333333    32733.333333    32733.333333
    33266.666667    34200.000000    35000.000000    35400.000000    35533.333333
    35266.666667    34866.666667    34333.333333    33666.666667    33155.555556
    32533.333333    31933.333333    30600.000000    29000.000000    27555.555556
    26777.777778    26511.111111    26333.333333    26244.444444    26244.444444
    26333.333333    26777.777778    27400.000000    28044.444444    28644.444444
    29200.000000    29866.666667    30533.333333    31311.111111    32266.666667
    33533.333333    35266.666667    37133.333333    38733.333333    39666.666667
    40200.000000    40466.666667    40600.000000    40200.000000    39800.000000
    39000.000000    38600.000000    37800.000000    37800.000000    38066.666667
    39000.000000    39666.666667    40200.000000    40466.666667    40733.333333
    40600.000000    40200.000000    39266.666667    38066.666667    36466.666667
    34866.666667    33400.000000    32266.666667    31200.000000    30311.111111
    29533.333333    28977.777778    28555.555556    28066.666667    26133.333333
    23911.111111    21844.444444    21266.666667    20933.333333    20600.000000
    20133.333333    19666.666667    19333.333333    19333.333333    19666.666667
    20133.333333    20733.333333    21200.000000    21533.333333    21466.666667
    21400.000000    21466.666667    22200.000000    23311.111111    25000.000000
    27822.222222    31111.111111    34088.888889    35666.666667    36466.666667
    37266.666667    37933.333333    38333.333333    38333.333333
    34600.000000    34200.000000    33400.000000    32600.000000    32600.000000
    33133.333333    33933.333333    34600.000000    35000.000000    35000.000000
    34600.000000    34200.000000    33666.666667    32888.888889    32044.444444
    31222.222222    30466.666667    29111.111111    27800.000000    26711.111111
    26333.333333    26155.555556    25977.777778    25888.888889    25977.777778
    26333.333333    26866.666667    27488.888889    28155.555556    28866.666667
    29644.444444    30311.111111    30977.777778    31533.333333    32377.777778
    33400.000000    35000.000000    36733.333333    38333.333333    39266.666667
    39933.333333    40333.333333    40466.666667    40066.666667    39666.666667
    39000.000000    38600.000000    37800.000000    37800.000000    38200.000000
    39266.666667    40200.000000    40866.666667    41266.666667    41400.000000
    41133.333333    40466.666667    39400.000000    37933.333333    36333.333333
    34733.333333    33400.000000    32377.777778    31422.222222    30644.444444
    29977.777778    29533.333333    29200.000000    28400.000000    26000.000000
    23644.444444    21800.000000    21533.333333    21200.000000    20733.333333
    20266.666667    19866.666667    19666.666667    19666.666667    19866.666667
    20266.666667    20800.000000    21266.666667    21533.333333    21533.333333
    21600.000000    21800.000000    22555.555556    23711.111111    25355.555556
    27755.555556    30866.666667    33755.555556    35800.000000    36733.333333
    37533.333333    38066.666667    38333.333333    38333.333333
    34600.000000    34200.000000    33533.333333    32733.333333    32733.333333
    33000.000000    33666.666667    34066.666667    34333.333333    34200.000000
    33800.000000    33400.000000    33000.000000    32377.777778    31444.444444
    30422.222222    29355.555556    28066.666667    26911.111111    26066.666667
    25800.000000    25622.222222    25444.444444    25533.333333    25888.888889
    26511.111111    27133.333333    27666.666667    28355.555556    29088.888889
    29977.777778    30755.555556    31422.222222    32000.000000    32622.222222
    33533.333333    35000.000000    36600.000000    38200.000000    39000.000000
    39800.000000    40200.000000    40333.333333    39933.333333    39533.333333
    39000.000000    38600.000000    37933.333333    37933.333333    38333.333333
    39400.000000    40466.666667    41400.000000    41800.000000    41933.333333
    41400.000000    40600.000000    39400.000000    37933.333333    36333.333333
    34866.666667    33800.000000    33022.222222    32044.444444    31222.222222
    30533.333333    30200.000000    29755.555556    28644.444444    26022.222222
    23622.222222    21933.333333    21733.333333    21333.333333    20866.666667
    20466.666667    20266.666667    20200.000000    20200.000000    20266.666667
    20466.666667    20866.666667    21266.666667    21533.333333    21533.333333
    21600.000000    21866.666667    22711.111111    23955.555556    25444.444444
    27755.555556    30777.777778    33755.555556    35800.000000    36866.666667
    37666.666667    38066.666667    38200.000000    38200.000000
    34600.000000    34333.333333    33800.000000    33133.333333    33000.000000
    33133.333333    33533.333333    33533.333333    33533.333333    33266.666667
    32888.888889    32511.111111    32022.222222    31555.555556    30755.555556
    29866.666667    28711.111111    27444.444444    26422.222222    25711.111111
    25355.555556    25088.888889    25000.000000    25266.666667    25800.000000
    26600.000000    27311.111111    27955.555556    28555.555556    29311.111111
    30200.000000    31088.888889    31888.888889    32488.888889    33133.333333
    33933.333333    35266.666667    36733.333333    38066.666667    38866.666667
    39666.666667    40200.000000    40200.000000    39800.000000    39400.000000
    39133.333333    38866.666667    38466.666667    38466.666667    38733.333333
    39533.333333    40600.000000    41533.333333    41933.333333    41933.333333
    41400.000000    40600.000000    39400.000000    37933.333333    36466.666667
    35266.666667    34466.666667    33800.000000    32777.777778    31911.111111
    31311.111111    30977.777778    30422.222222    28711.111111    26022.222222
    23511.111111    22155.555556    21800.000000    21466.666667    21000.000000
    20733.333333    20666.666667    20733.333333    20733.333333    20666.666667
    20666.666667    20933.333333    21200.000000    21333.333333    21266.666667
    21400.000000    21955.555556    23044.444444    24466.666667    26555.555556
    28933.333333    31777.777778    34000.000000    35800.000000    36866.666667
    37666.666667    38066.666667    38200.000000    38200.000000
    35000.000000    34733.333333    34333.333333    33800.000000    33533.333333
    33400.000000    33400.000000    33133.333333    32755.555556    32377.777778
    32022.222222    31666.666667    31088.888889    30644.444444    30200.000000
    29533.333333    28600.000000    27333.333333    26333.333333    25533.333333
    25000.000000    24644.444444    24644.444444    25088.888889    25800.000000
    26600.000000    27400.000000    28155.555556    28866.666667    29533.333333
    30311.111111    31200.000000    32133.333333    33000.000000    33666.666667
    34466.666667    35533.333333    36866.666667    37933.333333    38733.333333
    39400.000000    39933.333333    39933.333333    39666.666667    39400.000000
    39400.000000    39400.000000    39400.000000    39400.000000    39533.333333
    39933.333333    40600.000000    41266.666667    41533.333333    41533.333333
    41133.333333    40466.666667    39400.000000    38066.666667    36866.666667
    35933.333333    35266.666667    34600.000000    33555.555556    32777.777778
    32133.333333    31777.777778    31088.888889    29155.555556    26311.111111
    23644.444444    22288.888889    21933.333333    21600.000000    21266.666667
    21000.000000    20933.333333    21000.000000    21066.666667    21066.666667
    20933.333333    21066.666667    21200.000000    21333.333333    21266.666667
    21400.000000    22044.444444    23222.222222    24733.333333    27488.888889
    30377.777778    33266.666667    34733.333333    35933.333333    36866.666667
    37666.666667    38066.666667    38200.000000    38200.000000
    35400.000000    35266.666667    34866.666667    34466.666667    34066.666667
    33800.000000    33533.333333    33000.000000    32377.777778    31644.444444
    31088.888889    30533.333333    29866.666667    29422.222222    29200.000000
    28777.777778    28000.000000    26777.777778    25888.888889    25177.777778
    24733.333333    24377.777778    24466.666667    25000.000000    25800.000000
    26600.000000    27400.000000    28377.777778    29200.000000    29977.777778
    30644.444444    31422.222222    32377.777778    33266.666667    34200.000000
    35000.000000    35933.333333    37000.000000    37933.333333    38733.333333
    39266.666667    39666.666667    39666.666667    39533.333333    39533.333333
    39800.000000    40200.000000    40466.666667    40600.000000    40600.000000
    40733.333333    40866.666667    40866.666667    40733.333333    40600.000000
    40466.666667    39933.333333    39000.000000    37800.000000    37000.000000
    36333.333333    35800.000000    35000.000000    34200.000000    33666.666667
    33133.333333    32622.222222    31777.777778    29333.333333    26422.222222
    23600.000000    22577.777778    22133.333333    21866.666667    21533.333333
    21200.000000    21000.000000    21000.000000    21066.666667    21133.333333
    21066.666667    21200.000000    21266.666667    21333.333333    21266.666667
    21466.666667    22200.000000    23466.666667    25088.888889    28422.222222
    31488.888889    34333.333333    35266.666667    36200.000000    37000.000000
    37666.666667    38066.666667    38200.000000    38200.000000
    35800.000000    35533.333333    35133.333333    34733.333333    34466.666667
    34200.000000    33800.000000    33133.333333    32155.555556    31088.888889
    30311.111111    29555.555556    28911.111111    28377.777778    28266.666667
    27888.888889    27155.555556    26155.555556    25355.555556    24822.222222
    24377.777778    24200.000000    24377.777778    24911.111111    25711.111111
    26511.111111    27622.222222    28711.111111    29755.555556    30422.222222
    31088.888889    31777.777778    32755.555556    33666.666667    34600.000000
    35400.000000    36333.333333    37266.666667    38200.000000    38866.666667
    39266.666667    39400.000000    39400.000000    39400.000000    39666.666667
    40200.000000    40866.666667    41400.000000    41666.666667    41800.000000
    41666.666667    41266.666667    40733.333333    40200.000000    39800.000000
    39533.333333    39133.333333    38466.666667    37533.333333    36866.666667
    36333.333333    35933.333333    35266.666667    34866.666667    34466.666667
    33933.333333    33133.333333    32133.333333    29822.222222    26800.000000
    24022.222222    22800.000000    22488.888889    22133.333333    21800.000000
    21333.333333    20933.333333    20800.000000    20933.333333    21200.000000
    21266.666667    21333.333333    21333.333333    21400.000000    21466.666667
    21733.333333    22400.000000    23622.222222    25577.777778    28777.777778
    31888.888889    34466.666667    35666.666667    36600.000000    37400.000000
    37933.333333    38200.000000    38200.000000    38200.000000
    35800.000000    35666.666667    35400.000000    35133.333333    35000.000000
    34733.333333    34200.000000    33266.666667    32044.444444    30644.444444
    29533.333333    28577.777778    27977.777778    27488.888889    27400.000000
    27044.444444    26333.333333    25444.444444    24822.222222    24377.777778
    24022.222222    23933.333333    24200.000000    24822.222222    25622.222222
    26711.111111    28044.444444    29355.555556    30311.111111    30977.777778
    31666.666667    32377.777778    33266.666667    34066.666667    35133.333333
    35933.333333    36866.666667    37533.333333    38466.666667    39000.000000
    39400.000000    39400.000000    39400.000000    39400.000000    39800.000000
    40466.666667    41400.000000    42066.666667    42466.666667    42600.000000
    42333.333333    41800.000000    41000.000000    40200.000000    39533.333333
    39000.000000    38600.000000    37933.333333    37266.666667    36600.000000
    36066.666667    35666.666667    35266.666667    35266.666667    35000.000000
    34466.666667    33400.000000    32377.777778    30333.333333    28044.444444
    25600.000000    24133.333333    23155.555556    22422.222222    21933.333333
    21400.000000    20933.333333    20733.333333    20866.666667    21200.000000
    21466.666667    21600.000000    21600.000000    21533.333333    21600.000000
    21800.000000    22466.666667    23711.111111    26177.777778    29377.777778
    32400.000000    34466.666667    35800.000000    36866.666667    37666.666667
    38066.666667    38333.333333    38466.666667    38600.000000
    35800.000000    35666.666667    35533.333333    35400.000000    35400.000000
    35133.333333    34600.000000    33666.666667    32200.000000    30444.444444
    29088.888889    28066.666667    27511.111111    26866.666667    26600.000000
    26244.444444    25622.222222    24911.111111    24288.888889    23933.333333
    23666.666667    23666.666667    23933.333333    24466.666667    25355.555556
    26733.333333    28466.666667    29888.888889    30866.666667    31422.222222
    32133.333333    32888.888889    33933.333333    34733.333333    35666.666667
    36466.666667    37400.000000    38066.666667    38733.333333    39133.333333
    39400.000000    39400.000000    39400.000000    39533.333333    39933.333333
    40733.333333    41533.333333    42333.333333    42733.333333    42866.666667
    42466.666667    41933.333333    41266.666667    40466.666667    39666.666667
    39000.000000    38600.000000    37933.333333    37266.666667    36466.666667
    35800.000000    35266.666667    35000.000000    35266.666667    35133.333333
    34600.000000    33533.333333    32622.222222    31355.555556    29688.888889
    27488.888889    25244.444444    23511.111111    22422.222222    21933.333333
    21466.666667    21000.000000    20866.666667    21000.000000    21400.000000
    21666.666667    21800.000000    21800.000000    21733.333333    21800.000000
    22000.000000    22600.000000    23866.666667    26688.888889    29888.888889
    32822.222222    34466.666667    35800.000000    37000.000000    37800.000000
    38333.333333    38600.000000    38733.333333    38733.333333
    35800.000000    35800.000000    35800.000000    35800.000000    35800.000000
    35533.333333    35000.000000    33933.333333    32333.333333    30333.333333
    28777.777778    27666.666667    27044.444444    26422.222222    25977.777778
    25622.222222    25000.000000    24377.777778    23755.555556    23400.000000
    23222.222222    23311.111111    23577.777778    24022.222222    24822.222222
    26288.888889    28200.000000    30022.222222    31200.000000    32000.000000
    32622.222222    33400.000000    34333.333333    35266.666667    36200.000000
    37000.000000    37666.666667    38333.333333    38866.666667    39266.666667
    39400.000000    39400.000000    39400.000000    39666.666667    40066.666667
    40866.666667    41666.666667    42466.666667    42866.666667    42866.666667
    42466.666667    42066.666667    41400.000000    40733.333333    39933.333333
    39400.000000    38866.666667    38200.000000    37533.333333    36733.333333
    35800.000000    35000.000000    34733.333333    35000.000000    35000.000000
    34600.000000    33800.000000    33000.000000    32022.222222    30977.777778
    28666.666667    26000.000000    23511.111111    22422.222222    22000.000000
    21600.000000    21266.666667    21133.333333    21266.666667    21600.000000
    21933.333333    22133.333333    22200.000000    22066.666667    22066.666667
    22222.222222    22755.555556    24444.444444    27400.000000    30733.333333
    33177.777778    34600.000000    35800.000000    37000.000000    37800.000000
    38466.666667    38866.666667    39000.000000    38866.666667
    35800.000000    35800.000000    35800.000000    35800.000000    35800.000000
    35666.666667    35266.666667    34200.000000    32466.666667    30333.333333
    28688.888889    27488.888889    26866.666667    26244.444444    25622.222222
    25000.000000    24288.888889    23688.888889    23155.555556    22822.222222
    22733.333333    22822.222222    23066.666667    23577.777778    24377.777778
    25822.222222    27822.222222    29822.222222    31444.444444    32377.777778
    33133.333333    33800.000000    34733.333333    35666.666667    36466.666667
    37266.666667    37800.000000    38600.000000    39000.000000    39400.000000
    39400.000000    39400.000000    39400.000000    39666.666667    40066.666667
    40866.666667    41666.666667    42466.666667    42866.666667    42733.333333
    42333.333333    41933.333333    41400.000000    40866.666667    40200.000000
    39800.000000    39266.666667    38600.000000    37800.000000    36866.666667
    35800.000000    35000.000000    34466.666667    34600.000000    34600.000000
    34466.666667    33933.333333    33133.333333    32266.666667    31088.888889
    28422.222222    25644.444444    23155.555556    22488.888889    22133.333333
    21866.666667    21600.000000    21533.333333    21600.000000    21866.666667
    22133.333333    22333.333333    22400.000000    22333.333333    22333.333333
    22577.777778    23622.222222    25844.444444    28755.555556    31444.444444
    33288.888889    34600.000000    35800.000000    37000.000000    37800.000000
    38466.666667    38866.666667    39000.000000    38866.666667
    35800.000000    35800.000000    35933.333333    36066.666667    36200.000000
    36066.666667    35533.333333    34200.000000    32333.333333    30200.000000
    28688.888889    27577.777778    26955.555556    26244.444444    25533.333333
    24644.444444    23777.777778    23022.222222    22533.333333    22288.888889
    22200.000000    22355.555556    22666.666667    23244.444444    24111.111111
    25533.333333    27622.222222    29822.222222    31688.888889    32888.888889
    33666.666667    34333.333333    35000.000000    35933.333333    36600.000000
    37400.000000    37800.000000    38600.000000    39000.000000    39400.000000
    39400.000000    39400.000000    39400.000000    39533.333333    39933.333333
    40733.333333    41800.000000    42600.000000    43000.000000    42866.666667
    42466.666667    42066.666667    41400.000000    41133.333333    40600.000000
    40333.333333    39666.666667    39000.000000    38066.666667    37000.000000
    35933.333333    35133.333333    34466.666667    34200.000000    34200.000000
    34333.333333    34066.666667    33266.666667    32266.666667    30977.777778
    28044.444444    25266.666667    23044.444444    22711.111111    22488.888889
    22200.000000    22066.666667    22000.000000    22066.666667    22200.000000
    22488.888889    22711.111111    22866.666667    22800.000000    23155.555556
    23777.777778    25311.111111    27622.222222    30000.000000    32044.444444
    33288.888889    34600.000000    35800.000000    36866.666667    37533.333333
    38066.666667    38466.666667    38733.333333    38733.333333
    35933.333333    36066.666667    36333.333333    36466.666667    36600.000000
    36333.333333    35666.666667    34200.000000    32333.333333    30200.000000
    28777.777778    27755.555556    27222.222222    26333.333333    25355.555556
    24200.000000    23200.000000    22400.000000    21888.888889    21733.333333
    21733.333333    21933.333333    22288.888889    23000.000000    24111.111111
    25800.000000    27888.888889    30000.000000    31822.222222    33155.555556
    34200.000000    34866.666667    35533.333333    36200.000000    36733.333333
    37400.000000    37800.000000    38600.000000    39000.000000    39400.000000
    39400.000000    39266.666667    39133.333333    39133.333333    39666.666667
    40600.000000    41666.666667    42466.666667    42866.666667    42866.666667
    42600.000000    42200.000000    41666.666667    41400.000000    41133.333333
    40866.666667    40200.000000    39266.666667    38200.000000    37133.333333
    36200.000000    35400.000000    34466.666667    33933.333333    33800.000000
    33933.333333    33800.000000    33133.333333    32266.666667    30866.666667
    27933.333333    25244.444444    23222.222222    23133.333333    22977.777778
    22822.222222    22666.666667    22666.666667    22666.666667    22733.333333
    22888.888889    23133.333333    23311.111111    23577.777778    24377.777778
    25355.555556    27000.000000    28688.888889    30422.222222    31933.333333
    33177.777778    34600.000000    35666.666667    36600.000000    37133.333333
    37533.333333    37933.333333    38333.333333    38600.000000
    36066.666667    36333.333333    36733.333333    36866.666667    37000.000000
    36600.000000    35800.000000    34333.333333    32466.666667    30444.444444
    28888.888889    27955.555556    27311.111111    26422.222222    25355.555556
    24111.111111    22822.222222    21888.888889    21266.666667    21266.666667
    21333.333333    21911.111111    22666.666667    23266.666667    24288.888889
    25911.111111    28177.777778    30311.111111    32066.666667    33533.333333
    34600.000000    35400.000000    36066.666667    36600.000000    36866.666667
    37266.666667    37666.666667    38333.333333    38733.333333    39000.000000
    39000.000000    38866.666667    38866.666667    39000.000000    39666.666667
    40600.000000    41666.666667    42466.666667    42866.666667    43000.000000
    42866.666667    42600.000000    42200.000000    42066.666667    41800.000000
    41400.000000    40466.666667    39400.000000    38200.000000    37266.666667
    36466.666667    35666.666667    34600.000000    33666.666667    33266.666667
    33266.666667    33266.666667    32755.555556    31911.111111    30644.444444
    28000.000000    25333.333333    23400.000000    23866.666667    24222.222222
    24044.444444    23400.000000    23400.000000    23755.555556    23755.555556
    23666.666667    23577.777778    23933.333333    24377.777778    25622.222222
    26777.777778    28066.666667    29000.000000    30088.888889    31466.666667
    32800.000000    34200.000000    35266.666667    36200.000000    36733.333333
    37133.333333    37400.000000    37666.666667    37800.000000
    36466.666667    36733.333333    37000.000000    37000.000000    37000.000000
    36733.333333    36066.666667    34733.333333    32844.444444    30800.000000
    29111.111111    28066.666667    27311.111111    26511.111111    25355.555556
    24022.222222    22511.111111    21600.000000    21200.000000    21488.888889
    21866.666667    22644.444444    23422.222222    23866.666667    24644.444444
    26311.111111    28600.000000    30777.777778    32444.444444    33933.333333
    35000.000000    35800.000000    36466.666667    36866.666667    37000.000000
    37133.333333    37400.000000    37933.333333    38333.333333    38600.000000
    38466.666667    38333.333333    38466.666667    38866.666667    39666.666667
    40600.000000    41533.333333    42200.000000    42600.000000    42866.666667
    43000.000000    42866.666667    42733.333333    42600.000000    42333.333333
    41666.666667    40600.000000    39400.000000    38333.333333    37533.333333
    36733.333333    35800.000000    34600.000000    33533.333333    32755.555556
    32377.777778    32266.666667    32022.222222    31555.555556    30755.555556
    28977.777778    27044.444444    25644.444444    26088.888889    26333.333333
    25577.777778    24644.444444    24466.666667    25088.888889    24911.111111
    24555.555556    24288.888889    24733.333333    25444.444444    26511.111111
    27511.111111    28355.555556    29088.888889    29866.666667    31111.111111
    32422.222222    33800.000000    34866.666667    35933.333333    36600.000000
    37133.333333    37400.000000    37666.666667    37800.000000
    36733.333333    36866.666667    37000.000000    37000.000000    37133.333333
    37000.000000    36466.666667    35266.666667    33466.666667    31400.000000
    29444.444444    28177.777778    27311.111111    26600.000000    25444.444444
    24044.444444    22511.111111    21822.222222    21777.777778    22311.111111
    22866.666667    23866.666667    24688.888889    24822.222222    25177.777778
    27066.666667    29622.222222    31844.444444    33066.666667    34466.666667
    35533.333333    36466.666667    37000.000000    37400.000000    37400.000000
    37266.666667    37266.666667    37400.000000    37800.000000    38066.666667
    38066.666667    38066.666667    38466.666667    39000.000000    39800.000000
    40466.666667    41266.666667    41800.000000    42200.000000    42466.666667
    42733.333333    42866.666667    43000.000000    42866.666667    42466.666667
    41666.666667    40600.000000    39533.333333    38600.000000    37800.000000
    36866.666667    35800.000000    34600.000000    33400.000000    32377.777778
    31755.555556    31533.333333    31533.333333    31422.222222    31200.000000
    30400.000000    29222.222222    28244.444444    28377.777778    28200.000000
    27044.444444    25888.888889    25711.111111    26244.444444    25888.888889
    25355.555556    25088.888889    25622.222222    26244.444444    27044.444444
    27800.000000    28688.888889    29422.222222    30088.888889    30977.777778
    32155.555556    33400.000000    34600.000000    35800.000000    36600.000000
    37266.666667    37533.333333    37800.000000    37800.000000
    37000.000000    37000.000000    37133.333333    37266.666667    37533.333333
    37533.333333    37133.333333    36066.666667    34355.555556    32133.333333
    30000.000000    28377.777778    27400.000000    26600.000000    25533.333333
    24133.333333    22800.000000    22311.111111    22644.444444    23355.555556
    24022.222222    24822.222222    25444.444444    25355.555556    25800.000000
    27977.777778    30844.444444    33066.666667    33955.555556    35133.333333
    36200.000000    37133.333333    37666.666667    38066.666667    38066.666667
    37800.000000    37533.333333    37400.000000    37666.666667    37933.333333
    38200.000000    38200.000000    38466.666667    38866.666667    39533.333333
    40066.666667    40600.000000    41000.000000    41400.000000    41800.000000
    42200.000000    42466.666667    42600.000000    42466.666667    42200.000000
    41533.333333    40733.333333    39800.000000    39000.000000    38066.666667
    37000.000000    35800.000000    34600.000000    33400.000000    32266.666667
    31533.333333    31200.000000    31422.222222    31644.444444    32000.000000
    31888.888889    31444.444444    30866.666667    30200.000000    29444.444444
    28044.444444    27333.333333    26955.555556    26955.555556    26422.222222
    25888.888889    25888.888889    26333.333333    27044.444444    27577.777778
    28266.666667    29000.000000    29866.666667    30422.222222    31200.000000
    32155.555556    33400.000000    34600.000000    35800.000000    36600.000000
    37400.000000    37933.333333    38333.333333    38333.333333
    37000.000000    37133.333333    37400.000000    37666.666667    37933.333333
    37933.333333    37666.666667    36866.666667    35400.000000    33133.333333
    30822.222222    28822.222222    27622.222222    26511.111111    25533.333333
    24311.111111    23355.555556    23000.000000    23333.333333    23933.333333
    24555.555556    25533.333333    26244.444444    26155.555556    27000.000000
    29400.000000    32600.000000    34333.333333    35000.000000    35933.333333
    37000.000000    37933.333333    38466.666667    38866.666667    38866.666667
    38600.000000    38200.000000    37800.000000    37800.000000    37933.333333
    38466.666667    38600.000000    38866.666667    39000.000000    39400.000000
    39666.666667    39933.333333    40200.000000    40600.000000    41000.000000
    41400.000000    41800.000000    42066.666667    42066.666667    41933.333333
    41533.333333    41000.000000    40200.000000    39266.666667    38200.000000
    37000.000000    35800.000000    34600.000000    33400.000000    32266.666667
    31533.333333    31200.000000    31533.333333    32000.000000    32600.000000
    32733.333333    32377.777778    31555.555556    30644.444444    29666.666667
    28822.222222    28177.777778    27777.777778    27311.111111    26777.777778
    26244.444444    26244.444444    26600.000000    27222.222222    27755.555556
    28355.555556    29200.000000    30088.888889    30866.666667    31666.666667
    32511.111111    33533.333333    34600.000000    35800.000000    36733.333333
    37533.333333    38066.666667    38333.333333    38333.333333
    37133.333333    37400.000000    37800.000000    38200.000000    38466.666667
    38600.000000    38466.666667    37933.333333    36600.000000    34400.000000
    31911.111111    29511.111111    27844.444444    26511.111111    25622.222222
    24644.444444    23844.444444    23400.000000    23577.777778    24111.111111
    24822.222222    25533.333333    26155.555556    26755.555556    28533.333333
    31200.000000    33888.888889    35266.666667    35933.333333    36733.333333
    37666.666667    38466.666667    39000.000000    39266.666667    39266.666667
    39133.333333    38733.333333    38333.333333    38200.000000    38333.333333
    38733.333333    38733.333333    38733.333333    38733.333333    38866.666667
    39000.000000    39133.333333    39400.000000    39800.000000    40333.333333
    40733.333333    41266.666667    41533.333333    41933.333333    42066.666667
    41933.333333    41400.000000    40466.666667    39400.000000    38200.000000
    37000.000000    35800.000000    34600.000000    33400.000000    32266.666667
    31533.333333    31200.000000    31533.333333    32133.333333    32866.666667
    33133.333333    32755.555556    31911.111111    30866.666667    30088.888889
    29422.222222    28866.666667    28155.555556    27577.777778    27044.444444
    26511.111111    26333.333333    26600.000000    27222.222222    27755.555556
    28355.555556    29200.000000    30200.000000    31088.888889    32022.222222
    32888.888889    33800.000000    34733.333333    35800.000000    36866.666667
    37666.666667    38200.000000    38333.333333    38333.333333
    37266.666667    37666.666667    38200.000000    38600.000000    38866.666667
    39133.333333    39266.666667    39000.000000    37800.000000    35688.888889
    33133.333333    30422.222222    28266.666667    26600.000000    25622.222222
    24822.222222    24111.111111    23666.666667    23666.666667    24200.000000
    24822.222222    25266.666667    25533.333333    26911.111111    29533.333333
    32733.333333    35000.000000    36066.666667    36733.333333    37533.333333
    38333.333333    39133.333333    39533.333333    39800.000000    39800.000000
    39666.666667    39266.666667    38866.666667    38733.333333    38733.333333
    38733.333333    38600.000000    38600.000000    38600.000000    38600.000000
    38600.000000    38600.000000    38733.333333    39133.333333    39666.666667
    40200.000000    40733.333333    41266.666667    41800.000000    42200.000000
    42200.000000    41666.666667    40600.000000    39400.000000    38200.000000
    37000.000000    35800.000000    34600.000000    33400.000000    32377.777778
    31644.444444    31311.111111    31533.333333    32266.666667    33133.333333
    33533.333333    33133.333333    32155.555556    31088.888889    30311.111111
    29755.555556    29088.888889    28266.666667    27666.666667    27133.333333
    26600.000000    26333.333333    26511.111111    27044.444444    27577.777778
    28266.666667    29200.000000    30200.000000    31200.000000    32266.666667
    33266.666667    34200.000000    35000.000000    35933.333333    37000.000000
    37933.333333    38466.666667    38600.000000    38600.000000
    37666.666667    37933.333333    38466.666667    38866.666667    39400.000000
    39800.000000    40066.666667    39933.333333    38866.666667    37000.000000
    34400.000000    31488.888889    28911.111111    26977.777778    25800.000000
    24911.111111    24111.111111    23666.666667    23422.222222    23555.555556
    23755.555556    23822.222222    24222.222222    26622.222222    30000.000000
    33600.000000    35400.000000    36600.000000    37400.000000    38200.000000
    39000.000000    39666.666667    40066.666667    40200.000000    40200.000000
    39933.333333    39533.333333    39000.000000    38866.666667    38733.333333
    38600.000000    38200.000000    38066.666667    38066.666667    38200.000000
    38200.000000    38066.666667    38200.000000    38466.666667    39133.333333
    39666.666667    40333.333333    41000.000000    41666.666667    42200.000000
    42200.000000    41666.666667    40600.000000    39400.000000    38200.000000
    37000.000000    35800.000000    34600.000000    33400.000000    32488.888889
    31755.555556    31422.222222    31533.333333    32266.666667    33133.333333
    33533.333333    33022.222222    31933.333333    30755.555556    30088.888889
    29644.444444    29088.888889    28177.777778    27488.888889    26955.555556
    26511.111111    26244.444444    26333.333333    26866.666667    27488.888889
    28266.666667    29200.000000    30200.000000    31200.000000    32266.666667
    33400.000000    34466.666667    35400.000000    36200.000000    37133.333333
    38066.666667    38733.333333    39000.000000    39000.000000
    37933.333333    38066.666667    38600.000000    39133.333333    39800.000000
    40333.333333    40733.333333    40866.666667    39933.333333    38200.000000
    35688.888889    32800.000000    29822.222222    27400.000000    25888.888889
    25088.888889    24288.888889    23666.666667    23088.888889    22822.222222
    22688.888889    22733.333333    23533.333333    26600.000000    30377.777778
    33977.777778    35666.666667    36866.666667    37933.333333    38866.666667
    39666.666667    40200.000000    40466.666667    40600.000000    40466.666667
    40066.666667    39666.666667    39133.333333    38866.666667    38333.333333
    38066.666667    37800.000000    37933.333333    38066.666667    38200.000000
    38200.000000    38066.666667    38066.666667    38200.000000    38600.000000
    39133.333333    39800.000000    40600.000000    41133.333333    41666.666667
    41800.000000    41533.333333    40600.000000    39400.000000    38200.000000
    37000.000000    35800.000000    34600.000000    33400.000000    32488.888889
    31755.555556    31422.222222    31533.333333    32133.333333    32866.666667
    33133.333333    32644.444444    31266.666667    29911.111111    29044.444444
    28911.111111    28577.777778    27800.000000    27044.444444    26511.111111
    26244.444444    26066.666667    26155.555556    26688.888889    27400.000000
    28266.666667    29200.000000    30200.000000    31200.000000    32266.666667
    33400.000000    34600.000000    35666.666667    36466.666667    37266.666667
    38200.000000    39000.000000    39400.000000    39400.000000
    38200.000000    38333.333333    38733.333333    39400.000000    40066.666667
    40733.333333    41266.666667    41533.333333    40866.666667    39266.666667
    37000.000000    34155.555556    30955.555556    28022.222222    25977.777778
    25000.000000    24200.000000    23577.777778    22755.555556    22222.222222
    21933.333333    22133.333333    23377.777778    26688.888889    30688.888889
    34111.111111    35800.000000    37000.000000    38200.000000    39266.666667
    40066.666667    40466.666667    40600.000000    40600.000000    40333.333333
    39933.333333    39400.000000    38866.666667    38466.666667    38066.666667
    37933.333333    37800.000000    37933.333333    38066.666667    38200.000000
    38200.000000    38066.666667    38200.000000    38333.333333    38733.333333
    39000.000000    39533.333333    40200.000000    40733.333333    41266.666667
    41400.000000    41266.666667    40466.666667    39400.000000    38200.000000
    37000.000000    35800.000000    34600.000000    33400.000000    32377.777778
    31533.333333    31088.888889    31088.888889    31555.555556    32022.222222
    32266.666667    31800.000000    30577.777778    28977.777778    27755.555556
    27555.555556    27355.555556    26888.888889    26155.555556    25800.000000
    25800.000000    25800.000000    26066.666667    26600.000000    27400.000000
    28266.666667    29200.000000    30200.000000    31200.000000    32266.666667
    33400.000000    34600.000000    35800.000000    36600.000000    37400.000000
    38200.000000    39000.000000    39266.666667    39133.333333
    38200.000000    38466.666667    38866.666667    39666.666667    40333.333333
    41133.333333    41800.000000    42200.000000    41800.000000    40333.333333
    38200.000000    35422.222222    32022.222222    28600.000000    26000.000000
    24733.333333    23933.333333    23244.444444    22577.777778    22266.666667
    22200.000000    22333.333333    23444.444444    26466.666667    30466.666667
    33888.888889    35800.000000    37000.000000    38200.000000    39400.000000
    40200.000000    40600.000000    40600.000000    40600.000000    40200.000000
    39666.666667    39000.000000    38600.000000    38333.333333    38066.666667
    37933.333333    37933.333333    38066.666667    38200.000000    38200.000000
    38200.000000    38333.333333    38600.000000    39000.000000    39266.666667
    39533.333333    39666.666667    39933.333333    40200.000000    40866.666667
    41266.666667    41266.666667    40466.666667    39400.000000    38200.000000
    37000.000000    35800.000000    34600.000000    33400.000000    32266.666667
    31311.111111    30755.555556    30644.444444    30866.666667    31088.888889
    30888.888889    30355.555556    29022.222222    27444.444444    26000.000000
    25711.111111    25711.111111    25622.222222    25177.777778    25088.888889
    25355.555556    25622.222222    26066.666667    26600.000000    27400.000000
    28266.666667    29200.000000    30200.000000    31200.000000    32266.666667
    33400.000000    34600.000000    35800.000000    36733.333333    37533.333333
    38333.333333    38866.666667    39000.000000    38733.333333
    38200.000000    38600.000000    39000.000000    39800.000000    40466.666667
    41400.000000    42200.000000    42600.000000    42333.333333    41133.333333
    39133.333333    36466.666667    33066.666667    29377.777778    26311.111111
    24466.666667    23577.777778    22911.111111    22577.777778    22577.777778
    22733.333333    22711.111111    23511.111111    25800.000000    29800.000000
    33311.111111    35800.000000    37133.333333    38333.333333    39400.000000
    40066.666667    40466.666667    40600.000000    40600.000000    40200.000000
    39533.333333    38733.333333    38333.333333    38333.333333    38333.333333
    38466.666667    38466.666667    38466.666667    38333.333333    38200.000000
    38333.333333    38600.000000    39133.333333    39666.666667    40200.000000
    40333.333333    40200.000000    39933.333333    40066.666667    40733.333333
    41266.666667    41266.666667    40466.666667    39400.000000    38200.000000
    37000.000000    35800.000000    34600.000000    33400.000000    32266.666667
    31200.000000    30533.333333    30088.888889    30088.888889    30088.888889
    29688.888889    29155.555556    27800.000000    26311.111111    24755.555556
    24288.888889    24288.888889    24377.777778    24288.888889    24555.555556
    25088.888889    25533.333333    26066.666667    26600.000000    27400.000000
    28266.666667    29200.000000    30200.000000    31333.333333    32400.000000
    33533.333333    34600.000000    35800.000000    36866.666667    37666.666667
    38466.666667    38866.666667    38866.666667    38466.666667
    38200.000000    38600.000000    39000.000000    39800.000000    40600.000000
    41666.666667    42466.666667    42866.666667    42600.000000    41533.333333
    39533.333333    36866.666667    33555.555556    29822.222222    26533.333333
    24377.777778    23311.111111    22666.666667    22577.777778    22844.444444
    23222.222222    22977.777778    23511.111111    25222.222222    29422.222222
    33022.222222    36066.666667    37266.666667    38466.666667    39266.666667
    39933.333333    40333.333333    40600.000000    40600.000000    40200.000000
    39533.333333    38866.666667    38600.000000    38733.333333    38600.000000
    38733.333333    38733.333333    38866.666667    38733.333333    38466.666667
    38600.000000    38866.666667    39533.333333    40200.000000    40866.666667
    41133.333333    40866.666667    40200.000000    40066.666667    40466.666667
    41133.333333    41133.333333    40466.666667    39400.000000    38200.000000
    37000.000000    35800.000000    34600.000000    33400.000000    32266.666667
    31200.000000    30533.333333    30088.888889    29977.777778    29866.666667
    29244.444444    28244.444444    26444.444444    24911.111111    23666.666667
    23311.111111    23311.111111    23488.888889    23755.555556    24288.888889
    25000.000000    25622.222222    26244.444444    26777.777778    27488.888889
    28266.666667    29200.000000    30200.000000    31466.666667    32666.666667
    33800.000000    34733.333333    35800.000000    37000.000000    37800.000000
    38600.000000    38866.666667    38866.666667    38466.666667
    38200.000000    38600.000000    39000.000000    39800.000000    40600.000000
    41800.000000    42600.000000    43000.000000    42466.666667    41400.000000
    39400.000000    36866.666667    33666.666667    30022.222222    26822.222222
    24555.555556    23400.000000    22666.666667    22577.777778    23022.222222
    23666.666667    23600.000000    23955.555556    25622.222222    29777.777778
    33511.111111    36333.333333    37533.333333    38600.000000    39400.000000
    39933.333333    40333.333333    40600.000000    40600.000000    40333.333333
    39800.000000    39266.666667    39000.000000    39133.333333    39000.000000
    39133.333333    39133.333333    39266.666667    39133.333333    38866.666667
    39000.000000    39266.666667    39933.333333    40466.666667    41000.000000
    41133.333333    41000.000000    40333.333333    40200.000000    40333.333333
    40866.666667    40733.333333    40200.000000    39266.666667    38200.000000
    37000.000000    35800.000000    34600.000000    33400.000000    32266.666667
    31311.111111    30755.555556    30422.222222    30311.111111    30088.888889
    29555.555556    28444.444444    26466.666667    24733.333333    23488.888889
    23222.222222    23133.333333    23222.222222    23666.666667    24466.666667
    25355.555556    25977.777778    26511.111111    27044.444444    27777.777778
    28466.666667    29311.111111    30200.000000    31600.000000    32933.333333
    34200.000000    35000.000000    35933.333333    36866.666667    37666.666667
    38333.333333    38733.333333    38733.333333    38466.666667
    38200.000000    38600.000000    39000.000000    39800.000000    40600.000000
    41666.666667    42466.666667    42733.333333    42200.000000    40866.666667
    38866.666667    36333.333333    33288.888889    29777.777778    26622.222222
    24466.666667    23311.111111    22666.666667    22422.222222    22711.111111
    23622.222222    24155.555556    24666.666667    26177.777778    30022.222222
    33888.888889    36733.333333    37800.000000    38866.666667    39666.666667
    40200.000000    40466.666667    40600.000000    40600.000000    40466.666667
    40066.666667    39666.666667    39400.000000    39400.000000    39266.666667
    39266.666667    39266.666667    39400.000000    39533.333333    39400.000000
    39533.333333    39666.666667    40333.333333    40733.333333    41000.000000
    40866.666667    40600.000000    40066.666667    40066.666667    40200.000000
    40466.666667    40200.000000    39666.666667    39000.000000    38066.666667
    37000.000000    35800.000000    34600.000000    33400.000000    32377.777778
    31644.444444    31311.111111    31200.000000    31088.888889    30866.666667
    30311.111111    28888.888889    26600.000000    24555.555556    23488.888889
    23311.111111    23133.333333    23222.222222    23844.444444    24911.111111
    25888.888889    26511.111111    26955.555556    27400.000000    28066.666667
    28777.777778    29644.444444    30422.222222    31711.111111    33066.666667
    34466.666667    35400.000000    36200.000000    36866.666667    37400.000000
    37933.333333    38333.333333    38333.333333    38066.666667
    38200.000000    38600.000000    39000.000000    39800.000000    40466.666667
    41400.000000    42066.666667    42200.000000    41533.333333    40066.666667
    38066.666667    35666.666667    32777.777778    29444.444444    26511.111111
    24466.666667    23400.000000    22733.333333    22400.000000    22511.111111
    23533.333333    24222.222222    25377.777778    26911.111111    30422.222222
    33955.555556    36600.000000    37933.333333    39000.000000    39933.333333
    40600.000000    40866.666667    41000.000000    40866.666667    40733.333333
    40333.333333    39933.333333    39533.333333    39533.333333    39533.333333
    39533.333333    39400.000000    39533.333333    39666.666667    39800.000000
    39933.333333    40333.333333    40866.666667    41133.333333    41000.000000
    40466.666667    40200.000000    39933.333333    40200.000000    40333.333333
    40466.666667    40066.666667    39400.000000    38600.000000    37800.000000
    36866.666667    35800.000000    34600.000000    33400.000000    32488.888889
    31977.777778    32000.000000    32000.000000    31888.888889    31422.222222
    30644.444444    29177.777778    26777.777778    24733.333333    23666.666667
    23755.555556    23933.333333    24111.111111    24733.333333    25711.111111
    26688.888889    27333.333333    27600.000000    27977.777778    28466.666667
    29311.111111    30200.000000    30977.777778    32177.777778    33311.111111
    34733.333333    35666.666667    36466.666667    36866.666667    37133.333333
    37400.000000    37666.666667    37666.666667    37533.333333
    38200.000000    38600.000000    39000.000000    39800.000000    40333.333333
    41000.000000    41400.000000    41266.666667    40466.666667    38733.333333
    36733.333333    34488.888889    31911.111111    28888.888889    26111.111111
    24377.777778    23488.888889    22977.777778    22555.555556    22400.000000
    23177.777778    23777.777778    25200.000000    26911.111111    30377.777778
    33688.888889    36466.666667    37933.333333    39266.666667    40200.000000
    41000.000000    41266.666667    41400.000000    41266.666667    41000.000000
    40600.000000    40200.000000    39933.333333    39933.333333    39933.333333
    39800.000000    39533.333333    39666.666667    39933.333333    40200.000000
    40333.333333    40733.333333    41266.666667    41400.000000    41133.333333
    40466.666667    40200.000000    40066.666667    40200.000000    40333.333333
    40200.000000    39933.333333    39133.333333    38333.333333    37400.000000
    36600.000000    35666.666667    34600.000000    33400.000000    32600.000000
    32333.333333    32600.000000    32733.333333    32488.888889    31888.888889
    30666.666667    28822.222222    26311.111111    24466.666667    23844.444444
    24111.111111    24555.555556    24911.111111    25533.333333    26244.444444
    27044.444444    27800.000000    28377.777778    28800.000000    29333.333333
    30200.000000    31222.222222    31911.111111    32911.111111    33822.222222
    35000.000000    35933.333333    36600.000000    37000.000000    36866.666667
    37000.000000    37000.000000    37000.000000    36733.333333
    38200.000000    38600.000000    39000.000000    39666.666667    40066.666667
    40466.666667    40600.000000    40200.000000    39133.333333    37266.666667
    35155.555556    33088.888889    30933.333333    28333.333333    26000.000000
    24466.666667    23755.555556    23222.222222    22777.777778    22688.888889
    23133.333333    23311.111111    24666.666667    26533.333333    30355.555556
    33577.777778    36466.666667    37933.333333    39266.666667    40333.333333
    41266.666667    41666.666667    41800.000000    41533.333333    41133.333333
    40733.333333    40466.666667    40333.333333    40333.333333    40333.333333
    40066.666667    39666.666667    39666.666667    39933.333333    40333.333333
    40466.666667    40866.666667    41133.333333    41266.666667    40866.666667
    40466.666667    40333.333333    40466.666667    40466.666667    40466.666667
    40200.000000    39800.000000    39000.000000    38066.666667    37133.333333
    36200.000000    35400.000000    34466.666667    33533.333333    32866.666667
    32733.333333    33133.333333    33266.666667    33000.000000    32022.222222
    30555.555556    28511.111111    26022.222222    24288.888889    23755.555556
    24377.777778    25177.777778    25800.000000    26333.333333    26777.777778
    27400.000000    28288.888889    29088.888889    29755.555556    30311.111111
    31222.222222    32155.555556    32888.888889    33666.666667    34466.666667
    35400.000000    36200.000000    36733.333333    37000.000000    36733.333333
    36733.333333    36600.000000    36600.000000    36333.333333
    38200.000000    38600.000000    39000.000000    39533.333333    39800.000000
    39933.333333    39800.000000    39133.333333    37800.000000    35800.000000
    33600.000000    31733.333333    30111.111111    28088.888889    26177.777778
    24733.333333    24022.222222    23400.000000    22866.666667    22688.888889
    22955.555556    23311.111111    24377.777778    26644.444444    30422.222222
    33933.333333    36600.000000    38066.666667    39266.666667    40466.666667
    41266.666667    41800.000000    41800.000000    41666.666667    41266.666667
    40866.666667    40600.000000    40600.000000    40600.000000    40600.000000
    40333.333333    39933.333333    39666.666667    39933.333333    40333.333333
    40600.000000    40733.333333    40866.666667    40733.333333    40333.333333
    40200.000000    40333.333333    40600.000000    40466.666667    40466.666667
    40066.666667    39533.333333    38600.000000    37800.000000    36866.666667
    35933.333333    35000.000000    34200.000000    33533.333333    33266.666667
    33400.000000    33800.000000    33800.000000    33266.666667    32044.444444
    30244.444444    28288.888889    26177.777778    24911.111111    24466.666667
    24822.222222    25444.444444    26066.666667    26888.888889    27444.444444
    28111.111111    28822.222222    29755.555556    30422.222222    31333.333333
    32155.555556    33133.333333    33800.000000    34466.666667    35133.333333
    35800.000000    36600.000000    37000.000000    37133.333333    36733.333333
    36733.333333    36600.000000    36600.000000    36333.333333
    38200.000000    38466.666667    38866.666667    39266.666667    39533.333333
    39400.000000    39000.000000    38066.666667    36600.000000    34511.111111
    32355.555556    30466.666667    29244.444444    27666.666667    26266.666667
    24911.111111    24111.111111    23488.888889    22955.555556    22777.777778
    23044.444444    23577.777778    24822.222222    26777.777778    30244.444444
    33711.111111    36600.000000    38066.666667    39000.000000    40066.666667
    41000.000000    41666.666667    41800.000000    41533.333333    41133.333333
    40733.333333    40600.000000    40600.000000    40600.000000    40600.000000
    40466.666667    40066.666667    39666.666667    39800.000000    40200.000000
    40600.000000    40600.000000    40600.000000    40333.333333    39933.333333
    39800.000000    40066.666667    40466.666667    40466.666667    40333.333333
    39933.333333    39266.666667    38333.333333    37400.000000    36600.000000
    35666.666667    34733.333333    33933.333333    33533.333333    33666.666667
    33933.333333    34333.333333    34066.666667    33400.000000    31822.222222
    30222.222222    28733.333333    27288.888889    26088.888889    25444.444444
    25711.111111    26444.444444    27088.888889    27955.555556    28533.333333
    29244.444444    29777.777778    30533.333333    31088.888889    31911.111111
    32777.777778    33666.666667    34466.666667    35000.000000    35666.666667
    36200.000000    36866.666667    37133.333333    37133.333333    36866.666667
    36866.666667    36866.666667    36866.666667    36733.333333
    37933.333333    38200.000000    38733.333333    39133.333333    39400.000000
    39133.333333    38466.666667    37266.666667    35533.333333    33355.555556
    31377.777778    29577.777778    28533.333333    27266.666667    26266.666667
    25088.888889    24200.000000    23577.777778    23133.333333    22955.555556
    23133.333333    23844.444444    25266.666667    27333.333333    30400.000000
    33688.888889    36466.666667    37933.333333    38733.333333    39666.666667
    40733.333333    41533.333333    41800.000000    41533.333333    41133.333333
    40733.333333    40600.000000    40600.000000    40600.000000    40600.000000
    40600.000000    40333.333333    40066.666667    40066.666667    40333.333333
    40733.333333    40733.333333    40733.333333    40333.333333    40066.666667
    39800.000000    39933.333333    40066.666667    40066.666667    39933.333333
    39533.333333    39000.000000    38066.666667    37133.333333    36200.000000
    35400.000000    34600.000000    34066.666667    33800.000000    34066.666667
    34466.666667    34733.333333    34333.333333    33400.000000    31933.333333
    30444.444444    29355.555556    28644.444444    27866.666667    27488.888889
    27400.000000    28088.888889    28466.666667    29155.555556    29666.666667
    30422.222222    30866.666667    31422.222222    31777.777778    32511.111111
    33288.888889    34200.000000    35000.000000    35666.666667    36200.000000
    36733.333333    37133.333333    37266.666667    37133.333333    37000.000000
    37133.333333    37266.666667    37266.666667    37133.333333
    37666.666667    37933.333333    38466.666667    38866.666667    39133.333333
    38866.666667    37933.333333    36600.000000    34622.222222    32377.777778
    30444.444444    28822.222222    27644.444444    26422.222222    25622.222222
    25000.000000    24466.666667    24111.111111    23755.555556    23400.000000
    23400.000000    24488.888889    26000.000000    27866.666667    30377.777778
[truncated: 14,032 more chars]
