# Supplementary material for: An enhanced view on the Mediterranean Sea crust from potential fields data
Source: Sci Rep. 2023 May 23;13:8298. doi: 10.1038/s41598-023-35282-6 (PMC10206088; doi:10.1038/s41598-023-35282-6)
Supplement: Supplementary file 1 — Supplementary Information 1. [file 41598_2023_35282_MOESM1_ESM.zip › README.txt]

The Mediterraean Sea crustal model is made by the following files:

Maps of main geological horizons as computed in the XORN project (https://xorn-project.eu/) in Zicor/ZMap format. The geological horizons are given in m with the z-axis pointing downward. the geological horizons are:

- L1.zyc (depth of bathymetry);
- L2.zyc (depth of the base of Plio-Quaternary sediments)
- L3.zyc (depth of the base of Messinian sediments)
- L4.zyc (depth of the basement – boundary between sediments and crystalline crust)
- L5.zyc (depth of the Curie isotherm – limit of magnetized layers)
- L6.zyc (depth of Moho – boundary between crust and upper mantle).

The zip file also contains the complete three dimensional model of the whole Mediterranean Sea in terms of geological units, density and magnetic susceptibility. The model is given in NetCDF format (Med_crust.nc).

Units are as follow: 1 => water, 2 => Plio-Quaternary Sediments, 3 => Messinian Sediments, 4 => Pre-Messinina Sediments, 5 => magnetized crust, 6 => un-magnetized crust, 7 => upper mantle. 

Densities are given in kg/m^3, magnetic susceptibilities are given in S.I.

Credit Daniele Sampietro and Martina Capponi 2023, XORN-project.
